# Supplementary material for: KCTD7 mutations impair the trafficking of lysosomal enzymes through CLN5 accumulation to cause neuronal ceroid lipofuscinoses
Source: Sci Adv. 2022 Aug 3;8(31):eabm5578. doi: 10.1126/sciadv.abm5578 (PMC9348797; doi:10.1126/sciadv.abm5578)
Supplement: Supplementary file 2 — Data S1 to S4 [file sciadv.abm5578_data_s1_to_s4.zip]

Archive with 1 entries (1 files):
- sciadv.abm5578_data_s1_to_s4.xlsx
