# Supplementary material for: KCTD7 mutations impair the trafficking of lysosomal enzymes through CLN5 accumulation to cause neuronal ceroid lipofuscinoses
Source: Sci Adv. 2022 Aug 3;8(31):eabm5578. doi: 10.1126/sciadv.abm5578 (PMC9348797; doi:10.1126/sciadv.abm5578)
Supplement: Supplementary file 2 — Data S1 to S4 [file sciadv.abm5578_data_s1_to_s4.zip › sciadv.abm5578_data_s1_to_s4.xlsx]

## Sheet: Supplementary Table 1
rt_mz	row ID	name	row m/z	row retention time	metabolites	category	class	Adduct	p-value	Log2FC(KO/WT)	VIP	KO1	KO2	KO3	KO4	KO5	WT1	WT2	WT3	WT4	WT5
1.92_400.3425385	150	M400T115_2	400.343	1.91932	AcCar(16:0)	AcCar	AcCar	[M+H]+	0.0281596	-2.43751	1.23591	0.434516	0.243033	0.235136	0.245577	0.25153	1.41958	1.53695	1.63497	1.58113	1.46426
1.52_398.3270292	476	M398T91	398.327	1.52077	AcCar(16:1)	AcCar	AcCar	[M+H]+	0.000789659	-2.42111	1.15981	0.27336	0.246501	0.261698	0.249288	0.242875	1.44706	1.3695	1.21123	1.23662	1.55743
2.02_426.3583384	3	M426T121	426.358	2.02252	AcCar(18:1)	AcCar	AcCar	[M+H]+	0.000346513	-2.55312	1.30697	0.32168	0.291861	0.31792	0.233306	0.278739	1.54927	1.64525	1.57845	1.76621	1.93279
0.84_204.1231776	2835	M204T50	204.123	0.840315	AcCar(2:0)	AcCar	AcCar	[M+H]+	0.0311129	2.94328	1.38728	2.58382	2.95447	2.32663	1.17625	1.13434	0.236405	0.288766	0.247832	0.253116	0.296825
17.05_668.6343615	3704	M669T1023	668.634	17.046	CE(18:1)	CE	CE	[M+NH4]+	0.00246011	-1.07999	2.21096	4.67282	4.87009	2.63593	3.16086	3.55682	7.87555	8.55467	8.53995	8.95794	6.01952
16.67_716.6346053	3860	M717T1000	716.635	16.6733	CE(22:5)	CE	CE	[M+NH4]+	0.000431341	1.42821	1.09987	1.74101	1.62965	1.38729	1.4722	1.75534	0.521341	0.652966	0.627539	0.661233	0.504274
16.53_714.6187642	4842	M715T992	714.619	16.527	CE(22:6)	CE	CE	[M+NH4]+	0.0323957	0.382862	1.03617	4.59562	4.87185	4.98234	4.24556	4.84398	3.02303	4.53674	3.33715	3.75815	3.3976
9.92_598.5059186	385	M599T595	598.506	9.91867	Cer-AS(d18:1/16:0)	Cer-AS	Cer	[M+HCO2]-	0.000116489	0.988657	1.88684	2.15114	1.86905	1.89807	1.96576	1.93298	1.04606	1.02382	0.985717	0.946501	0.945152
14.74_708.6162161	516	M709T884	708.616	14.736	Cer-AS(d18:1/24:1)	Cer-AS	Cer	[M+HCO2]-	0.0214835	1.94783	2.20369	1.78016	1.66993	1.74545	1.9619	1.75719	0.586405	0.010021	0.606744	0.562412	0.545143
14.13_706.599997	1139	M707T848	706.6	14.1332	Cer-AS(d18:2/24:1)	Cer-AS	Cer	[M+HCO2]-	0.0214835	1.851	1.08138	0.495106	0.418466	0.476107	0.389992	0.454167	0.129386	0.129334	0.137127	0.127747	0.0956279
13.9_708.6159529	2236	M709T834	708.616	13.9029	Cer-AS(d26:2/16:0)	Cer-AS	Cer	[M+HCO2]-	0.0214835	1.56668	1.81034	1.46978	1.3684	1.34294	1.1279	1.56722	0.602609	0.0159746	0.538963	0.617569	0.546197
12.45_540.5357657	192	M541T747	540.536	12.4538	Cer-NDS(d18:0/16:0)	Cer-NDS	Cer	[M+H]+	0.0281596	-0.572346	1.01581	1.76026	1.75521	1.85267	1.75977	1.74604	2.56963	2.65597	2.90035	2.64199	2.4271
14.63_710.631754	2108	M711T878	710.632	14.6342	Cer-NP(t18:0/24:1)	Cer-NP	Cer	[M+HCO2]-	0.0214835	0.554522	1.09177	1.07811	0.884294	0.963018	0.897564	1.01108	0.838738	0.0524622	0.819314	0.756641	0.824273
11.39_538.5200404	189	M539T683	538.52	11.3896	Cer-NS(d16:1/18:0)	Cer-NS	Cer	[M+H]+	0.0117678	-0.227019	1.3904	10.8228	10.7189	11.1361	9.78399	11.1922	13.2688	13.0107	12.0675	11.5897	12.8608
13.61_566.5514833	261	M567T816	566.551	13.6073	Cer-NS(d18:1/18:0)	Cer-NS	Cer	[M+H]+	0.0281596	-0.357438	1.08611	3.70265	3.57193	3.92761	3.57796	3.74972	4.68128	4.55419	5.32487	4.65662	4.52256
15.07_648.6289921	3933	M649T904	648.629	15.0715	Cer-NS(d18:1/24:1)	Cer-NS	Cer	[M+H]+	0.0087804	0.224028	3.09644	64.5968	63.6921	63.7363	58.8814	61.8038	50.6038	57.3693	56.13	49.8226	53.808
15.67_722.6681026	1183	M723T940	722.668	15.6666	Cer-NS(d18:1/26:0)	Cer-NS	Cer	[M+HCO2]-	0.0214835	0.860994	1.17583	0.866581	0.771642	0.776958	0.892428	0.946571	0.552918	0.16802	0.541877	0.51855	0.56087
15.32_720.6523501	365	M721T919	720.652	15.3154	Cer-NS(d18:1/26:1)	Cer-NS	Cer	[M+HCO2]-	0.0214835	1.52814	2.93169	3.70236	3.49497	3.87751	3.87065	3.13981	1.4036	0.515548	1.35156	1.42463	1.57525
14.6_646.6142199	8282	M647T876	646.614	14.596	Cer-NS(d18:2/24:1)	Cer-NS	Cer	[M+H]+	0.0361656	0.192208	1.14205	10.8998	10.9629	12.024	9.94392	10.7987	9.27801	9.1561	10.3429	9.47147	9.56674
14.74_704.6218304	1912	M705T885	704.622	14.7421	Cer-NS(d18:2/25:1)	Cer-NS	Cer	[M+HCO2]-	0.0214835	0.921062	1.28971	0.983458	1.03378	0.955947	1.05462	0.972493	0.635575	0.0279991	0.682633	0.654336	0.640219
14.97_718.637483	792	M719T898	718.637	14.9739	Cer-NS(d18:2/26:1)	Cer-NS	Cer	[M+HCO2]-	0.0214835	1.23912	1.68222	1.36184	1.20289	1.42968	1.34908	1.34681	0.730338	0.139805	0.610168	0.663805	0.690111
15.12_706.6368566	3367	M707T907	706.637	15.1245	Cer-NS(d19:1/24:1)	Cer-NS	Cer	[M+HCO2]-	0.0214835	0.600686	1.77406	2.66284	2.13367	2.63173	2.51794	2.44762	1.99124	0.457966	2.00724	1.83887	1.87766
16.02_1377.981192	1973	M1378T961	1377.98	16.0246	CL(16:0_16:0_16:0_18:1)	CL	CL	[M-H]-	9.26671e-05	1.61988	1.70606	1.07841	1.31527	1.04243	1.248	1.24369	0.371517	0.236551	0.404662	0.465203	0.450747
16.02_1403.997233	2833	M1404T961	1404	16.0246	CL(16:0_16:0_18:1_18:1)	CL	CL	[M-H]-	0.00118042	0.821621	2.94131	5.80552	5.33183	5.01621	5.60329	5.71432	3.10958	2.11695	3.38611	3.33717	3.59354
15.85_1427.997808	1360	M1428T951	1428	15.8538	CL(16:1_18:1_18:1_18:1)	CL	CL	[M-H]-	0.0214835	-0.54083	1.67393	1.85433	1.51059	1.7407	1.66547	1.80079	2.69706	1.87003	2.50088	2.6715	2.73097
16.13_1421.022903	6312	M1421T968	1421.02	16.1254	CL(34:1)(34:2)	CL	CL	[M+NH4]+	0.0281596	-0.534346	1.38464	1.32896	4.04044	4.27648	3.65364	4.4335	5.38875	4.8609	4.61031	5.10978	5.71274
15.94_1419.007547	9862	M1419T956	1419.01	15.9389	CL(34:2)(34:2)	CL	CL	[M+NH4]+	0.0281596	-0.520907	2.06068	4.04425	8.81044	9.07878	8.97134	9.83161	11.9946	11.4402	10.6996	11.5115	12.8051
16.15_1473.053901	7510	M1473T969	1473.05	16.1481	CL(36:2)(36:3)	CL	CL	[M+NH4]+	0.0281596	-0.953972	1.39865	0.870057	2.21735	2.20264	2.05304	1.90719	3.91699	4.11647	3.69891	3.14561	3.04161
13.41_584.525402	1606	M585T805	584.525	13.4132	DG(16:0_16:1)	DG	DG	[M+NH4]+	0.00107673	0.941875	1.04625	2.13356	1.80287	2.05613	1.7416	1.79316	0.950245	0.937126	0.946025	1.09047	1.03563
14.38_612.5570206	1939	M613T863	612.557	14.3769	DG(16:0_18:1)	DG	DG	[M+NH4]+	0.00329083	0.858578	2.31968	12.0436	9.91477	10.3185	8.71982	10.0024	4.95973	5.9121	5.87227	5.34058	6.04107
13.52_610.5412943	3117	M611T811	610.541	13.5203	DG(16:1_18:1)	DG	DG	[M+NH4]+	0.0117678	0.727525	1.50173	6.2708	4.36291	5.2626	4.40759	5.22536	2.7662	3.08035	3.7428	2.80146	3.0273
11.67_716.5246964	713	M717T700	716.525	11.6715	DMPE(16:0_16:1)	DMPE	PE	[M-H]-	0.011243	-0.838446	13.7176	79.3676	61.136	66.1907	65.4968	71.4516	119.896	91.5881	125.828	127.158	150.005
14.07_814.642954	98	M815T844	814.643	14.0692	HexCer-NS(d17:1/22:0)	HexCer-NS	HexCer-NS	[M+HCO2]-	0.0214835	-1.53372	1.10814	0.210492	0.162885	0.171972	0.173046	0.176479	0.537582	0.541745	0.544294	0.562636	0.404679
8.98_744.5643483	862	M745T539	744.564	8.98315	HexCer-NS(d18:1/16:0)	HexCer-NS	HexCer-NS	[M+HCO2]-	0.00153243	-0.706742	3.77206	6.75365	6.43551	6.06005	5.93411	6.45938	11.6345	10.0536	10.163	10.6372	9.15617
9.18_700.5728393	97	M701T551	700.573	9.17795	HexCer-NS(d18:1/16:0)	HexCer-NS	HexCer-NS	[M+H]+	9.39837e-05	-0.781982	1.48622	2.69203	2.58851	2.52774	2.32179	2.53319	4.23001	4.14716	4.62728	4.58007	4.18986
11.89_728.6028616	541	M729T713	728.603	11.8865	HexCer-NS(d18:1/18:0)	HexCer-NS	HexCer-NS	[M+H]+	0.0281596	-2.33537	1.01438	0.205462	0.204417	0.226871	0.200904	0.202021	1.01145	0.981698	1.08502	1.12793	1.04094
14.55_784.6669728	34	M785T873	784.667	14.5513	HexCer-NS(d18:1/22:0)	HexCer-NS	HexCer-NS	[M+H]+	0.000227583	-1.20811	1.99507	2.64122	2.52369	2.76383	2.25534	2.41249	5.69277	5.10919	6.21364	6.14769	5.93919
13.74_782.6509109	26	M783T825	782.651	13.7442	HexCer-NS(d18:1/22:1)	HexCer-NS	HexCer-NS	[M+H]+	0.00064715	-0.870343	1.00655	0.976574	0.966308	1.13349	0.953376	1.08835	1.8132	1.79188	2.11569	1.69924	1.93638
15.08_812.6978507	831	M813T905	812.698	15.0767	HexCer-NS(d18:1/24:0)	HexCer-NS	HexCer-NS	[M+H]+	0.0033809	-0.550682	2.54851	12.624	11.8927	11.1469	11.544	11.9889	15.7406	16.4612	19.2792	18.3704	16.8582
14.53_810.6825289	293	M811T872	810.683	14.5294	HexCer-NS(d18:1/24:1)	HexCer-NS	HexCer-NS	[M+H]+	0.00295747	-0.406028	2.31007	14.7113	14.5845	16.0374	13.6001	14.2704	19.0253	17.1702	20.3624	20.5508	19.8886
14.36_808.6669016	1415	M809T861	808.667	14.3551	HexCer-NS(d18:1/24:2)	HexCer-NS	HexCer-NS	[M+H]+	0.0281596	1.70489	1.19529	1.67779	1.64503	2.35988	1.53253	1.63903	0.730757	0.516797	0.514645	0.477843	0.475963
14.91_882.7053302	1177	M883T895	882.705	14.9116	HexCer-NS(d18:1/26:1)	HexCer-NS	HexCer-NS	[M+HCO2]-	0.00812863	0.802997	1.27417	1.04163	1.09753	1.13104	0.94011	1.22684	0.637526	0.349393	0.738405	0.574604	0.816417
1.89_522.3556836	2582	M522T113	522.356	1.88558	LPC(18:1)	LPC	PC	[M+H]+	0.0281596	-0.410361	1.93693	8.83045	9.3428	11.7246	12.1833	11.1728	13.2072	13.8204	12.5118	13.4611	17.7748
1.98_452.2790025	141	M452T119	452.279	1.97598	LPE(16:0)	LPE	PE	[M-H]-	0.0214835	-1.05869	1.07822	0.423359	0.420656	0.244912	0.242585	0.423323	0.881388	0.886924	0.851539	0.498771	0.536767
1.99_480.3090274	517	M480T120	480.309	1.99372	LPE(18:1)	LPE	PE	[M+H]+	0.00117589	-1.4616	1.26874	0.546968	0.645752	0.939577	0.87491	0.805125	2.10387	2.12513	2.06565	1.67699	2.528
10.2_773.5429185	1358	M774T612	773.543	10.1971	MGDG(16:0_16:1)	MGDG	DG	[M+HCO2]-	0.0304941	-0.397518	1.0893	1.34749	1.22581	1.25155	1.16149	1.11017	1.93463	1.46736	1.64276	1.61541	1.3704
10.49_751.5322129	3853	M752T630	751.532	10.4944	MGDG(16:0_16:1)	MGDG	DG	[M+Na]+	6.36902e-05	-1.62506	1.27003	0.813672	0.45532	0.644685	0.540205	0.727758	2.01756	1.93014	1.90384	1.89102	2.07136
14.96_828.690938	1186	M829T898	828.691	14.9643	MGDG(16:1_24:1) -CO	MGDG	DG	[M+NH4-CO]+	1.48182e-05	1.56989	1.82256	4.0199	4.22191	4.44539	3.80715	4.06361	1.38618	1.35214	1.65001	1.19437	1.34193
13.51_1263.832742	519	M1264T811	1263.83	13.5087	NeuAcalpha2-3Galbeta1-4Glcbeta-Cer(d42:1)	Ganglioside		[M-H]-	0.000251969	1.33067	1.84752	1.69445	1.51565	1.52115	1.5446	1.47388	0.619689	0.355803	0.630727	0.741096	0.733847
11.64_1261.81644	268	M1262T698	1261.82	11.6416	NeuAcalpha2-3Galbeta1-4Glcbeta-Cer(d42:2)	Ganglioside		[M-H]-	1.13892e-05	1.6807	2.60603	2.74728	2.6587	2.636	2.74951	2.562	0.821505	0.603134	0.835321	0.936932	0.96849
6.88_678.5070848	4293	M679T413	678.507	6.87538	PC(14:0_14:0)	PC	PC	[M+H]+	0.00229967	0.794915	5.49661	61.7753	59.8868	72.6411	60.4235	54.1261	33.0587	34.0529	40.4534	37.6812	32.7696
7.51_736.5157057	777	M737T451	736.516	7.5093	PC(14:0_15:0)	PC	PC	[M+HCO2]-	0.00984901	0.522525	1.49302	2.35057	2.39294	2.42068	1.95171	1.91827	1.59101	1.61556	1.4981	1.40813	1.56866
8.39_750.5296425	2317	M751T503	750.53	8.38718	PC(14:0_16:0)	PC	PC	[M+HCO2]-	0.00145432	0.309083	5.46112	47.6253	44.3112	44.4604	42.9675	42.818	38.737	32.9641	37.3018	35.658	34.6747
6.97_748.5140174	1921	M749T418	748.514	6.97373	PC(14:0_16:1)	PC	PC	[M+HCO2]-	0.000309211	0.429869	4.15487	18.9068	20.0416	18.7041	18.8936	17.4215	13.9382	13.5712	15.0899	13.6811	13.4744
8.99_764.546335	327	M765T539	764.546	8.99143	PC(15:0_16:0)	PC	PC	[M+HCO2]-	5.25302e-06	-0.733918	2.54956	2.81315	2.73401	2.5964	2.57565	2.63258	4.65876	4.31177	4.47555	4.33862	4.42132
11.85_748.5859305	2603	M749T711	748.586	11.85	PC(16:0_17:0)	PC	PC	[M+H]+	0.0281596	-1.08944	8.17839	46.5781	46.4511	64.1095	43.7698	45.8224	102.198	103.447	109.523	108.848	101.007
9.88_768.5507371	1506	M769T593	768.551	9.88238	PC(16:0_17:1)	PC	PC	[M+Na]+	0.0162868	-0.990593	4.09256	10.3867	10.0859	12.2647	20.0409	21.3675	29.6708	29.3764	29.6511	27.7929	30.8363
13.33_762.6013874	1517	M763T800	762.601	13.327	PC(16:0_18:0)	PC	PC	[M+H]+	0.000132354	0.490531	7.00575	143.895	145.323	149.064	132.383	142.263	97.2471	100.51	109.548	100.297	99.8333
10.87_804.5770623	2762	M805T652	804.577	10.8732	PC(16:0_18:1)	PC	PC	[M+HCO2]-	0.0214835	-0.716338	15.4909	165.812	108.035	159.895	50.4404	147.89	201.008	253.067	196.037	194.643	193.744
9.62_758.5697456	2048	M759T577	758.57	9.61933	PC(16:0_18:2)	PC	PC	[M+H]+	0.0172021	-0.271969	5.74741	157.711	142.824	156.143	135.552	128.427	165.935	175.176	176.941	182.548	169.561
14.23_834.6248651	989	M835T854	834.625	14.2277	PC(16:0_20:0)	PC	PC	[M+HCO2]-	0.0214835	0.886199	1.28832	1.21744	0.938688	1.0206	1.00883	0.93697	0.635256	0.210098	0.692408	0.596676	0.637045
9.45_806.5670252	1495	M807T567_1	806.567	9.45405	PC(16:0_20:3)	PC	PC	[M+Na]+	0.00315107	0.510218	2.644	22.9017	19.4553	22.4064	18.7185	20.8577	14.6887	15.0869	14.1549	13.1723	16.1558
7.73_780.553877	2697	M781T464	780.554	7.73495	PC(16:0_20:5)	PC	PC	[M+H]+	0.0181185	1.25101	4.57223	29.3222	30.0387	33.382	26.0686	44.8545	12.5154	13.0181	15.0417	15.2158	12.974
14.81_862.6558839	1392	M863T889_1	862.656	14.8136	PC(16:0_22:0)	PC	PC	[M+HCO2]-	0.0214835	1.62491	2.22728	2.01364	1.84262	2.03354	2.21491	1.91536	0.861417	0.169546	0.757725	0.767694	0.69242
8.41_806.5691636	1500	M807T504	806.569	8.40797	PC(16:0_22:6)	PC	PC	[M+H]+	0.00389288	0.382919	4.9473	97.0148	91.0698	105.256	87.0768	95.896	69.8559	69.2703	80.6747	76.3078	69.1682
14.78_888.6716538	2944	M889T887	888.672	14.7788	PC(16:0_24:1)	PC	PC	[M+HCO2]-	0.0214835	0.970873	1.11904	0.649191	0.699064	0.7529	0.827716	0.687889	0.446818	0.163981	0.450887	0.431676	0.351899
7.62_756.5539135	2117	M757T457	756.554	7.62098	PC(16:1_18:2)	PC	PC	[M+H]+	0.00434436	0.754403	3.88535	31.6037	31.0559	36.452	27.0693	33.2078	19.1786	17.4457	20.1369	19.0535	18.6696
9.24_828.5770795	4401	M829T554	828.577	9.23622	PC(16:1_20:2)	PC	PC	[M+HCO2]-	8.62554e-05	0.576538	4.27948	15.5036	15.6712	15.1487	15.4147	14.487	11.0255	9.44052	10.8901	9.88012	9.87828
6.39_822.5328776	960	M823T384	822.533	6.39365	PC(16:1_20:5)	PC	PC	[M+HCO2]-	0.0195753	1.63774	1.28299	0.584797	0.998268	0.558472	0.606988	0.951426	0.29822	0.192694	0.254238	0.227671	0.216189
6.86_848.5454836	275	M849T412	848.545	6.85995	PC(16:1_22:6)	PC	PC	[M+HCO2]-	9.31529e-05	1.26638	1.556	1.17386	1.22009	1.08862	1.05499	1.09685	0.51449	0.465032	0.45471	0.446197	0.461805
14.23_860.639996	474	M861T854	860.64	14.2333	PC(18:0_20:1)	PC	PC	[M+HCO2]-	0.0355685	0.69697	1.81746	2.45408	2.45405	2.35945	2.39331	2.45568	1.65859	0.631529	1.96273	1.57284	1.64862
9.48_784.5852285	1858	M785T569	784.585	9.48193	PC(18:1_18:2)	PC	PC	[M+H]+	0.00160095	0.400509	8.99397	303.36	284.364	323.121	279.44	289.841	209.844	210.961	228.439	221.245	250.841
7.93_826.5616165	1368	M827T476	826.562	7.92902	PC(18:1_18:3)	PC	PC	[M+HCO2]-	0.00774678	0.775794	1.75277	2.55996	1.93291	2.47582	1.79457	2.24361	1.30766	1.11623	1.50719	1.23017	1.26751
10.11_810.6006925	1900	M811T606	810.601	10.1059	PC(18:1_20:3)	PC	PC	[M+H]+	0.00328131	0.626031	3.61471	36.347	30.2619	34.8274	28.702	29.9324	21.4957	22.7657	19.6621	22.8893	16.9061
9.11_808.5850011	925	M809T547	808.585	9.10922	PC(18:1_20:4)	PC	PC	[M+H]+	0.000654204	0.515221	6.84868	131.028	132.177	136.436	119.652	130.115	89.5939	91.1084	94.3825	88.9026	90.3944
7.86_806.5694955	414	M807T472	806.569	7.86392	PC(18:1_20:5)	PC	PC	[M+H]+	0.000485755	1.37384	4.77016	29.4067	30.7127	33.6563	27.2117	31.6424	12.4093	11.4062	11.9797	12.1748	10.924
9_878.5927098	1050	M879T540	878.593	9.00468	PC(18:1_22:5)	PC	PC	[M+HCO2]-	0.000260647	0.420221	1.23213	1.74272	1.7462	1.70629	1.60566	1.65926	1.40251	1.23769	1.24867	1.2391	1.19436
8.59_832.5848738	998	M833T515	832.585	8.58507	PC(18:1_22:6)	PC	PC	[M+H]+	9.39837e-05	0.621164	5.29901	66.4784	67.6866	70.704	62.6144	64.5465	43.2641	40.2451	44.3101	45.5085	42.54
14.81_914.6871012	3361	M915T888	914.687	14.8055	PC(18:1_24:1)	PC	PC	[M+HCO2]-	0.0214835	0.634782	1.01346	0.840797	0.764058	0.822668	0.786964	0.831997	0.639104	0.304346	0.599068	0.594238	0.469334
9.06_664.4916365	1257	M664T544	664.492	9.06027	PE(14:0_16:0)	PE	PE	[M+H]+	0.000191049	-0.314112	1.18108	4.84336	4.68916	5.04641	4.75984	4.69083	5.78948	6.23094	6.12567	5.83449	5.89413
11.65_692.523339	235	M693T699	692.523	11.6497	PE(16:0_16:0)	PE	PE	[M+H]+	8.58056e-05	-0.628937	2.1573	7.14004	6.95343	7.96493	6.49118	7.04198	10.8202	10.9055	11.5024	11.4569	10.3548
9.35_690.5076389	1448	M691T561	690.508	9.35382	PE(16:0_16:1)	PE	PE	[M+H]+	2.77556e-05	-0.856859	7.42445	55.9912	53.2006	63.3768	51.7753	56.2053	97.9323	101.297	109.897	98.2233	100.75
10.29_702.5089811	443	M703T618	702.509	10.2921	PE(16:0_17:1)	PE	PE	[M-H]-	9.8704e-06	-0.775728	2.83287	3.06693	2.87745	3.06222	3.42923	2.98103	5.2191	4.98509	5.3283	5.36059	5.50143
12.05_718.5390841	14	M719T723	718.539	12.0486	PE(16:0_18:1)	PE	PE	[M+H]+	4.84337e-06	-1.22065	16.5368	164.439	159.957	190.143	155.814	171.715	377.803	391.621	394.631	416.569	381.823
10.29_716.5237463	146	M717T617	716.524	10.2857	PE(16:0_18:2)	PE	PE	[M+H]+	7.59392e-05	-0.682023	2.09846	6.37424	6.51733	6.14877	5.38651	5.88268	9.29306	9.9318	10.0011	10.2701	9.13214
8.32_714.5064309	497	M715T499	714.506	8.32115	PE(16:0_18:3)	PE	PE	[M+H]+	0.00320526	-0.427119	1.04766	2.89043	2.64059	3.31785	2.61136	2.86191	3.59031	3.68916	4.11412	4.12833	3.73485
10.53_742.5387385	323	M743T632	742.539	10.5337	PE(16:0_20:3)	PE	PE	[M+H]+	0.000203743	-0.593035	2.74634	13.0418	13.2777	13.281	10.9845	12.4423	18.9871	17.3046	20.0324	19.7466	19.0005
9.26_738.5088477	1038	M739T556	738.509	9.26363	PE(16:0_20:4)	PE	PE	[M-H]-	6.91285e-06	-0.803782	5.38559	10.3399	11.0321	10.9927	9.52244	11.0045	18.546	17.5161	18.9457	19.2513	18.0724
7.98_736.4931773	1198	M736T479	736.493	7.9753	PE(16:0_20:5)	PE	PE	[M-H]-	0.0214835	-0.528826	2.01279	3.27123	3.03521	3.10258	2.98764	3.10724	4.07317	4.07173	4.32698	3.99938	5.89706
8.94_764.5221535	15	M765T536	764.522	8.93752	PE(16:0_22:6)	PE	PE	[M+H]+	1.03437e-05	-1.72725	5.14437	10.4884	8.81812	9.45113	8.80393	9.15591	30.0151	31.9715	30.7382	32.5283	29.4264
12.71_718.5398644	1323	M719T763	718.54	12.7138	PE(16:1_18:0)	PE	PE	[M+H]+	0.0281596	-2.94769	4.02037	2.7217	2.41498	2.82291	2.35776	2.64224	30.6115	28.3623	4.86952	5.22767	30.9142
9.61_714.5090212	604	M715T576	714.509	9.60557	PE(16:1_18:1)	PE	PE	[M-H]-	8.46346e-06	-0.650812	4.69731	10.1449	10.2409	10.8535	10.9425	10.6185	16.677	16.6579	16.6897	15.7278	17.1465
13.14_732.554719	81	M733T788	732.555	13.1404	PE(17:0_18:1)	PE	PE	[M+H]+	0.0363209	-0.99453	2.95634	8.46279	8.46124	9.27591	7.96093	8.73184	21.2095	13.4879	14.8167	22.2437	13.7028
10.08_778.5380338	79	M779T605	778.538	10.0814	PE(17:0_22:6)	PE	PE	[M+H]+	1.07844e-05	-1.50012	1.26433	0.697185	0.82598	0.789455	0.641274	0.637924	1.85769	2.11877	2.12652	2.03826	2.01876
12.92_730.5402094	659	M731T775	730.54	12.9155	PE(17:1_18:0)	PE	PE	[M-H]-	0.0379769	-0.672573	2.65398	3.7056	4.93345	3.62055	3.64858	3.6607	5.78293	3.96341	6.60393	7.51533	7.3255
10.85_730.5399463	685	M731T651	730.54	10.8521	PE(17:1_18:1)	PE	PE	[M+H]+	0.000877916	-0.443706	2.46225	14.6477	14.4157	15.9273	12.9398	13.9788	19.5449	18.6547	19.4722	20.0705	20.0611
13.78_746.570348	100	M747T827	746.57	13.7783	PE(18:0_18:1)	PE	PE	[M+H]+	7.40407e-05	-0.612577	7.6427	92.4954	93.7427	97.2944	84.7653	91.2372	136.201	132.742	145.391	148.135	140.154
10.35_766.538568	8231	M767T621	766.539	10.3533	PE(18:0_20:5)	PE	PE	[M+H]+	0.0132755	0.361303	2.49309	26.4697	26.4652	29.0567	22.623	25.6363	21.5289	18.7591	21.2736	20.4711	19.3626
13.33_794.5716666	1459	M795T800	794.572	13.3317	PE(18:0_22:4)	PE	PE	[M-H]-	0.0379769	-1.26167	1.64107	0.498849	0.381636	0.4776	0.459547	1.028	2.10294	0.620827	1.44649	1.33107	1.32172
12.39_794.5698136	7	M795T743	794.57	12.3894	PE(18:0_22:5)	PE	PE	[M+H]+	1.56014e-05	-1.86047	5.27653	9.28776	8.70449	9.11664	7.75349	8.38138	31.7238	30.3009	33.2958	31.8804	29.828
11.47_792.5536041	243	M793T688	792.554	11.4749	PE(18:0_22:6)	PE	PE	[M+H]+	1.61167e-06	-1.42307	7.15886	25.1568	24.2257	26.5133	23.4908	25.0261	67.6181	63.8907	68.2658	66.9958	66.8494
12.31_744.5547657	180	M745T739	744.555	12.3096	PE(18:1_18:1)	PE	PE	[M+H]+	0.00046454	-0.629328	14.8133	347.645	316.454	359.97	289.894	359.162	504.546	507.978	541.013	515.735	518.793
9.82_740.5247735	2307	M741T589	740.525	9.82098	PE(18:1_18:2)	PE	PE	[M-H]-	0.0214835	-0.476568	3.43835	12.0264	11.929	11.9507	13.929	11.0047	15.0623	14.3115	24.8589	14.9814	15.4402
14.41_772.5872679	597	M773T864	772.587	14.4075	PE(18:1_20:0)	PE	PE	[M-H]-	0.00298209	-0.837748	1.6882	1.03325	0.980234	1.06371	0.889094	1.00451	1.93394	1.44379	1.94669	1.8337	1.72598
13.8_772.5856348	90	M773T828	772.586	13.7996	PE(18:1_20:1)	PE	PE	[M+H]+	1.77333e-05	-0.69456	3.37196	15.053	15.3337	16.3037	14.1475	15.0679	23.8339	23.7622	25.4277	25.6938	24.1278
13.13_770.5698612	4075	M771T788	770.57	13.1329	PE(18:1_20:2)	PE	PE	[M+H]+	0.000360758	-0.916183	2.2018	4.05063	4.09558	5.60597	4.00684	5.21939	8.93517	8.84125	9.38678	7.59109	8.60862
10.49_766.5397195	2395	M767T629	766.54	10.4853	PE(18:1_20:3)	PE	PE	[M-H]-	0.00305631	-0.335244	1.57167	2.69872	2.369	2.91375	2.75006	2.67161	3.70133	3.15385	3.43232	3.34273	3.27905
8.32_764.5220385	3091	M765T499	764.522	8.3241	PE(18:1_20:5)	PE	PE	[M+H]+	0.0148784	0.450955	2.63752	25.106	21.825	28.4359	22.1693	24.6787	16.8865	16.6863	19.7101	18.5676	17.557
15.08_802.6328755	444	M803T905	802.633	15.076	PE(18:1_22:0)	PE	PE	[M+H]+	0.000247512	-1.12936	1.50677	1.55829	1.7468	1.66344	1.48065	1.46924	3.09053	3.66994	3.61573	3.66444	3.28188
14.55_800.6174188	276	M801T873	800.617	14.5513	PE(18:1_22:1)	PE	PE	[M+H]+	4.35705e-05	-0.70301	1.74131	4.02913	4.078	4.43333	3.68703	3.79517	6.55397	6.30023	6.8336	6.5321	6.37494
9.83_792.553776	88	M793T590	792.554	9.8326	PE(18:1_22:5)	PE	PE	[M+H]+	1.53441e-05	-1.70938	4.10066	6.3946	6.26339	6.34393	5.53557	5.74792	19.1984	18.7042	20.6327	20.5939	19.9099
8.88_788.5241615	178	M789T533	788.524	8.87578	PE(18:1_22:6)	PE	PE	[M-H]-	9.43094e-06	-0.714225	4.9915	10.2892	10.3946	11.0694	10.3206	10.5665	17.5007	17.0055	17.3338	17.9742	16.5476
12_792.5546409	247	M793T720	792.555	11.998	PE(20:1_20:4)	PE	PE	[M-H]-	0.00595596	-1.82245	4.6059	2.18661	2.25546	2.48108	2.40587	2.22574	8.41993	5.37815	9.68429	9.04946	8.33504
11.58_818.5711119	1194	M819T695	818.571	11.5826	PE(20:1_22:6)	PE	PE	[M+H]+	0.00310658	-1.27637	1.18049	0.574892	1.24865	1.09402	0.631458	0.673161	2.1339	1.87793	2.16602	2.03119	2.01829
10.25_690.5074557	8234	M691T615	690.507	10.2479	PE(32:1)	PE	PE	[M+H]+	0.0281596	0.824554	1.71306	5.97318	6.19373	6.41662	6.59094	8.31939	4.49443	4.98525	4.01532	0.84922	4.56832
13.21_758.5699752	1157	M759T793	758.57	13.2112	PE(37:2)	PE	PE	[M+H]+	0.0281596	-0.392617	1.35304	4.87824	5.052	5.90932	4.68995	5.43213	6.79244	6.64827	7.41599	6.62742	6.5976
13.54_796.5859136	3137	M797T813	796.586	13.5421	PE(40:4)	PE	PE	[M+H]+	0.0010455	-1.07225	1.30026	1.01071	1.47402	0.94817	1.46856	1.5581	2.54628	2.69765	2.87144	2.80451	2.66272
10.76_792.5546396	358	M793T645	792.555	10.7561	PE(40:6)	PE	PE	[M+H]+	0.00034465	1.85821	1.72736	3.57353	3.25747	3.65369	3.08401	3.3233	0.941948	0.916242	0.947094	0.933798	0.920039
12.47_820.5854677	6139	M821T748	820.585	12.4715	PE(42:6)	PE	PE	[M+H]+	0.000200481	3.27995	2.81635	7.62562	7.21938	7.80692	6.50696	6.99124	0.702922	0.711623	0.795675	0.768664	0.742849
12.41_816.5512387	128	M817T745	816.551	12.4133	PE(42:8)	PE	PE	[M+H]+	0.0281596	-2.40612	1.02346	0.186856	0.259486	0.210838	0.149652	0.191145	1.03566	1.02153	1.02788	1.05242	1.15223
14.21_788.6160035	4730	M789T852	788.616	14.208	PEtOH(39:2)	PEtOH	PE	[M+NH4]+	0.0281596	-4.08999	2.91466	0.663473	0.526952	0.691265	0.616162	0.608512	16.9119	0.764519	17.4759	0.764744	16.9836
6.72_693.4719742	390	M693T403	693.472	6.72442	PG(14:0_16:0)	PG	PG	[M-H]-	0.000495133	1.75299	1.90696	1.3712	1.21688	1.50182	1.49765	1.50477	0.438621	0.429058	0.414157	0.399476	0.422888
8.21_721.5032685	445	M722T493	721.503	8.20948	PG(16:0_16:0)	PG	PG	[M-H]-	1.13892e-05	0.891226	3.59323	7.50211	7.68736	7.99539	8.02407	7.21383	4.32447	3.98471	4.56011	4.13684	3.70972
6.87_719.4877537	679	M719T412	719.488	6.86783	PG(16:0_16:1)	PG	PG	[M-H]-	2.76699e-05	0.995192	2.97638	4.96217	4.42223	5.01548	4.81839	5.01133	2.51733	2.21171	2.3313	2.492	2.60289
7_745.5036824	866	M746T420	745.504	6.99992	PG(16:1_18:1)	PG	PG	[M-H]-	0.0214835	0.920789	2.45614	4.62647	3.56364	3.48641	3.65824	3.34236	2.38305	1.66244	1.90894	2.19679	1.71441
5.04_791.4886179	58	M791T302	791.489	5.03862	PG(16:1_22:6)	PG	PG	[M-H]-	0.000179712	2.07104	1.29351	0.660907	0.580527	0.555409	0.589098	0.594191	0.139865	0.136143	0.140496	0.146397	0.146337
7.83_792.5756931	73	M793T470	792.576	7.83262	PG(18:1_18:1)	PG	PG	[M+NH4]+	2.00896e-05	-1.15485	1.03293	0.661019	0.806257	0.739482	0.654792	0.727749	1.72851	1.51915	1.60039	1.52164	1.62229
6.64_771.5190212	2229	M772T398	771.519	6.63574	PG(18:1_18:2)	PG	PG	[M-H]-	0.0214835	-0.833262	1.35866	1.00465	0.569761	0.743028	0.567508	0.865644	1.6937	1.18455	1.61144	1.08888	1.1039
8.9_801.5668273	24	M802T534	801.567	8.90062	PG(18:1_20:1)	PG	PG	[M-H]-	0.00019167	-1.43726	1.23156	0.211255	0.25606	0.251668	0.222179	0.27679	0.636497	0.666215	0.756264	0.636119	0.603203
6.38_821.5355771	338	M822T383	821.536	6.37948	PG(18:1_22:5)	PG	PG	[M-H]-	0.000179712	1.46954	1.01298	0.418123	0.408034	0.415101	0.50708	0.454549	0.148899	0.127088	0.176741	0.173749	0.168979
6.06_819.5198628	561	M820T364	819.52	6.06162	PG(18:1_22:6)	PG	PG	[M-H]-	7.06965e-06	1.57879	3.09789	3.9559	3.89398	4.16006	3.81943	3.75558	1.23478	1.23093	1.34052	1.38935	1.36073
4.92_865.5042951	291	M866T295	865.504	4.91607	PG(22:6_22:6)	PG	PG	[M-H]-	0.000200952	4.16126	2.40489	1.8695	1.43747	1.59436	1.65439	1.81929	0.076872	0.071183	0.146174	0.139966	0.0338875
7.95_835.5352562	4143	M836T477	835.535	7.9498	PI(16:0_18:1)	PI	PI	[M-H]-	0.0214835	-0.185064	3.1033	20.5895	23.32	24.1194	24.067	24.0254	24.4206	27.3843	26.5906	27.4091	26.21
6.4_881.5200583	251	M882T384	881.52	6.40487	PI(16:0_22:6)	PI	PI	[M-H]-	0.0214835	1.17058	1.03953	0.516195	0.531066	0.520967	0.519505	0.610811	0.20386	0.258969	0.215451	0.289614	0.230915
6.69_833.5194945	2631	M834T401	833.519	6.68722	PI(16:1_18:1)	PI	PI	[M-H]-	0.000628751	0.393165	4.52871	22.7159	24.4991	25.124	25.7348	25.2607	18.4484	18.9423	17.176	18.5895	20.7577
6.98_859.5348858	1538	M860T419	859.535	6.97645	PI(16:1_20:2)	PI	PI	[M-H]-	0.000506101	0.59607	2.18531	3.61299	4.04077	3.89844	4.23394	3.74625	2.45152	2.5456	2.54222	2.63783	2.74456
9.85_889.5819984	4308	M890T591	889.582	9.85228	PI(16:1_22:1)	PI	PI	[M-H]-	0.0179121	-0.217949	1.37092	3.38277	3.87685	3.90534	4.18336	3.81593	4.19637	4.38807	4.44773	4.75736	4.50002
9.89_863.566283	1294	M864T593	863.566	9.88888	PI(18:0_18:1)	PI	PI	[M-H]-	0.0214835	-0.267269	3.89754	20.8765	30.717	30.3302	31.1797	29.5092	32.6213	33.5636	34.1022	35.4841	35.867
10.88_889.582144	697	M890T653	889.582	10.884	PI(18:0_20:2)	PI	PI	[M-H]-	0.000550564	-1.67241	3.29107	1.43066	1.30303	1.28489	1.46153	1.26891	3.63025	4.77329	4.4867	4.28253	4.3395
7.14_883.5349146	1253	M884T428	883.535	7.14048	PI(18:0_20:5)	PI	PI	[M-H]-	0.000162503	1.08556	3.17906	5.04994	5.84138	4.83346	5.18344	5.46957	1.67983	2.88436	2.535	2.74683	2.58344
9.48_913.5822807	1479	M914T569	913.582	9.47975	PI(18:0_22:4)	PI	PI	[M-H]-	0.000798012	0.558347	2.05028	3.29227	3.64493	3.72965	3.99431	3.86523	2.60293	2.47345	2.27796	2.55674	2.66983
8.22_911.5661307	2501	M912T493	911.566	8.22182	PI(18:0_22:5)	PI	PI	[M-H]-	0.00742584	0.663499	3.32804	6.99902	9.29468	8.84478	9.7921	8.94373	5.26278	5.66993	5.54747	5.91997	5.29969
7.72_909.5511667	191	M910T463	909.551	7.71732	PI(18:0_22:6)	PI	PI	[M-H]-	5.01121e-05	1.61663	4.06277	6.18009	6.5881	7.11566	6.62294	6.84391	2.20667	2.28299	2.01234	2.27217	2.10134
7.82_885.5510252	2702	M886T469	885.551	7.81779	PI(18:1_20:3)	PI	PI	[M-H]-	0.0214835	0.576682	1.92504	3.08987	3.25017	3.48831	3.15398	3.09682	2.362	0.619541	2.52739	2.74006	2.53215
6.81_883.5349043	1190	M884T408	883.535	6.80632	PI(18:1_20:4)	PI	PI	[M-H]-	0.0214835	0.415369	4.73172	23.975	26.4543	24.4593	24.528	26.0586	18.0713	18.0371	18.0691	19.798	20.1093
6.08_881.519906	84	M882T365	881.52	6.0815	PI(18:1_20:5)	PI	PI	[M-H]-	0.00038098	1.52629	2.3614	2.11081	2.67756	2.21508	2.37907	2.2667	0.754423	0.789622	0.740444	0.875043	0.884725
7.8_911.5661491	432	M912T468	911.566	7.79725	PI(18:1_22:4)	PI	PI	[M-H]-	0.0214835	1.16216	2.12817	1.88195	2.61283	2.82337	2.35713	2.31593	0.96676	1.04037	0.901226	1.46909	0.980763
6.87_909.5508346	470	M910T412	909.551	6.86593	PI(18:1_22:5)	PI	PI	[M-H]-	7.06721e-06	1.71853	3.17105	3.72541	4.11896	3.72169	4.07612	3.87816	1.13112	1.09054	1.14266	1.21319	1.35392
6.51_907.5358368	231	M908T390	907.536	6.50687	PI(18:1_22:6)	PI	PI	[M-H]-	0.000272689	1.97749	2.51254	2.00401	2.41354	2.40525	2.43942	2.25908	0.564638	0.549781	0.586664	0.62362	0.60092
7.5_902.575478	3344	M903T450	902.575	7.50436	PI(38:5)	PI	PI	[M+NH4]+	0.000158307	1.13322	1.02666	1.52423	1.67164	1.6068	1.65529	1.56224	0.611185	0.697518	0.639107	0.882997	0.825583
8.69_930.6068445	6262	M931T522	930.607	8.69317	PI(40:5)	PI	PI	[M+NH4]+	0.0281596	1.06352	1.32237	2.88652	2.83002	2.84785	2.44891	2.89877	1.26966	1.31389	1.13917	1.4362	1.49748
8.16_928.5912277	871	M929T489	928.591	8.15672	PI(40:6)	PI	PI	[M+NH4]+	0.0010455	1.60635	1.28054	1.91211	2.18122	2.28136	1.73987	1.98444	0.606224	0.684167	0.634633	0.723467	0.6683
2.26_482.3609801	272	M482T135	482.361	2.25517	Plasmanyl-LPC(O-16:0)	ether-LPC	PC	[M+H]+	0.000242053	1.61356	1.08802	1.49298	1.3297	1.57649	1.39119	1.43886	0.451077	0.473062	0.46165	0.503104	0.473552
7.67_708.5196439	274	M709T460	708.52	7.66632	Plasmanyl-PC(O-16:0/12:0)	ether-PC	PC	[M+HCO2]-	0.000169021	1.03012	1.14729	0.748065	0.659775	0.738519	0.676314	0.708603	0.357239	0.352279	0.348313	0.328348	0.342974
9.61_736.5510919	86	M737T577	736.551	9.6105	Plasmanyl-PC(O-16:0/14:0)	ether-PC	PC	[M+HCO2]-	9.02166e-07	1.44205	6.0772	15.5235	15.7997	16.4707	15.9792	15.4094	6.25621	5.60248	6.26906	5.39172	5.62318
11.16_706.5753702	49	M707T669	706.575	11.1567	Plasmanyl-PC(O-16:0/15:0)	ether-PC	PC	[M+H]+	3.74129e-05	1.39249	4.82719	29.376	31.1825	32.6958	28.9584	31.6145	11.6638	11.5893	11.7769	10.7504	12.8135
12.35_764.5822493	64	M765T741	764.582	12.3453	Plasmanyl-PC(O-16:0/16:0)	ether-PC	PC	[M+HCO2]-	4.45034e-06	1.16918	8.71972	38.0653	36.7599	37.5345	36.9169	36.0923	16.2196	14.4127	17.7639	17.26	16.7723
10.19_718.5752922	670	M719T611	718.575	10.1882	Plasmanyl-PC(O-16:0/16:1)	ether-PC	PC	[M+H]+	0.00168086	0.98359	16.5215	463.147	447.919	528.789	407.782	469.594	230.836	230.72	252.541	224.507	233.266
11.54_732.5907177	3334	M733T692	732.591	11.5409	Plasmanyl-PC(O-16:0/17:1)	ether-PC	PC	[M+H]+	0.00575249	0.985756	5.15705	52.7787	36.6218	51.8343	44.6922	49.041	24.747	23.3871	25.0803	20.6362	24.7991
12.78_746.6065326	1117	M747T767	746.607	12.7842	Plasmanyl-PC(O-16:0/18:1)	ether-PC	PC	[M+H]+	0.000158307	0.924698	24.4387	1088.88	1035.02	1085.29	969.039	998.171	530.916	536.549	571.416	559.871	528.131
10.77_744.5900157	1635	M745T646	744.59	10.7697	Plasmanyl-PC(O-16:0/18:2)	ether-PC	PC	[M+H]+	4.00572e-05	1.11649	7.97174	99.2646	94.1591	99.241	90.6365	100.184	44.6559	41.6216	46.4451	45.5466	44.7208
11.51_770.6070636	3171	M771T691	770.607	11.5115	Plasmanyl-PC(O-16:0/20:3)	ether-PC	PC	[M+H]+	0.0110129	1.31868	4.06446	28.1471	19.989	28.2847	18.7075	25.4468	9.95644	9.28009	9.75277	9.57093	9.7787
10.36_768.5900098	264	M769T621	768.59	10.3563	Plasmanyl-PC(O-16:0/20:4)	ether-PC	PC	[M+H]+	0.000421352	1.46801	8.10275	84.2652	82.6599	95.222	76.8703	84.8122	31.4192	29.0504	33.1559	29.9134	29.6674
8.77_766.574731	367	M767T526	766.575	8.76889	Plasmanyl-PC(O-16:0/20:5)	ether-PC	PC	[M+H]+	0.0281596	2.55904	4.81152	22.909	21.2348	27.9676	19.9014	24.3671	3.29656	2.92836	3.49127	2.93154	7.10062
9.41_836.5817264	295	M837T564	836.582	9.40825	Plasmanyl-PC(O-16:0/22:6)	ether-PC	PC	[M+HCO2]-	4.12111e-05	1.25939	2.05464	2.1084	1.8443	1.9221	1.98578	1.99781	0.877243	0.794066	0.772607	0.850828	0.823293
9.28_734.5360446	134	M735T557	734.536	9.28323	Plasmanyl-PC(O-16:1/14:0)	ether-PC	PC	[M+HCO2]-	0.0214835	1.11556	2.77897	3.9321	3.93643	3.9428	3.75023	3.89603	1.88844	1.83276	1.80762	1.79797	1.65312
10.3_704.5596759	6244	M705T618	704.56	10.2975	Plasmanyl-PC(O-16:1/15:0)	ether-PC	PC	[M+H]+	0.00374724	0.354917	1.09084	4.76237	5.09356	5.20825	4.47166	4.5831	3.72665	3.63191	4.02257	3.90876	3.56906
11.95_762.5671697	503	M763T717	762.567	11.9478	Plasmanyl-PC(O-16:1/16:0)	ether-PC	PC	[M+HCO2]-	0.00148807	1.14801	3.9944	7.37635	8.61317	9.64811	7.48755	7.79394	3.99727	3.34766	3.99021	3.54613	3.58333
9.56_760.5508079	1494	M761T574	760.551	9.56135	Plasmanyl-PC(O-16:1/16:1)	ether-PC	PC	[M+HCO2]-	0.0214835	0.968391	3.07464	6.47564	4.99474	6.24578	4.67604	6.06554	2.61535	2.52366	3.9164	2.66987	2.81877
13.91_746.6062926	1321	M747T835	746.606	13.9085	Plasmanyl-PC(O-16:1/18:0)	ether-PC	PC	[M+H]+	0.000993338	0.99024	2.42915	10.1086	10.0259	10.9895	8.50056	10.1561	4.94378	4.97126	5.55822	4.76383	4.82217
12.19_788.5824709	915	M789T732	788.582	12.1947	Plasmanyl-PC(O-16:1/18:1)	ether-PC	PC	[M+HCO2]-	4.11145e-06	0.913647	4.01769	9.34975	9.65178	9.74687	9.03598	9.07073	4.99691	4.86785	5.38272	4.83221	4.79297
13.59_760.6220302	7608	M761T815	760.622	13.586	Plasmanyl-PC(O-16:1/19:0)	ether-PC	PC	[M+H]+	0.0265291	0.842544	3.28131	19.3471	19.4616	29.6308	25.4992	19.8887	11.2639	11.3262	12.159	14.5062	14.2216
9.62_810.5664725	235	M811T577	810.566	9.62047	Plasmanyl-PC(O-16:1/20:4)	ether-PC	PC	[M+HCO2]-	0.000200952	1.287	1.68175	1.20819	1.29311	1.43573	1.26085	1.35957	0.545666	0.492871	0.563526	0.542028	0.543168
13.88_792.6138393	179	M793T833	792.614	13.879	Plasmanyl-PC(O-18:0/16:0)	ether-PC	PC	[M+HCO2]-	0.000166355	1.13264	3.56513	6.44977	6.65945	6.51008	6.12397	6.21717	3.15692	2.21508	3.15061	3.39429	2.65963
13.44_804.6136389	1457	M805T807	804.614	13.4438	Plasmanyl-PC(O-18:0/17:1)	ether-PC	PC	[M+HCO2]-	0.0214835	1.24073	1.49154	1.31214	1.03993	1.0715	0.992022	1.01226	0.634162	0.150591	0.572338	0.474363	0.465396
14.13_774.6375663	3133	M775T848	774.638	14.1282	Plasmanyl-PC(O-18:0/18:1)	ether-PC	PC	[M+H]+	0.000847432	0.602819	4.66963	56.1744	53.2295	59.7784	49.4925	52.4136	34.2514	34.646	38.963	36.93	33.7122
13.98_772.6214318	6086	M773T839	772.621	13.9837	Plasmanyl-PC(O-18:0/18:2)	ether-PC	PC	[M+H]+	0.0107796	0.351452	2.08004	19.4368	17.378	19.9549	16.325	18.7419	13.9191	14.1239	15.6675	14.4204	13.8503
12.65_794.6055209	1092	M795T759	794.606	12.6532	Plasmanyl-PC(O-18:0/20:5)	ether-PC	PC	[M+H]+	0.00780436	0.453191	1.34914	6.29276	6.13762	6.24497	5.63777	5.90572	4.40915	4.82398	3.49057	4.91407	4.43484
12.45_820.6216286	3635	M821T747	820.622	12.4497	Plasmanyl-PC(O-18:0/22:6)	ether-PC	PC	[M+H]+	0.00169249	0.749389	1.943	8.60476	7.92732	8.35578	6.80094	7.40526	4.67327	4.61446	4.94468	4.88987	4.13302
12.52_790.5978601	266	M791T751	790.598	12.5211	Plasmanyl-PC(O-18:1/16:0)	ether-PC	PC	[M+HCO2]-	6.29825e-05	0.919763	10.6017	62.2235	65.0085	67.4421	63.0877	65.9008	35.3956	28.0734	36.6686	33.8296	37.1194
10.37_744.5904927	848	M745T622	744.59	10.3729	Plasmanyl-PC(O-18:1/16:1)	ether-PC	PC	[M+H]+	0.000944997	1.26989	11.0707	172.617	179.396	196.412	153.989	165.348	69.8737	77.7444	73.1714	69.9646	69.1005
11.4_802.5984999	1636	M803T684	802.598	11.4035	Plasmanyl-PC(O-18:1/17:1)	ether-PC	PC	[M+HCO2]-	0.000366278	1.39043	1.42473	1.05769	0.896468	0.825122	0.867119	0.873091	0.361369	0.285652	0.385298	0.350342	0.341302
12.73_816.6137415	216	M817T764	816.614	12.7338	Plasmanyl-PC(O-18:1/18:1)	ether-PC	PC	[M+HCO2]-	4.91026e-05	1.13025	4.8626	11.6584	11.628	11.9558	11.3217	12.8504	5.1109	4.3281	5.49194	5.63799	6.57377
10.92_770.6054889	2013	M771T655	770.605	10.9247	Plasmanyl-PC(O-18:1/18:2)	ether-PC	PC	[M+H]+	0.000291976	1.56667	5.76032	41.6074	39.9466	44.2824	37.5253	42.1103	13.8125	13.8524	13.8007	13.6011	14.2981
11.74_796.6211834	4962	M797T704	796.621	11.7384	Plasmanyl-PC(O-18:1/20:3)	ether-PC	PC	[M+H]+	0.0138044	1.80315	3.54984	13.2823	12.5349	21.9296	18.2882	12.8229	3.51526	4.36928	3.97623	4.03909	6.69667
10.52_794.6060407	225	M795T631	794.606	10.5222	Plasmanyl-PC(O-18:1/20:4)	ether-PC	PC	[M+H]+	0.000184329	1.45521	9.81743	124.202	127.238	132.925	113.709	122.814	44.7834	43.0876	47.1678	45.8118	45.5886
8.93_792.5897199	191	M793T536	792.59	8.92585	Plasmanyl-PC(O-18:1/20:5)	ether-PC	PC	[M+H]+	0.000281297	2.46605	5.58546	33.8007	29.5006	33.4224	28.5007	30.851	5.77037	5.96975	5.47423	5.69457	5.33846
10.31_864.613291	157	M865T618	864.613	10.3051	Plasmanyl-PC(O-18:1/22:5)	ether-PC	PC	[M+HCO2]-	3.07644e-05	1.25001	1.37005	0.954802	0.845931	0.898723	0.863191	0.843792	0.397924	0.333361	0.379176	0.364478	0.377734
13.11_724.5259689	841	M725T786	724.526	13.1059	Plasmanyl-PE(36:5)	ether-PE	PE	[M+H]+	3.68788e-05	-0.519611	1.81777	6.03489	6.08848	6.68488	6.1642	6.33288	8.9861	8.80074	9.16453	8.5629	9.36407
13.21_752.5594365	233	M753T793	752.559	13.2143	Plasmanyl-PE(38:5)	ether-PE	PE	[M+H]+	0.0251264	-0.631897	3.24276	17.8893	17.9827	19.1725	16.5554	17.2636	25.9079	34.781	27.5676	25.3561	24.0902
10.34_722.5140231	3025	M723T620	722.514	10.3384	Plasmanyl-PE(O-16:0/20:5)	ether-PE	PE	[M-H]-	0.0214835	0.240208	5.48784	55.5117	55.79	62.4458	57.1477	59.5194	51.9485	48.1671	48.973	48.1165	48.6665
13.25_752.5609836	1713	M753T795	752.561	13.2468	Plasmanyl-PE(O-18:0/20:4)	ether-PE	PE	[M-H]-	0.0214835	0.460478	1.02949	1.06973	1.05556	1.14145	1.03466	1.03941	0.887629	0.358076	0.926608	0.836216	0.872882
12.84_776.5834331	2391	M777T770	776.583	12.8354	Plasmanyl-PS(36:1)	ether-PS	PS	[M+H]+	0.0281596	-1.83277	1.54719	1.71847	0.364225	0.52264	0.662708	0.655368	2.68106	2.25332	3.13435	3.07387	2.83335
17.14_836.8071884	1153	M837T1028	836.807	17.135	plasmanyl-TG(O-16:0_16:0_18:1)	ether-TG	TG	[M+NH4]	0.000337112	0.841755	3.56115	26.9824	25.4519	23.0779	22.3401	23.4261	10.4805	13.7001	13.8619	14.1573	15.4692
16.87_858.7915524	547	M859T1012	858.792	16.8689	plasmanyl-TG(O-16:0_16:0_20:4)	ether-TG	TG	[M+NH4]	0.0281596	1.67363	1.02133	1.20718	1.09862	1.30168	1.33097	1.44004	0.343896	0.364853	0.313007	0.373768	0.60391
16.88_884.8067622	3107	M885T1013	884.807	16.8785	plasmanyl-TG(O-16:0_16:0_22:5)	ether-TG	TG	[M+NH4]	0.000836318	2.48014	1.87212	4.17371	3.49837	2.98114	3.62327	3.28805	0.47538	0.679407	0.565845	0.674255	0.753149
16.67_882.7908485	849	M883T1000	882.791	16.6674	plasmanyl-TG(O-16:0_16:1_22:5)	ether-TG	TG	[M+NH4]	0.00251095	2.91673	1.30176	1.66525	1.65642	1.40247	1.40484	2.08108	0.19123	0.233906	0.195656	0.253311	0.213127
16.87_910.8223156	404	M911T1012	910.822	16.8698	plasmanyl-TG(O-16:0_18:1_22:5)	ether-TG	TG	[M+NH4]	0.000104924	2.40004	2.12197	4.43668	4.82665	4.01724	4.87748	4.66223	0.646579	0.909412	0.854522	0.964976	0.94802
17.15_810.791533	2012	M811T1029	810.792	17.1515	plasmanyl-TG(O-18:0_14:0_16:0)	ether-TG	TG	[M+NH4]	0.00177493	0.841413	1.60409	5.67425	5.57006	4.37924	4.83362	4.59965	2.06206	2.83298	2.79538	3.13847	3.15525
17.35_864.8386009	2298	M865T1041	864.839	17.3492	plasmanyl-TG(O-18:0_16:0_18:1)	ether-TG	TG	[M+NH4]	0.0037924	0.774841	1.58151	5.78012	6.11136	4.38101	5.31267	5.19094	2.26166	3.19149	2.93392	3.88218	3.38012
16.93_808.7758639	292	M809T1016	808.776	16.9283	plasmanyl-TG(O-18:1_14:0_16:0)	ether-TG	TG	[M+NH4]	9.04091e-05	0.889619	2.34033	9.96606	10.0589	9.84618	9.25451	10.1694	4.54153	5.27992	5.18846	6.16488	5.43254
16.72_806.7601618	2796	M807T1003	806.76	16.7157	plasmanyl-TG(O-18:1_14:0_16:1)	ether-TG	TG	[M+NH4]	0.000419462	1.03043	1.19005	2.20043	2.18388	2.47686	2.19203	2.65203	0.951179	1.15454	1.25891	1.13657	1.22927
16.92_834.7915825	29	M835T1015	834.792	16.9222	plasmanyl-TG(O-18:1_16:0_16:1)	ether-TG	TG	[M+NH4]	3.50459e-05	1.03259	2.89718	12.9764	13.3726	13.685	13.5822	14.0953	5.61687	6.70857	6.35894	7.42903	6.98621
17.12_862.8224448	1008	M863T1027	862.822	17.1227	plasmanyl-TG(O-18:1_16:0_18:1)	ether-TG	TG	[M+NH4]	7.55203e-05	0.962477	3.54203	23.1014	21.9476	21.0738	19.5823	21.812	8.67123	11.2395	11.4179	11.5306	12.3158
16.77_908.8074176	6425	M909T1006	908.807	16.7747	plasmanyl-TG(O-18:1_16:0_22:6)	ether-TG	TG	[M+NH4]	0.000789659	-1.39049	2.20148	2.0659	2.50193	2.61809	2.43683	2.83499	5.37132	7.29895	6.62593	6.87949	6.48455
16.93_860.8070685	593	M861T1016	860.807	16.9332	plasmanyl-TG(O-18:1_16:1_18:1)	ether-TG	TG	[M+NH4]	0.00159748	1.16479	1.89423	6.19012	5.04278	5.93451	4.52958	6.03028	2.01974	2.37698	2.34616	2.9463	2.67798
17.13_888.8380757	1981	M889T1028	888.838	17.1303	plasmanyl-TG(O-20:1_16:1_18:1)	ether-TG	TG	[M+NH4]	0.000196072	0.995822	1.32639	2.91271	2.92211	2.98843	2.67856	3.33463	1.2237	1.54972	1.48398	1.56514	1.61719
9.51_690.5436378	867	M691T571	690.544	9.50963	Plasmenyl-PC(P-16:0/14:0)	ether-PC	PC	[M+H]+	0.00107977	1.07302	6.73805	72.5381	69.9634	81.5195	66.116	69.1357	33.0215	34.0583	35.7341	34.4355	33.5212
12.3_718.5748251	1913	M719T738	718.575	12.2974	Plasmenyl-PC(P-16:0/16:0)	ether-PC	PC	[M+H]+	0.0010723	0.794647	10.6171	234.838	221.625	239.23	197.697	214.747	126.377	126.861	135.739	128.103	121.744
9.79_716.5590324	301	M717T588	716.559	9.79348	Plasmenyl-PC(P-16:0/16:1)	ether-PC	PC	[M+H]+	0.000114955	0.759998	6.44072	83.5479	82.703	93.1246	79.5206	83.944	48.9434	45.6498	49.2729	56.1674	49.6523
11.06_730.5756382	2452	M731T663	730.576	11.0558	Plasmenyl-PC(P-16:0/17:1)	ether-PC	PC	[M+H]+	0.0281596	0.912439	2.05469	6.95077	6.88381	12.2197	7.00514	11.3772	6.61832	4.48087	4.0534	3.84452	4.61148
12.52_744.5900027	4213	M745T751	744.59	12.5164	Plasmenyl-PC(P-16:0/18:1)	ether-PC	PC	[M+H]+	0.00132591	0.635417	7.86888	154.862	144.644	155.792	131.747	139.213	91.2224	94.9585	97.1738	95.9573	88.2198
10.34_742.5744504	567	M743T621	742.574	10.3442	Plasmenyl-PC(P-16:0/18:2)	ether-PC	PC	[M+H]+	0.000678901	1.06108	3.33127	18.2329	17.1574	19.3656	15.8842	17.4788	8.80756	7.99797	8.59572	8.43376	8.39802
9.9_766.5743865	331	M767T594	766.574	9.90342	Plasmenyl-PC(P-16:0/20:4)	ether-PC	PC	[M+H]+	0.000251587	1.22803	4.01063	23.7474	22.4385	25.1176	21.397	22.677	9.7407	9.38121	10.3388	10.1067	9.6873
8.45_764.5587972	77	M765T507	764.559	8.4463	Plasmenyl-PC(P-16:0/20:5)	ether-PC	PC	[M+H]+	1.13757e-05	2.05987	3.51192	13.3705	13.0336	14.2364	12.6011	13.0753	3.41149	3.2434	3.46656	2.70964	3.07419
9.27_790.5746656	878	M791T556	790.575	9.26893	Plasmenyl-PC(P-16:0/22:6)	ether-PC	PC	[M+H]+	0.000604761	0.811909	2.33887	10.9573	10.3696	11.5959	9.63553	10.3943	5.77096	5.77468	6.42067	6.0881	6.1089
10.46_788.5816955	304	M789T628	788.582	10.4647	Plasmenyl-PC(P-16:1/18:0)	ether-PC	PC	[M+HCO2]-	0.0214835	1.24266	2.84196	3.96313	3.74201	3.61615	3.75605	3.87971	1.70608	1.54301	1.70115	1.54172	1.51915
9.82_818.6058734	94	M819T589	818.606	9.81638	Plasmenyl-PC(P-18:0/22:6)	ether-PC	PC	[M+H]+	5.77853e-05	1.37826	5.14253	35.3024	34.9963	37.5454	33.0229	34.8984	13.5227	12.6426	14.0053	14.0085	13.435
9.99_742.5747947	1419	M743T599	742.575	9.98783	Plasmenyl-PC(P-18:1/16:1)	ether-PC	PC	[M+H]+	3.09983e-05	1.08036	4.34762	30.2777	29.7373	31.2381	27.3141	28.8407	13.0543	14.6982	15.0415	13.7855	13.1314
12.68_770.6052972	955	M771T761	770.605	12.6775	Plasmenyl-PC(P-18:1/18:1)	ether-PC	PC	[M+H]+	0.000540826	0.687421	4.75968	51.4916	48.8989	53.8896	45.4558	49.4618	29.6057	30.2027	31.5445	32.975	30.4146
10.06_792.589957	1144	M793T604	792.59	10.0646	Plasmenyl-PC(P-18:1/20:4)	ether-PC	PC	[M+H]+	0.00240532	0.862267	3.99343	31.7036	30.4681	32.4699	27.8835	29.3662	13.6792	14.4569	19.3763	21.684	14.3572
8.61_790.5744217	203	M791T516	790.574	8.60797	Plasmenyl-PC(P-18:1/20:5)	ether-PC	PC	[M+H]+	0.000158198	2.1476	3.01522	10.234	9.81812	9.71292	8.63831	9.54343	2.20732	1.9968	2.24166	2.22814	2.14707
10.23_818.605777	2303	M819T614	818.606	10.232	Plasmenyl-PC(P-18:1/22:5)	ether-PC	PC	[M+H]+	0.000688525	0.962168	2.29816	10.0191	8.9907	9.01434	8.09834	8.48918	4.2932	4.48068	4.80635	4.90531	4.41295
9.45_816.5904644	1668	M817T567	816.59	9.4508	Plasmenyl-PC(P-18:1/22:6)	ether-PC	PC	[M+H]+	0.000480216	0.878224	2.26579	9.3847	9.14428	10.6129	8.88408	8.9867	4.97275	4.99763	5.5607	5.28143	4.76411
12.7_674.5140375	1222	M675T762	674.514	12.6951	Plasmenyl-PE(P-16:0/16:0)	ether-PE	PE	[M-H]-	0.0214835	0.642381	2.82836	6.31041	6.032	6.21247	5.9726	6.05382	4.22618	2.43317	4.33721	4.17083	4.42467
10.26_672.498506	2283	M672T616	672.499	10.2594	Plasmenyl-PE(P-16:0/16:1)	ether-PE	PE	[M-H]-	0.00492737	-0.226903	2.63802	12.2253	11.7074	12.2287	11.4238	11.8651	13.3039	13.3431	14.6487	14.641	13.6392
12.02_688.5281917	359	M689T721	688.528	12.0153	Plasmenyl-PE(P-16:0/17:1)	ether-PE	PE	[M+H]+	0.00869088	-0.539038	1.28655	3.16843	3.0882	3.77972	3.32698	3.2187	4.35473	5.59905	4.61879	5.14077	4.3804
13.11_702.5442203	35	M703T786	702.544	13.1067	Plasmenyl-PE(P-16:0/18:1)	ether-PE	PE	[M+H]+	1.48182e-05	-0.566962	7.17326	86.2495	84.7131	94.6596	86.5014	88.1259	129.023	126.997	136.033	132.418	127.715
11.64_700.5282784	4303	M701T699	700.528	11.6435	Plasmenyl-PE(P-16:0/18:2)	ether-PE	PE	[M+H]+	0.00576635	-0.797144	1.55359	2.32978	3.08823	3.48967	2.06152	3.07928	4.88432	4.85146	5.15201	4.67268	4.85098
10.66_724.5282919	8205	M725T640	724.528	10.6645	Plasmenyl-PE(P-16:0/20:4)	ether-PE	PE	[M+H]+	0.0281596	0.216604	3.91164	108.46	106.184	113.427	95.1642	101.322	91.0726	89.9351	94.0938	88.3991	87.9272
8.81_720.498158	928	M720T528	720.498	8.80602	Plasmenyl-PE(P-16:0/20:5)	ether-PE	PE	[M-H]-	9.38657e-05	0.699262	6.32891	28.3528	27.4087	31.4625	27.5811	28.8584	18.4035	15.8756	19.0994	17.3577	17.7443
12.38_750.545502	1034	M751T743	750.546	12.3758	Plasmenyl-PE(P-16:0/22:4)	ether-PE	PE	[M-H]-	0.0243345	-1.0941	2.94156	3.49884	2.06138	2.30599	1.7415	2.05948	5.14521	3.26026	7.11002	4.53864	4.85293
10.82_750.5427659	1007	M751T649	750.543	10.8218	Plasmenyl-PE(P-16:0/22:5)	ether-PE	PE	[M+H]+	0.0121443	-0.225489	3.91047	88.6236	83.8331	93.789	78.2618	85.0833	100.771	95.5671	99.3967	100.638	105.893
9.64_746.5140503	3488	M747T578	746.514	9.64085	Plasmenyl-PE(P-16:0/22:6)	ether-PE	PE	[M-H]-	0.011243	0.222771	4.10998	34.3795	31.772	35.9493	33.1458	35.6371	31.0745	26.6387	31.0812	29.4328	28.206
14.22_730.575183	109	M731T853	730.575	14.2237	Plasmenyl-PE(P-18:0/18:1)	ether-PE	PE	[M+H]+	5.90717e-06	-1.04798	4.10483	13.0319	13.2869	14.1726	11.815	12.539	26.908	25.2411	28.0368	26.8628	27.0274
14.71_756.5925078	4	M757T883	756.593	14.7084	Plasmenyl-PE(P-18:0/20:1)	ether-PE	PE	[M-H]-	0.0218478	-1.14615	1.73592	0.704631	0.71729	0.731168	0.720327	0.710066	1.4835	0.93205	1.81804	1.80745	1.89001
13.76_754.5747072	320	M755T826	754.575	13.7637	Plasmenyl-PE(P-18:0/20:3)	ether-PE	PE	[M+H]+	5.15225e-05	-1.00143	1.47996	1.77164	1.73406	1.94166	1.71699	1.81414	3.47148	3.41404	3.78391	3.77869	3.52672
14.03_780.5906921	1294	M781T842	780.591	14.0261	Plasmenyl-PE(P-18:0/22:4)	ether-PE	PE	[M+H]+	0.0102116	-2.15473	1.22196	0.384757	0.352401	0.444	0.309752	0.393532	1.5652	2.35664	1.66278	1.27989	1.52664
13.27_778.5748253	219	M779T796	778.575	13.2655	Plasmenyl-PE(P-18:0/22:5)	ether-PE	PE	[M+H]+	0.00175993	-1.34992	3.18325	5.48827	5.35731	6.67151	4.95633	5.3057	14.6644	11.2677	16.1464	15.087	13.6428
12.72_776.5583451	823	M777T763	776.558	12.716	Plasmenyl-PE(P-18:0/22:6)	ether-PE	PE	[M+H]+	0.00015456	-0.644364	2.618	11.4292	10.013	10.5795	9.18747	9.51385	15.4204	15.0046	16.0995	17.1139	15.6441
10.44_698.5140209	666	M699T626	698.514	10.4353	Plasmenyl-PE(P-18:1/16:1)	ether-PE	PE	[M-H]-	0.00114432	-0.325704	2.68764	8.04334	7.26642	8.20526	8.27444	8.38532	10.5748	9.62679	10.3672	10.3475	9.43375
13.22_728.5597817	107	M729T793	728.56	13.2161	Plasmenyl-PE(P-18:1/18:1)	ether-PE	PE	[M+H]+	0.000257909	-0.569582	4.88316	41.1474	40.9421	43.8184	39.095	40.4676	60.7507	59.9451	66.2807	59.9907	57.9703
14.24_756.5908836	3667	M757T854	756.591	14.2355	Plasmenyl-PE(P-18:1/20:1)	ether-PE	PE	[M+H]+	1.56719e-05	-1.71804	2.27121	1.71824	1.86698	2.05744	1.72124	1.8563	6.27546	5.6134	6.29799	5.97913	6.16759
10.47_748.5293056	1142	M749T628	748.529	10.4678	Plasmenyl-PE(P-18:1/20:4)	ether-PE	PE	[M-H]-	0.0205561	-0.247114	5.18847	46.4055	41.365	43.6659	45.6173	42.3012	56.951	47.7145	53.037	54.2616	48.3729
8.94_746.5142243	593	M747T536	746.514	8.93953	Plasmenyl-PE(P-18:1/20:5)	ether-PE	PE	[M-H]-	0.00013362	0.64438	3.7292	10.8753	10.0773	10.9915	9.98207	11.3536	7.43256	6.34513	6.89257	6.73681	6.6796
10.99_776.5581523	86	M777T660	776.558	10.9937	Plasmenyl-PE(P-18:1/22:5)	ether-PE	PE	[M+H]+	9.75734e-06	-0.797376	3.08406	10.4979	10.4922	11.6092	10.0246	10.2661	17.8723	18.4029	18.0239	18.6646	18.9557
8.81_788.486252	406	M788T528	788.486	8.80602	Plasmenyl-PS(P-16:1/22:6)	ether-PS	PS	[M-H]-	9.02758e-05	0.987264	1.53526	1.24232	1.30894	1.44123	1.2654	1.26595	0.680055	0.613866	0.667935	0.61698	0.712001
7.76_772.5507303	2027	M773T466	772.551	7.76257	Plasmenyl-PS(P-18:0/18:1)	ether-PS	PS	[M-H]-	0.000432785	2.82154	1.19718	0.372308	0.48428	0.493366	0.451651	0.485803	0.0633832	0.0524186	0.0745896	0.0738033	0.0593813
6.81_732.483061	1762	M732T409	732.483	6.81415	PS(16:0_16:1)	PS	PS	[M-H]-	0.00108013	-0.929949	3.32979	3.09776	2.8229	3.5566	4.01539	4.28749	6.81325	7.5194	5.79639	6.13729	7.60853
7.53_746.4991607	1935	M746T452	746.499	7.53175	PS(16:0_17:1)	PS	PS	[M-H]-	0.0333844	-0.747351	1.16722	0.407005	0.577438	0.615876	0.690936	0.67261	0.760867	1.3691	0.865135	0.970172	1.01019
10.12_762.5315389	1666	M763T607	762.532	10.1226	PS(16:0_18:0)	PS	PS	[M-H]-	0.00131399	-1.86606	1.03205	0.0891636	0.0668029	0.140561	0.130473	0.141597	0.499574	0.478118	0.334799	0.393913	0.366333
8.27_760.5139208	3797	M761T496	760.514	8.26515	PS(16:0_18:1)	PS	PS	[M-H]-	0.0151025	-0.878912	5.17141	8.31504	8.04474	9.45412	14.5574	9.68996	12.5706	21.6793	20.273	20.652	16.8872
10.62_840.5753408	2144	M841T637	840.575	10.6188	PS(18:0_22:4)	PS	PS	[M+H]+	0.00359759	-1.52671	1.18862	0.175945	0.754801	0.88651	0.651434	0.640738	1.71894	1.82314	1.77567	1.80212	1.83925
8.52_836.5449209	20	M837T511	836.545	8.51603	PS(18:0_22:5)	PS	PS	[M-H]-	0.000317108	-2.3955	3.14752	0.459695	0.519152	0.740803	0.756447	0.716658	3.7325	3.4833	2.72485	3.56844	3.28991
8.46_836.5434248	1539	M837T508	836.543	8.4648	PS(18:0_22:6)	PS	PS	[M+H]+	0.0281596	-1.41254	3.12089	1.62186	5.60982	5.91268	5.29625	5.59625	12.6749	12.3014	12.9525	12.1165	13.942
14.13_870.623972	1976	M871T848	870.624	14.1343	PS(18:1_24:1)	PS	PS	[M-H]-	0.00287626	1.95395	2.08328	1.12304	1.58483	2.07517	1.6858	1.945	0.561019	0.113034	0.59932	0.459123	0.439186
9.61_782.4963769	925	M782T576	782.496	9.60557	PS(18:2_18:2)	PS	PS	[M-H]-	0.00142769	-0.702133	1.10116	0.489639	0.569461	0.574796	0.574417	0.52495	0.839654	0.783573	0.985146	0.884016	0.954382
8.71_784.5118213	3809	M785T522	784.512	8.70528	PS(34:1)	PS	PS	[M+Na]+	0.0257331	-1.05924	1.13188	0.172756	0.916843	1.40528	1.16144	1.26244	2.1718	2.33089	1.80144	1.4819	2.46382
7.99_834.530136	99	M835T479	834.53	7.98695	PS(40:6)	PS	PS	[M-H]-	0.000149799	-1.42547	3.07474	1.11988	1.7819	1.56699	1.58008	1.75275	4.09507	4.38225	3.63206	4.08923	4.75662
14.5_871.6958482	651	M872T870	871.696	14.4954	SM(43:2)	SM	SM	[M+HCO2]-	0.00504375	1.05438	1.61731	1.44677	1.41454	1.53847	1.29683	1.38444	0.690542	0.335705	0.990139	0.688982	0.704175
14.77_885.7083368	1008	M886T886	885.708	14.7685	SM(44:2)	SM	SM	[M+HCO2]-	0.000495133	1.13833	1.7688	1.58983	1.6573	1.56363	1.81349	1.40429	0.878001	0.423674	0.81307	0.856386	0.676124
14.26_883.6927233	1371	M884T856	883.693	14.2585	SM(44:3)	SM	SM	[M+HCO2]-	0.00269738	0.900548	1.06179	0.728489	0.656997	0.666742	0.722972	0.627724	0.36309	0.23239	0.478598	0.343366	0.405446
7.49_689.559497	165	M690T450	689.559	7.49263	SM(d17:1/16:0)	SM	SM	[M+H]+	0.0144277	-0.285713	1.52128	10.2368	9.66965	10.29	8.92682	9.92081	10.7951	11.7711	12.1581	13.2606	11.8004
8.37_703.5751427	1305	M704T502	703.575	8.36918	SM(d18:1/16:0)	SM	SM	[M+H]+	0.0162868	-0.254806	10.6607	528.358	490.849	599.805	507.253	544.613	642.795	646.018	638.735	608.138	651.139
8.53_773.582148	85	M774T512_2	773.582	8.52543	SM(d18:1/18:1)	SM	SM	[M+HCO2]-	5.23668e-05	-0.769287	1.42113	0.747761	0.848369	0.826511	0.760192	0.766989	1.31645	1.2806	1.38633	1.30157	1.44723
13.29_759.6383915	211	M760T797	759.638	13.286	SM(d18:1/20:0)	SM	SM	[M+H]+	0.000481473	-0.559184	2.67712	13.1118	12.8241	13.418	11.6734	12.5864	18.3957	18.772	20.4671	18.7728	17.323
10.71_753.5876595	387	M754T643	753.588	10.7125	SM(d18:1/20:3)	SM	SM	[M+H]+	0.0014741	-1.1696	2.18078	3.16242	3.15258	3.055	3.17169	3.21848	7.19035	7.69028	6.86298	6.11052	7.59817
14.33_787.6695302	1161	M788T860	787.67	14.3254	SM(d18:1/22:0)	SM	SM	[M+H]+	0.00257195	-0.300032	4.32533	75.4339	71.7911	76.5179	64.9095	69.7272	86.6506	84.0072	93.0045	91.0615	86.5031
13.27_785.6531877	2083	M786T796	785.653	13.2675	SM(d18:1/22:1)	SM	SM	[M+H]+	0.0141918	-0.263098	3.24236	51.1528	50.0472	50.808	44.5031	48.0637	58.3525	58.1935	64.5824	59.1002	53.2743
14.29_813.6847024	8403	M814T857	813.685	14.2901	SM(d18:1/24:1)	SM	SM	[M+H]+	0.0281596	0.186819	7.12197	429.216	421.755	448.196	377.808	416.209	361.044	351.55	389.696	368.819	367.837
8.69_729.5911309	1206	M730T522	729.591	8.69228	SM(d18:2/18:0)	SM	SM	[M+H]+	2.18076e-05	-0.76791	3.2496	12.5036	13.1037	13.0357	11.0164	12.3142	20.7108	20.5249	21.3254	20.9859	21.9818
13.52_785.6542344	1458	M786T811	785.654	13.5206	SM(d18:2/22:0)	SM	SM	[M+H]+	0.0387616	-0.220811	1.67939	17.0033	16.2642	16.8526	15.6678	15.7047	18.045	17.719	19.9127	21.1611	18.1328
11.79_888.6242591	314	M889T707	888.624	11.7882	Sulfatide(42:2)	Sulfatide		[M-H]-	0.00410677	-1.57787	1.07601	0.170522	0.148834	0.180454	0.166116	0.162814	0.63458	0.482437	0.427789	0.429884	0.499335
16.6_822.7550103	2812	M823T996	822.755	16.6038	TG(14:0_16:0_18:1)	TG	TG	[M+NH4]+	0.00573943	0.210062	2.72266	51.2832	48.6103	52.8421	49.5716	50.8999	39.9884	44.29	43.5702	45.9995	45.0495
16.39_820.7393502	5519	M821T983	820.739	16.3853	TG(14:0_16:1_18:1)	TG	TG	[M+NH4]+	0.0281596	0.255802	2.32669	33.6121	32.8727	33.0708	30.8021	34.0902	23.2872	27.8704	27.4303	30.3094	28.8313
16.16_818.7234605	9011	M819T970	818.723	16.1589	TG(14:1_16:1_18:1)	TG	TG	[M+NH4]+	0.0281596	0.327638	1.01467	5.55669	5.63672	5.63287	4.82497	5.85935	3.22639	4.80487	4.58597	4.79255	4.51176
16.6_848.7704023	4188	M849T996	848.77	16.6038	TG(16:0_16:1_18:1)	TG	TG	[M+NH4]+	0.00372178	0.268607	4.31724	98.5686	94.8521	100.723	94.7849	96.895	72.681	82.2248	80.4877	85.7781	82.1204
16.34_896.7708552	5188	M897T981	896.771	16.3431	TG(16:0_16:1_22:5)	TG	TG	[M+NH4]+	0.000749258	1.10583	1.79405	5.28109	5.14958	4.79015	4.79316	5.00995	1.74028	2.55648	2.78276	2.7036	1.84388
16.55_924.8012787	71	M925T993	924.801	16.5503	TG(16:0_18:1_22:5)	TG	TG	[M+NH4]+	0.0281596	1.33074	2.27221	7.11267	7.15429	7.33774	6.41518	7.25217	2.30915	3.03678	2.71567	3.0523	2.90906
16.45_927.7416701	4573	M928T987	927.742	16.4547	TG(16:0_18:1_22:6)	TG	TG	[M+Na]+	0.00158169	1.85666	1.13478	1.79805	1.35133	1.34004	1.32595	1.57206	0.321673	0.448466	0.465942	0.403319	0.400374
17.42_960.896147	2880	M961T1045	960.896	17.419	TG(16:0_18:1_24:1)	TG	TG	[M+NH4]+	0.0111559	0.516688	1.17918	4.33513	4.75132	3.80196	4.46134	4.04541	2.39502	3.0022	2.84007	3.77055	2.94683
16.39_846.754798	1410	M847T983	846.755	16.3854	TG(16:1_16:1_18:1)	TG	TG	[M+NH4]+	0.0031739	0.467922	2.94804	27.3564	26.9996	27.5881	26.1853	28.5283	16.6884	19.968	19.2359	22.0685	20.8434
16.51_860.770493	119	M861T990	860.77	16.5071	TG(16:1_17:1_18:1)	TG	TG	[M+NH4]+	0.0036653	0.37069	1.20059	5.7147	5.53214	5.82666	5.54427	6.16771	3.85056	4.56968	4.31271	4.91033	4.61976
16.61_874.7857868	894	M875T996	874.786	16.6062	TG(16:1_18:1_18:1)	TG	TG	[M+NH4]+	0.00117348	0.469546	5.0304	76.924	76.644	78.316	74.443	77.0379	49.2211	56.6336	53.9673	59.9827	57.0584
16.43_872.7706351	1303	M873T986	872.771	16.4322	TG(16:1_18:1_18:2)	TG	TG	[M+NH4]+	0.000297537	0.567803	1.93981	9.44995	9.95501	9.97708	9.23758	10.6805	5.83161	6.86912	6.40727	7.19531	6.95667
16.81_902.8167342	5061	M903T1008	902.817	16.807	TG(16:1_18:1_20:1)	TG	TG	[M+NH4]+	0.031988	0.263457	3.70384	82.9124	79.8764	78.9477	79.3962	83.9386	56.3588	68.67	66.3971	73.9415	72.0932
16.23_920.7695327	7174	M921T974	920.77	16.2261	TG(16:1_18:1_22:6)	TG	TG	[M+NH4]+	0.0115265	3.04724	1.11238	1.74148	1.18396	1.1303	0.93638	0.880139	0.0705897	0.125612	0.177906	0.22975	0.106531
16.71_888.8017226	2580	M889T1003	888.802	16.7088	TG(17:1_18:1_18:1)	TG	TG	[M+NH4]+	0.003943	0.398252	1.6412	10.6286	9.93479	9.56269	9.30555	9.67463	6.40011	7.49996	7.1222	8.28436	7.95409
17.63_988.9275908	2709	M989T1058	988.928	17.63	TG(18:0_18:1_24:1)	TG	TG	[M+NH4]+	0.0103343	0.783131	1.07011	2.60298	2.86096	2.1747	2.34958	2.54744	0.957986	1.59516	1.26802	2.04013	1.42322
16.64_900.8015346	3870	M901T998	900.802	16.6399	TG(18:1_18:1_18:2)	TG	TG	[M+NH4]+	5.77853e-05	0.554277	2.50098	15.9646	16.0597	17.2579	15.6614	16.8128	10.2742	11.5964	10.9913	11.6498	11.1642
16.7_926.8171046	1763	M927T1002	926.817	16.7032	TG(18:1_18:1_20:3)	TG	TG	[M+NH4]+	0.000279244	0.839186	1.40797	3.90721	3.85206	3.60787	3.55726	3.73863	1.74802	2.10804	2.00656	2.49221	2.07703
16.74_952.8323171	609	M953T1004	952.832	16.7352	TG(18:1_18:1_22:4)	TG	TG	[M+NH4]+	0.000102697	1.11914	1.10667	1.76644	2.02784	1.85227	1.73806	2.03502	0.723322	0.840984	0.872267	0.92335	0.976579
16.47_948.8022258	172	M949T988	948.802	16.4702	TG(18:1_18:1_22:6)	TG	TG	[M+NH4]+	3.10114e-05	2.25709	1.87071	3.70139	3.71825	3.5429	3.27621	3.90524	0.579684	0.779128	0.754276	0.907594	0.774913
17.41_986.9116872	2413	M987T1045	986.912	17.411	TG(18:1_18:1_24:1)	TG	TG	[M+NH4]+	0.000789659	0.762445	1.42619	4.48843	4.67856	3.78762	4.17345	3.97442	2.04301	2.59697	2.28716	2.98892	2.52378
16.52_898.785825	743	M899T991	898.786	16.5168	TG(18:1_18:2_18:2)	TG	TG	[M+NH4]+	0.000130067	0.683527	1.84952	7.75864	7.39531	7.97471	6.92925	7.84526	4.28897	4.74639	4.66794	5.11204	4.78473

## Sheet: Supplementary Table 2
class							C	C	C	C	C	WT	WT	WT	WT	WT	QC	QC	QC
rt_mz	rt(min)	m/z	Metabolite name	pvalue	Log2FC(WT/C)	Adduct type	C5-1	C5-2	C5-3	C5-4	C5-5	WT1	WT2	WT3	WT4	WT5	QC-03	QC-04	QC-05
2.32_372.3115	2.32	372.312	CAR 14:0	0.0463608	2.23009	[M+H]+	0.0924851	0.0853939	0.0585587	0.0901626	0.0869561	0.414645	0.443033	0.189639	0.448783	0.444159	0.27991	0.270541	0.261063
1.56_370.2943	1.56	370.294	CAR 14:1	0.0133155	1.48223	[M+H]+	0.036267	0.0358182	0.0332246	0.0261856	0.03949	0.10229	0.0933187	0.068664	0.11751	0.0959165	0.0807405	0.0941316	0.0919171
3.34_400.3418	3.34	400.342	CAR 16:0	0.000518045	1.39135	[M+H]+	0.169579	0.167873	0.174826	0.150269	0.152459	0.40013	0.418488	0.466678	0.403802	0.448858	0.275581	0.276077	0.281027
2.62_398.3264	2.62	398.326	CAR 16:1	0.00221001	1.38721	[M+H]+	0.288201	0.26507	0.288692	0.2611	0.27564	0.643216	0.682873	0.812253	0.719935	0.748031	0.52262	0.533034	0.517111
10.89_584.5256	10.89	584.526	Cer 34:0;2O|Cer 18:0;2O/16:0	0.000746163	-0.740232	[M+FA-H]-	9.04048	8.96909	8.75264	8.4936	9.29119	5.79756	5.39111	5.89424	4.74564	4.83921	6.30275	6.25885	6.20809
10.96_596.5272	10.96	596.527	Cer 35:1;2O|Cer 18:1;2O/17:0	0.000108744	-0.756389	[M+FA-H]-	3.48493	3.26808	3.32785	3.47898	3.51084	2.06769	1.91705	2.23489	1.86543	2.02038	2.55047	2.32722	2.50015
11.17_610.543	11.17	610.543	Cer 36:1;2O|Cer 18:1;2O/18:0	0.000972993	-0.705801	[M+FA-H]-	36.6185	33.0566	31.3676	31.5972	33.629	23.4551	18.5116	21.838	19.2434	18.8917	25.2648	24.1607	23.7174
10.74_608.5247	10.74	608.525	Cer 36:2;2O|Cer 18:2;2O/18:0	0.000374822	-0.672578	[M+FA-H]-	3.8277	3.76565	4.24877	4.03153	3.88306	2.47772	2.59042	2.25613	2.75111	2.31968	3.39217	2.72401	2.99663
11.38_624.5594	11.38	624.559	Cer 37:1;2O|Cer 18:1;2O/19:0	0.00109146	-1.37409	[M+FA-H]-	2.90856	2.99666	2.34825	2.53322	3.00771	1.39496	0.899351	1.17147	0.956267	0.899759	1.74744	1.69479	1.86289
11.7_640.5886	11.7	640.589	Cer 38:0;2O|Cer 18:0;2O/20:0	0.00782755	-1.44943	[M+FA-H]-	3.42643	3.9735	2.64255	2.71133	3.26376	1.67674	0.966566	1.29762	0.992386	0.931795	2.04525	2.01904	1.99759
11.57_638.5753	11.57	638.575	Cer 38:1;2O|Cer 18:1;2O/20:0	0.00210044	-0.942093	[M+FA-H]-	22.0938	21.5335	18.3466	17.5726	20.2153	12.6763	9.81182	11.0863	9.28667	9.06253	13.9523	13.6838	13.5473
11.17_636.5598	11.17	636.56	Cer 38:2;2O|Cer 18:2;2O/20:0	0.0137863	-0.490806	[M+FA-H]-	3.48881	3.33746	3.02642	2.9543	2.99924	2.72803	2.05936	2.2918	2.12783	2.04111	2.7037	2.65648	2.55229
11.89_610.6126	11.89	610.613	Cer 39:0;2O|Cer 17:0;2O/22:0	0.000541602	-1.35146	[M+H]+	0.12798	0.119247	0.104453	0.107111	0.111032	0.0494607	0.0276371	0.0545825	0.0392859	0.0523452	0.0767698	0.0669257	0.0789385
11.75_652.5893	11.75	652.589	Cer 39:1;2O|Cer 17:1;2O/22:0	0.00495309	-1.52716	[M+FA-H]-	6.14705	6.65694	4.79824	4.64751	5.89732	2.74891	1.66204	2.04695	1.62275	1.68524	3.33662	3.40395	3.08714
11.36_650.5736	11.36	650.574	Cer 39:2;2O|Cer 16:1;2O/23:1	0.00827505	-1.0479	[M+FA-H]-	1.58671	1.75585	1.28876	1.24996	1.44234	0.923551	0.627402	0.752105	0.599889	0.639286	1.03426	0.955709	0.915053
11.38_602.5465	11.38	602.547	Cer 39:3;3O|Cer 18:1;2O/21:2;O	4.61625e-05	-1.25546	[M+H-H2O]+	0.421843	0.405576	0.413844	0.450646	0.41904	0.182148	0.174807	0.199907	0.162266	0.165063	0.279261	0.261587	0.246998
12.07_624.6277	12.07	624.628	Cer 40:0;2O|Cer 18:0;2O/22:0	0.00221326	-0.690428	[M+H]+	1.19384	1.0924	1.2051	1.30881	1.24805	0.624526	0.88834	0.745141	0.805329	0.684552	0.774588	0.897721	0.848303
11.66_622.6119	11.66	622.612	Cer 40:0;3O|Cer 17:0;2O/23:0;O	0.036023	-0.612146	[M+H-H2O]+	0.734968	0.817269	0.790123	0.610729	0.615082	0.564993	0.376276	0.551591	0.482191	0.359328	0.492977	0.442446	0.490819
11.94_666.6047	11.94	666.605	Cer 40:1;2O|Cer 18:1;2O/22:0	0.0296458	-0.886856	[M+FA-H]-	44.3915	54.1049	35.5508	37.1476	40.5591	28.5077	19.177	25.5421	21.3932	19.8947	31.7774	28.5986	32.547
11.55_602.586	11.55	602.586	Cer 40:2;2O|Cer 18:1;2O/22:1	0.000616651	-0.645989	[M+H-H2O]+	5.48013	5.46301	4.89099	4.82321	5.11923	3.56434	3.27263	3.52605	2.998	3.11161	3.87816	3.97495	4.02137
11.2_600.5708	11.2	600.571	Cer 40:3;2O|Cer 18:2;2O/22:1	0.0463608	-0.543876	[M+H-H2O]+	0.494688	0.42135	0.419136	0.404806	0.398081	0.337933	0.29804	0.304852	0.28809	0.237636	0.38412	0.423488	0.369035
12.26_638.6444	12.26	638.644	Cer 41:0;2O|Cer 18:0;2O/23:0	0.00204464	-1.31206	[M+H]+	0.0974001	0.115372	0.083239	0.100579	0.110827	0.0447963	0.0362934	0.0467663	0.0303405	0.0461635	0.0635769	0.060434	0.0549329
12.13_680.6222	12.13	680.622	Cer 41:1;2O|Cer 18:1;2O/23:0	0.0165815	-1.20195	[M+FA-H]-	7.66044	9.1015	5.90641	6.39755	6.72864	4.00905	2.76467	3.30689	2.76573	2.71307	4.59939	4.3684	4.50721
11.72_678.6094	11.72	678.609	Cer 41:2;2O|Cer 18:1;2O/23:1	0.0137103	-1.12307	[M+FA-H]-	17.1121	19.1067	13.5937	12.4797	15.378	9.98394	6.49191	7.36247	6.02195	5.79933	10.1676	9.46713	9.71943
11.37_676.5931	11.37	676.593	Cer 41:3;2O|Cer 18:2;2O/23:1	0.0126866	-1.1084	[M+FA-H]-	2.52212	2.71946	2.09274	1.75383	2.27449	1.43786	1.00437	1.03042	0.874056	0.923369	1.48099	1.5778	1.5025
12.45_652.6609	12.45	652.661	Cer 42:0;2O|Cer 18:0;2O/24:0	0.0166044	-0.922755	[M+H]+	0.165856	0.22653	0.157224	0.180852	0.182169	0.108918	0.0947759	0.0896678	0.0927441	0.0953077	0.143189	0.145028	0.13344
12.03_650.6529	12.03	650.653	Cer 42:0;3O|Cer 18:0;2O/24:0;O	0.0121761	-1.34535	[M+H-H2O]+	1.00766	1.07282	0.708557	0.762515	0.867166	0.361009	0.398637	0.319491	0.273692	0.386188	0.624894	0.653276	0.619411
12.32_694.6379	12.32	694.638	Cer 42:1;2O|Cer 18:1;2O/24:0	0.0155058	-0.945427	[M+FA-H]-	29.9121	36.4486	25.4909	25.9624	28.5116	18.6676	14.0347	15.9568	13.9013	13.4231	20.1331	20.1617	20.1964
11.95_666.6497	11.95	666.65	Cer 42:1;3O|Cer 18:1;2O/24:0;O	0.00689099	-0.575382	[M+H]+	0.212834	0.201992	0.214845	0.205244	0.238567	0.17158	0.127926	0.160247	0.129025	0.131645	0.166395	0.166197	0.179684
11.9_692.6237	11.9	692.624	Cer 42:2;2O|Cer 18:1;2O/24:1	0.0038384	-1.16976	[M+FA-H]-	176.931	198.249	148.68	149.346	166.302	93.3947	70.5041	77.1123	65.1711	66.9759	111.068	106.37	107.801
11.55_644.5982	11.55	644.598	Cer 42:3;2O|Cer 18:2;2O/24:1	0.00987991	-1.24705	[M-H]-	4.08395	4.41463	3.18587	3.26926	3.21594	1.89572	1.20809	1.66564	1.54759	1.33798	2.65672	2.68651	2.4254
11.95_644.5957	11.95	644.596	Cer 42:3;3O|Cer 18:1;2O/24:2;O	0.0463608	-0.655414	[M+H-H2O]+	5.89143	5.04351	6.66806	6.32601	6.41411	3.69913	3.81473	4.32841	3.71559	3.70679	4.49434	4.57694	4.34494
12.47_664.6608	12.47	664.661	Cer 43:1;2O|Cer 18:1;2O/25:0	0.0184216	-0.734197	[M+H]+	0.115534	0.137987	0.105511	0.097291	0.102483	0.0879619	0.057652	0.0713791	0.0623649	0.0565699	0.0747875	0.0933898	0.0863982
12.07_706.6389	12.07	706.639	Cer 43:2;2O|Cer 18:1;2O/25:1	0.0383829	-1.07331	[M+FA-H]-	3.52068	3.90955	2.61244	2.39043	2.94465	1.8774	1.33486	1.49676	1.27855	1.32036	2.08094	1.88034	1.95756
12.06_662.6465	12.06	662.646	Cer 43:2;2O|Cer 19:1;2O/24:1	0.0140239	-1.0244	[M+H]+	0.387303	0.445434	0.344876	0.319727	0.295389	0.21594	0.158182	0.18657	0.173491	0.147148	0.261846	0.271101	0.285839
12.13_658.6122	12.13	658.612	Cer 43:3;3O|Cer 19:1;2O/24:2;O	0.000289248	-1.11818	[M+H-H2O]+	2.12156	2.03205	1.82725	1.89527	1.98871	0.979627	0.881795	0.956372	0.85237	0.874328	1.27071	1.30811	1.3401
12.7_678.6778	12.7	678.678	Cer 44:1;2O|Cer 18:1;2O/26:0	0.0463608	-0.499818	[M+H]+	0.0383376	0.0482406	0.0344528	0.0365249	0.039176	0.0348713	0.0232515	0.0288973	0.0244469	0.0276609	0.0326349	0.0408639	0.0392046
12.32_694.682	12.32	694.682	Cer 44:1;3O|Cer 18:1;2O/26:0;O	0.00708522	-0.928037	[M+H]+	0.189485	0.195282	0.192237	0.175885	0.190001	0.109024	0.0935652	0.131321	0.0747488	0.0868988	0.138174	0.129207	0.115017
12.26_658.648	12.26	658.648	Cer 44:2;2O|Cer 18:1;2O/26:1	0.0364861	-0.408311	[M+H-H2O]+	0.769233	0.797119	0.692806	0.62906	0.669694	0.63371	0.480436	0.576368	0.479281	0.511108	0.560759	0.593788	0.555073
11.9_692.6672	11.9	692.667	Cer 44:2;3O|Cer 18:1;2O/26:1;O	0.00137605	-0.824843	[M+H]+	1.17187	0.988174	0.98917	1.03387	1.16472	0.689722	0.571689	0.686659	0.514578	0.556418	0.832729	0.785467	0.837996
11.91_718.6398	11.91	718.64	Cer 44:3;2O|Cer 18:2;2O/26:1	0.0395448	-0.755726	[M+FA-H]-	2.2506	2.54733	1.78438	1.9282	1.72129	1.56166	1.05684	1.20256	1.1539	1.0848	1.38051	1.47986	1.4077
11.58_690.6497	11.58	690.65	Cer 44:3;3O|Cer 18:2;2O/26:1;O	0.000976055	-1.22343	[M+H]+	0.200265	0.164603	0.215238	0.204256	0.215842	0.0644056	0.0787611	0.0924552	0.0874294	0.105298	0.126986	0.128414	0.116098
11.73_688.6212	11.73	688.621	Cer 44:3;4O	0.0463608	-1.02978	[M+H-H2O]+	0.188115	0.203702	0.167469	0.164407	0.188361	0.0569687	0.0936031	0.101986	0.0983039	0.0958485	0.127362	0.136925	0.126063
11.58_668.5964	11.58	668.596	Cer 44:5;3O|Cer 18:1;2O/26:4;O	0.0289334	-0.898536	[M+H-H2O]+	1.93296	1.67049	2.6023	2.63031	2.33817	0.860784	1.47281	1.2422	1.18515	1.23325	1.49475	1.5058	1.38039
11.37_796.6198	11.37	796.62	Cer 53:12;4O|Cer 18:2;2O/35:10;2O	0.0463608	-2.27718	[M+H-H2O]+	2.09495	2.08477	1.73393	1.66983	1.63731	0.525975	0.322569	0.378816	0.339782	0.335118	1.30136	1.43601	1.36684
14.14_918.8133	14.14	918.813	Cer 56:3;4O|Cer 40:2;3O(FA 16:0)	0.0421971	-1.47198	[M+FA-H]-	0.243196	0.436943	0.277699	0.298936	0.373609	0.137793	0.0897466	0.123998	0.121115	0.115079	0.209228	0.251325	0.291257
13.11_1321.92	13.11	1321.92	CL 62:1|CL 14:0_16:0_14:0_18:1	0.000613376	5.66648	[M-H]-	0.00142857	0.00602556	0.00145294	0.000990229	0.0032628	0.145363	0.123783	0.144924	0.12838	0.125954	0.0563611	0.0491738	0.0504739
13.07_1340.9684	13.07	1340.97	CL 62:1|CL 28:0_34:1	0.047182	3.591	[M+NH4]+	0.00127703	0.00180991	0.000424716	0.0015298	0.00111144	0.0235883	0.0145731	0.0180736	0.00852604	0.00938343	0.00553508	0.00479383	0.00891167
12.5_1317.8825	12.5	1317.88	CL 62:3|CL 14:0_16:1_16:1_16:1	0.00215218	0.865053	[M-H]-	0.0997783	0.11709	0.0804279	0.0846088	0.0859304	0.195836	0.161633	0.16888	0.167121	0.158648	0.120947	0.113903	0.116225
12.24_1315.8767	12.24	1315.88	CL 62:4|CL 14:1_16:1_16:1_16:1	0.00132273	2.05025	[M-H]-	0.0199997	0.0283058	0.0116694	0.0198216	0.0162026	0.0970333	0.0744809	0.0801762	0.0700361	0.0758811	0.0396962	0.0354701	0.038369
13.81_1351.9631	13.81	1351.96	CL 64:0|CL 16:0_16:0_16:0_16:0	0.000825418	6.83782	[M-H]-	0.000306889	0.00118542	0.000784895	0.00081806	0.000433331	0.07874	0.0826925	0.08412	0.0707528	0.0873297	0.0231493	0.0333817	0.0274483
13.47_1349.9506	13.47	1349.95	CL 64:1|CL 16:0_16:0_16:0_16:1	0.000430285	7.8543	[M-H]-	0.00535834	0.00237171	0.000599629	0.00148442	0.00235863	0.575159	0.53591	0.616596	0.535724	0.553494	0.194693	0.198239	0.19373
13.13_1347.9303	13.13	1347.93	CL 64:2|CL 16:0_16:0_16:1_16:1	0.00154973	2.70639	[M-H]-	0.05149	0.0527274	0.0431938	0.0446965	0.0479158	0.328354	0.313268	0.351879	0.282547	0.290557	0.144934	0.135766	0.133227
13.29_1361.9436	13.29	1361.94	CL 65:2|CL 14:0_18:1_15:0_18:1	0.000289498	3.88803	[M-H]-	0.00517572	0.0061178	0.0051976	0.00174236	0.00694659	0.0754501	0.0749278	0.0831963	0.0702078	0.0690125	0.0114847	0.0220525	0.0336877
12.94_1359.9327	12.94	1359.93	CL 65:3|CL 14:0_17:2_18:0_16:1	0.0327061	0.476823	[M-H]-	0.0623398	0.0720646	0.0508805	0.055942	0.051388	0.0911405	0.078137	0.0866122	0.0773109	0.0740242	0.0623806	0.0580421	0.0611695
13.8_1377.9729	13.8	1377.97	CL 66:1|CL 16:0_16:0_16:0_18:1	0.000520309	7.36388	[M-H]-	0.0135837	0.00640397	0.000875443	0.000817649	0.0255525	1.61308	1.57307	1.67155	1.39273	1.52988	0.533813	0.52898	0.528887
13.44_1375.9611	13.44	1375.96	CL 66:2|CL 16:0_16:1_16:0_18:1	0.000819772	4.2124	[M-H]-	0.0771619	0.0863314	0.0718968	0.0702101	0.0769683	1.44606	1.3932	1.58834	1.34242	1.32198	0.524121	0.529017	0.523523
13.6_1389.9736	13.6	1389.97	CL 67:2|CL 16:0_17:1_16:0_18:1	0.000282478	6.13735	[M-H]-	0.00524871	0.0111533	0.00456419	0.00224859	0.00271562	0.371496	0.366704	0.394842	0.342258	0.350012	0.129243	0.126423	0.128644
13.25_1387.9612	13.25	1387.96	CL 67:3|CL 15:0_16:0_18:1_18:2	0.00221347	0.824121	[M-H]-	0.0799803	0.0948821	0.0675814	0.0685718	0.068648	0.150056	0.136715	0.137402	0.121652	0.126353	0.0963742	0.0900079	0.0926857
14.15_1406.021	14.15	1406.02	CL 68:1|CL 16:0_18:0_18:0_16:1	0.000457189	5.27111	[M-H]-	0.0139117	0.0460684	0.000734436	0.0380136	0.000439834	0.858436	0.733652	0.7992	0.68481	0.753341	0.331359	0.36997	0.347418
13.77_1403.9894	13.77	1403.99	CL 68:2|CL 16:0_18:1_16:0_18:1	0.000746163	6.04145	[M-H]-	0.134521	0.154178	0.114415	0.111925	0.116431	8.69807	8.3276	9.13518	7.78927	7.64207	2.918	2.84172	2.87673
13.43_1401.983	13.43	1401.98	CL 68:3|CL 16:0_18:1_18:1_16:1	5.05922e-05	1.80792	[M-H]-	0.476296	0.548709	0.406943	0.409925	0.411254	1.65931	1.54235	1.69321	1.50746	1.48672	0.827219	0.815791	0.815237
12.57_1395.9285	12.57	1395.93	CL 68:6|CL 16:1_18:2_16:1_18:2	0.0225948	0.555607	[M-H]-	0.370183	0.449577	0.300302	0.321199	0.32511	0.593811	0.496021	0.520928	0.500053	0.485376	0.390663	0.375967	0.371848
13.56_1416.0004	13.56	1416	CL 69:3|CL 16:0_18:1_17:1_18:1	5.51058e-05	1.92494	[M-H]-	0.0609869	0.0792356	0.0518296	0.0548744	0.060646	0.251191	0.225156	0.244532	0.213531	0.233511	0.116608	0.114489	0.116608
12.61_1421.9574	12.61	1421.96	CL 70:7|CL 16:1_18:2_18:2_18:2	0.0125631	0.685374	[M-H]-	0.124804	0.1512	0.103451	0.108712	0.11126	0.225426	0.190923	0.197636	0.185322	0.16464	0.129192	0.138997	0.134532
14.11_1454.0096	14.11	1454.01	CL 72:5|CL 18:0_18:1_18:1_18:3	7.39663e-05	4.64734	[M-H]-	0.0341128	0.000854201	0.0222449	0.0275163	0.00141902	0.443072	0.424174	0.477767	0.405847	0.408026	0.151376	0.150387	0.14583
9.56_1498.0023	9.56	1498	CL 76:11|CL 36:1_40:10	0.02954	-0.981748	[M-H]-	0.148836	0.130684	0.0960212	0.126702	0.122432	0.0727667	0.0791074	0.0301338	0.0489138	0.0853927	0.10784	0.1071	0.089296
10.86_963.6306	10.86	963.631	DGDG 34:1|DGDG 16:0_18:1	0.00126314	-4.65515	[M+FA-H]-	0.481977	0.538184	0.610189	0.44049	0.522267	0	0.0504107	0.0307473	0.0217573	0	0.113967	0.385229	0.124383
9.89_934.6417	9.89	934.642	DGDG 34:2|DGDG 16:1_18:1	0.0314487	-1.71815	[M+NH4]+	0.24013	0.374732	0.264828	0.167932	0.278214	0.1078	0.0544324	0.0389028	0.177972	0.0238647	0.220357	0.240633	0.0922621
7.17_688.4959	7.17	688.496	DMPE 30:1|DMPE 14:0_16:1	0.00659194	0.792812	[M-H]-	0.718443	0.841977	0.592978	0.595778	0.604776	1.36347	1.02383	1.15979	1.07684	1.18662	0.895085	0.844125	0.758961
7.47_716.5379	7.47	716.538	DMPE 32:1|DMPE 16:0_16:1	0.00381751	1.86787	[M-H]-	0.151994	0.234174	0.118966	0.089634	0.0502734	0.590251	0.414472	0.501636	0.457434	0.390567	0.218837	0.223597	0.233258
10.74_770.5756	10.74	770.576	DMPE 36:2|DMPE 18:1_18:1	4.19787e-05	-0.592679	[M-H]-	5.92668	5.92126	5.66	6.0525	5.88615	3.88075	3.73689	3.90282	3.81618	4.18971	5.24762	4.56116	4.75575
9.4_768.5554	9.4	768.555	DMPE 36:3|DMPE 18:1_18:2	0.0216739	1.38713	[M-H]-	0.26672	0.22994	0.060274	0.248224	0.17397	0.60863	0.536383	0.625504	0.382983	0.40749	0.400267	0.173877	0.283125
11.14_798.6077	11.14	798.608	DMPE 38:2|DMPE 18:1_20:1	0.00657431	-1.26628	[M-H]-	0.524806	0.531343	0.655921	0.444458	0.517152	0.214551	0.283034	0.19218	0.222391	0.199374	0.504166	0.331678	0.2733
10.71_255.2325	10.71	255.232	FA 16:0	0.0457441	-0.273111	[M-H]-	4.60514	4.63443	4.75765	4.85481	4.87185	3.62665	4.49207	3.95058	3.79644	3.76657	3.79084	4.10315	3.61811
10.85_281.2488	10.85	281.249	FA 18:1	0.0120658	-0.483353	[M-H]-	7.75364	9.26056	9.31094	8.4695	8.48316	6.17016	6.49276	6.29158	5.91825	6.08444	7.64616	7.1941	6.38348
7.2_1151.707	7.2	1151.71	GM3 34:1;2O	0.00395736	1.32891	[M-H]-	0.139449	0.168929	0.115206	0.0809742	0.184279	0.340974	0.297325	0.42865	0.328051	0.335448	0.474624	0.479768	0.471249
10.68_1233.7872	10.68	1233.79	GM3 40:2;2O	0.0126866	2.14676	[M-H]-	0.0284948	0.0638041	0.0957843	0.113114	0.0688323	0.27008	0.334877	0.439756	0.33906	0.254834	0.252736	0.257893	0.273972
13.44_1397.9459	13.44	1397.95	GM3 52:4;2O	0.000819772	3.93254	[M-H]-	0.0313743	0.0321497	0.0393255	0.0274141	0.0283103	0.482592	0.475156	0.548704	0.457373	0.457451	0.176826	0.180357	0.184468
8.85_862.624	8.85	862.624	Hex2Cer 34:1;2O|Hex2Cer 18:1;2O/16:0	0.0269215	0.797717	[M+H]+	0.452092	0.490547	0.372741	0.381295	0.397305	0.912856	0.585853	0.751336	0.68296	0.707064	0.453388	0.487055	0.564914
11.12_944.7001	11.12	944.7	Hex2Cer 40:2;2O|Hex2Cer 18:2;2O/22:0	0.00343486	0.725835	[M+H]+	0.366001	0.359277	0.389262	0.35601	0.371889	0.613082	0.64087	0.66372	0.563239	0.566221	0.429282	0.387575	0.398385
11.85_974.751	11.85	974.751	Hex2Cer 42:1;2O|Hex2Cer 18:1;2O/24:0	0.0333855	-0.618922	[M+H]+	0.488081	0.553173	0.383211	0.403046	0.464914	0.34991	0.267351	0.338853	0.250903	0.285712	0.335157	0.34471	0.365221
11.47_972.7334	11.47	972.733	Hex2Cer 42:2;2O|Hex2Cer 18:1;2O/24:1	0.00980776	-0.820763	[M+H]+	2.72869	3.06449	2.13439	2.49602	2.86028	1.79079	1.38945	1.58027	1.23894	1.52111	1.68133	1.81336	1.94392
11.13_970.7152	11.13	970.715	Hex2Cer 42:3;2O|Hex2Cer 18:1;2O/24:2	0.00319123	-1.14372	[M+H]+	0.521272	0.45509	0.421067	0.456258	0.364462	0.250226	0.188517	0.223085	0.180428	0.161655	0.325179	0.356501	0.303259
11.43_1108.7706	11.43	1108.77	Hex3Cer 40:1;2O|Hex3Cer 16:1;2O/24:0	0.00987516	-0.941711	[M+H]+	0.508342	0.567362	0.414907	0.411048	0.434856	0.297877	0.21582	0.244615	0.206883	0.251231	0.302511	0.332305	0.36626
11.04_1106.7595	11.04	1106.76	Hex3Cer 40:2;2O|Hex3Cer 18:2;2O/22:0	0.0170172	-0.641721	[M+H]+	0.669125	0.53888	0.724541	0.543604	0.638471	0.475547	0.371131	0.446284	0.365469	0.337878	0.45641	0.43373	0.338754
11.59_1122.7871	11.59	1122.79	Hex3Cer 41:1;2O|Hex3Cer 17:1;2O/24:0	0.0373338	-1.25046	[M+H]+	0.0815945	0.0965314	0.0758332	0.0575671	0.0560693	0.0347815	0.0310367	0.0356663	0.0279736	0.0250475	0.0512001	0.0439543	0.0437499
11.22_1120.7733	11.22	1120.77	Hex3Cer 41:2;2O|Hex3Cer 17:1;2O/24:1	0.00993093	-0.974034	[M+H]+	0.268116	0.268418	0.196588	0.202934	0.238746	0.134768	0.133212	0.0954218	0.120907	0.113759	0.172015	0.129863	0.151411
11.77_1136.8085	11.77	1136.81	Hex3Cer 42:1;2O|Hex3Cer 18:1;2O/24:0	0.000943661	-1.50626	[M+H]+	0.496088	0.567626	0.464909	0.421773	0.467891	0.184963	0.147783	0.221484	0.148156	0.148904	0.283904	0.291063	0.287885
11.39_1134.7924	11.39	1134.79	Hex3Cer 42:2;2O|Hex3Cer 18:1;2O/24:1	0.0154138	-1.93472	[M+H]+	3.83141	4.63882	3.06167	2.81017	3.38368	1.03015	0.84233	0.919976	0.908418	0.935702	2.05879	1.97889	2.02472
11.08_1132.7737	11.08	1132.77	Hex3Cer 42:3;2O|Hex3Cer 18:1;2O/24:2	0.00201353	-1.34356	[M+H]+	0.502339	0.608517	0.546697	0.569523	0.475203	0.186397	0.208795	0.214444	0.233616	0.22157	0.446926	0.388276	0.320749
9.39_698.5617	9.39	698.562	HexCer 34:1;2O|HexCer 18:1;2O/16:0	0.00802633	1.97855	[M-H]-	0.251431	0.172829	0.359611	0.308227	0.40253	0.807319	1.29901	1.18139	1.35332	1.24924	0.251004	0.464076	0.394974
11.28_800.6288	11.28	800.629	HexCer 38:1;2O|HexCer 18:1;2O/20:0	0.00200696	1.50702	[M+FA-H]-	0.643835	0.529697	0.608768	0.68048	0.634244	1.89849	1.63376	1.98328	1.62028	1.66662	0.858279	0.791005	0.842008
11.64_782.6555	11.64	782.655	HexCer 40:1;2O|HexCer 18:1;2O/22:0	0.0216739	0.677774	[M-H]-	0.602316	0.65872	0.45602	0.568187	0.605647	1.06905	0.862441	1.04369	0.794356	0.854934	0.531617	0.580442	0.599913
11.24_780.6386	11.24	780.639	HexCer 40:2;2O|HexCer 18:1;2O/22:1	0.00495309	1.08955	[M-H]-	0.384379	0.280698	0.375267	0.400548	0.442966	0.718123	0.864696	0.904225	0.854603	0.667356	0.479675	0.394018	0.439624
11.81_780.6707	11.81	780.671	HexCer 41:1;2O|HexCer 18:1;2O/23:0	0.0444907	0.388629	[M+H-H2O]+	0.103801	0.098324	0.0804317	0.0769986	0.0869004	0.135595	0.108237	0.117711	0.114856	0.108079	0.0844366	0.0852712	0.0878228
11.61_810.684	11.61	810.684	HexCer 42:2;2O|HexCer 18:1;2O/24:1	0.0381202	-0.839251	[M+H]+	5.79835	6.42723	4.23674	4.46567	4.80833	3.22527	2.81942	3.12694	2.56045	2.65282	3.351	3.59924	3.46138
11.26_808.667	11.26	808.667	HexCer 42:3;2O|HexCer 18:2;2O/24:1	0.042996	-0.93635	[M+H]+	0.733612	0.927892	0.576642	0.63108	0.655858	0.364724	0.365562	0.409393	0.352505	0.349861	0.520288	0.54065	0.566037
11.85_956.7383	11.85	956.738	HexCer 52:6;4O|HexCer 18:1;2O/34:5;2O	0.0117054	-0.651541	[M+H-H2O]+	0.157886	0.18081	0.144843	0.13294	0.162277	0.102607	0.072872	0.11411	0.106542	0.0996245	0.103018	0.101298	0.11219
11.46_954.7221	11.46	954.722	HexCer 52:7;4O|HexCer 18:2;2O/34:5;2O	0.0158699	-1.12579	[M+H-H2O]+	1.21423	1.23869	0.839866	0.924437	0.945787	0.562925	0.394433	0.521772	0.432371	0.454461	0.571074	0.718105	0.746867
1.8_512.2979	1.8	512.298	LPC 14:0	0.0288712	0.807181	[M+FA-H]-	0.0988389	0.0666322	0.0555958	0.111291	0.0818932	0.169333	0.140247	0.160137	0.135606	0.11953	0.0882932	0.129133	0.130608
2.11_494.3245	2.11	494.325	LPC 16:1	0.0463608	0.714765	[M+H]+	2.43906	1.9368	1.80219	2.60971	1.97279	5.34559	3.0629	3.55936	2.84754	2.845	4.62177	4.40497	4.35245
2.72_508.3398	2.72	508.34	LPC 17:1	0.0110358	0.639656	[M+H]+	0.162845	0.130875	0.117548	0.159576	0.123842	0.237411	0.238071	0.17988	0.222259	0.204671	0.182492	0.1872	0.184816
3.95_524.3721	3.95	524.372	LPC 18:0	0.00497771	-0.536075	[M+H]+	0.648279	0.626075	0.66762	0.661964	0.636834	0.402397	0.424775	0.513176	0.421284	0.47335	0.558183	0.582484	0.576832
3.41_544.338	3.41	544.338	LPC 18:1	0.0463608	-0.567274	[M+Na]+	0.200518	0.170239	0.277368	0.18372	0.169719	0.124476	0.106533	0.150911	0.130771	0.163256	0.272507	0.352252	0.340078
2.51_520.3408	2.51	520.341	LPC 18:2	0.0463608	1.1995	[M+H]+	0.312014	0.24507	0.404649	0.329153	0.348133	0.959325	0.975369	0.664628	0.549704	0.615145	0.617068	0.601967	0.613536
4.61_552.4041	4.61	552.404	LPC 20:0	0.00265225	-0.703446	[M+H]+	0.027938	0.0281016	0.0260806	0.0306647	0.028416	0.0163454	0.0160279	0.0149627	0.0180193	0.0213567	0.0235019	0.0235589	0.0258259
4.01_550.3872	4.01	550.387	LPC 20:1	0.000616651	-0.860112	[M+H]+	0.174588	0.167216	0.187673	0.189565	0.162442	0.0943152	0.0870036	0.106219	0.0976709	0.100409	0.155645	0.145812	0.184443
2.93_546.3544	2.93	546.354	LPC 20:3	0.0084647	0.820096	[M+H]+	0.104785	0.0806518	0.0757943	0.0887475	0.0643226	0.153971	0.14586	0.173143	0.122112	0.136371	0.112386	0.120453	0.113828
2.5_544.341	2.5	544.341	LPC 20:4	0.0463608	1.26242	[M+H]+	0.150274	0.125813	0.131333	0.155806	0.130075	0.473992	0.311014	0.320598	0.275548	0.282066	0.331035	0.338319	0.349198
1.85_542.326	1.85	542.326	LPC 20:5	0.0463608	1.61928	[M+H]+	0.0431001	0.0421817	0.0362196	0.0614248	0.0312099	0.19451	0.113135	0.124087	0.109283	0.116857	0.123591	0.125479	0.121589
4.64_578.4192	4.64	578.419	LPC 22:1	0.00184136	-1.19017	[M+H]+	0.0477174	0.0468885	0.0382566	0.0437195	0.038812	0.0202001	0.0174612	0.0179135	0.0170623	0.0217597	0.0336883	0.0295159	0.0354076
2.73_570.3565	2.73	570.356	LPC 22:5	0.0463608	0.738742	[M+H]+	0.136249	0.102654	0.0719486	0.0852607	0.0633339	0.170987	0.167527	0.131869	0.149406	0.146898	0.138798	0.145425	0.144207
2.41_568.34	2.41	568.34	LPC 22:6	0.0463608	1.09313	[M+H]+	0.0998237	0.073786	0.0798883	0.0957665	0.0721555	0.273932	0.160213	0.170895	0.143569	0.150434	0.178207	0.193224	0.176967
6.46_636.4956	6.46	636.496	LPC 26:0	0.0014608	0.748839	[M+H]+	0.0937194	0.104981	0.0872548	0.0853196	0.081381	0.172184	0.138634	0.153689	0.147669	0.148485	0.122022	0.124075	0.120933
6.53_634.4786	6.53	634.479	LPC 26:1	0.0285894	-0.50953	[M+H]+	0.0531106	0.0522022	0.0429125	0.0434981	0.0450372	0.0417566	0.0280321	0.0325954	0.0291573	0.0347713	0.0448867	0.0433537	0.0445097
5.54_632.4639	5.54	632.464	LPC 26:2	0.0112915	-0.639438	[M+H]+	0.0305622	0.0303588	0.0281093	0.0252113	0.024361	0.0194696	0.0166698	0.0177091	0.0176181	0.0175111	0.0237522	0.0256583	0.028316
3.06_452.2789	3.06	452.279	LPE 16:0	0.0132387	-0.6339	[M-H]-	0.140756	0.135786	0.125307	0.151788	0.142829	0.111759	0.0724329	0.0970451	0.0786055	0.0889827	0.151766	0.162665	0.162038
2.34_450.2624	2.34	450.262	LPE 16:1	0.00977712	0.717814	[M-H]-	0.20952	0.150252	0.18739	0.244709	0.194149	0.284238	0.300898	0.362635	0.317125	0.356798	0.341377	0.412687	0.442462
4.01_480.3097	4.01	480.31	LPE 18:0	0.00111577	-0.462195	[M-H]-	0.953366	0.92195	0.882932	0.888612	0.877922	0.698242	0.634006	0.708332	0.606358	0.637515	0.75933	0.754121	0.775448
3.46_478.2945	3.46	478.295	LPE 18:1	0.020314	-0.295172	[M-H]-	2.36831	2.07604	2.30315	2.43541	2.17261	1.85342	1.68916	1.98713	1.80752	1.91723	2.74554	2.79641	2.78609
2.53_476.2788	2.53	476.279	LPE 18:2	0.0126965	1.58851	[M-H]-	0.097359	0.0845843	0.0663702	0.08907	0.0698959	0.296515	0.241739	0.273644	0.227145	0.185803	0.142078	0.119639	0.130322
4.07_506.3259	4.07	506.326	LPE 20:1	0.000336234	-0.804618	[M-H]-	0.121262	0.117311	0.109186	0.121013	0.125541	0.0779552	0.0636271	0.0709581	0.0599409	0.0677709	0.104062	0.105337	0.11446
2.51_500.2772	2.51	500.277	LPE 20:4	0.0149606	1.20044	[M-H]-	0.430925	0.390591	0.352791	0.415028	0.38044	1.07193	0.882793	0.999311	0.841203	0.73149	0.556319	0.526745	0.53012
2.42_524.2781	2.42	524.278	LPE 22:6	0.0340921	0.886721	[M-H]-	0.313267	0.274262	0.252676	0.286965	0.265612	0.634769	0.495976	0.554612	0.47788	0.411976	0.286499	0.295085	0.314055
5.59_562.3895	5.59	562.389	LPE 24:1	0.0126478	-0.900255	[M-H]-	0.0941843	0.102105	0.0769602	0.080973	0.0812271	0.0595974	0.0452879	0.051684	0.0499897	0.0267512	0.0657351	0.0684687	0.067788
4.25_464.3154	4.25	464.315	LPE O-18:1	0.0113757	-0.386647	[M-H]-	0.69762	0.709687	0.624901	0.615547	0.631558	0.550032	0.49961	0.53764	0.456642	0.464439	0.548585	0.56259	0.553227
3.67_462.2983	3.67	462.298	LPE O-18:2	0.00904483	-0.384153	[M-H]-	0.863933	0.876542	0.802683	0.809983	0.807496	0.719176	0.570985	0.659181	0.615955	0.622702	0.740504	0.726498	0.747378
6.03_520.3773	6.03	520.377	LPE O-22:1	0.0455915	-0.452211	[M-H]-	0.186048	0.188922	0.156846	0.159273	0.173088	0.0981062	0.130675	0.15371	0.127307	0.121847	0.135719	0.0731318	0.132472
2.65_483.2716	2.65	483.272	LPG 16:0	0.00809339	-2.43704	[M-H]-	0.334138	0.338457	0.215484	0.278896	0.306599	0.0705044	0.0538059	0.0555733	0.0536524	0.0385775	0.197084	0.219487	0.222269
3.12_509.289	3.12	509.289	LPG 18:1	0.00987991	-5.06395	[M-H]-	0.783279	0.583295	0.816014	1.01123	0.941881	0.024557	0.0239502	0.0167427	0.0249788	0.0334083	0.97159	1.02054	1.0398
3.67_537.3208	3.67	537.321	LPG 20:1	0.018803	-2.40613	[M-H]-	0.145674	0.164086	0.109958	0.130049	0.211589	0.0446829	0.0146086	0.0113204	0.0380746	0.0349521	0.128922	0.12348	0.124813
3.24_535.3036	3.24	535.304	LPG 20:2	0.0109239	-6.70712	[M-H]-	0.16567	0.190934	0.106302	0.138027	0.149409	0.0012005	0.000548367	0.00277825	0.00151152	0.00114285	0.0812355	0.0817506	0.0715967
3.56_599.3217	3.56	599.322	LPI 18:0	0.00305104	-1.04831	[M-H]-	0.580069	0.614699	0.468855	0.544464	0.605945	0.235309	0.266447	0.311106	0.253245	0.294575	0.683574	0.681205	0.705368
2.75_597.3049	2.75	597.305	LPI 18:1	4.19787e-05	-1.52393	[M-H]-	0.371499	0.393148	0.350349	0.363516	0.354985	0.0934845	0.133489	0.125688	0.138308	0.146606	0.535328	0.57742	0.593629
2.49_522.2823	2.49	522.282	LPS 18:1	0.0336027	-0.773904	[M-H]-	0.144395	0.131168	0.0962335	0.129431	0.105882	0.0858241	0.0607136	0.0715369	0.0622185	0.074765	0.207363	0.204885	0.217614
9.43_762.5629	9.43	762.563	LPS 35:0	0.000341347	1.24772	[M-H]-	1.98563	1.37421	1.83805	2.05021	1.79341	4.44538	4.18687	4.37927	4.1453	4.31363	2.88673	2.67066	2.95074
10.43_773.5469	10.43	773.547	MGDG 32:1|MGDG 16:0_16:1	0.00281901	-1.65558	[M+FA-H]-	1.72223	1.89176	1.41448	1.43431	1.55611	0.596319	0.42945	0.607559	0.486703	0.425243	1.0405	1.05168	1.05876
11.01_801.5756	11.01	801.576	MGDG 34:1|MGDG 16:0_18:1	1.88174e-05	-1.9229	[M+FA-H]-	1.53508	1.61007	1.75426	1.59966	1.6372	0.366172	0.398014	0.511921	0.523763	0.345866	1.1363	1.14476	1.07148
10.46_799.5612	10.46	799.561	MGDG 34:2|MGDG 16:1_18:1	0.00176807	-3.07346	[M+FA-H]-	0.906631	0.980278	0.742479	0.718175	0.706862	0.196005	0.0307614	0.100263	0.054069	0.100544	0.535631	0.516418	0.493563
11.28_761.5808	11.28	761.581	MGDG O-32:0|MGDG O-16:0_16:0	0.000172918	-2.18416	[M+FA-H]-	3.32513	3.13276	3.07129	3.03431	2.79808	0.761415	0.613793	0.769673	0.630429	0.604857	1.90988	1.82591	1.80456
11.88_1113.7432	11.88	1113.74	MLCL 48:0|MLCL 16:0_16:0_16:0	0.00255521	1.99163	[M-H]-	0.0488172	0.0380066	0.0361217	0.0314474	0.0447238	0.178074	0.148197	0.177694	0.154621	0.133272	0.0813657	0.0274003	0.0523519
11.88_1139.7512	11.88	1139.75	MLCL 50:1|MLCL 16:0_16:0_18:1	0.000668501	9.83835	[M-H]-	0.0020298	0.00225923	0.00297185	0.00110645	0.000461321	1.58813	1.71445	1.71072	1.4318	1.63717	0.759159	0.586149	0.723785
11.6_1137.7424	11.6	1137.74	MLCL 50:2|MLCL 16:0_16:1_18:1	0.00563096	3.56107	[M-H]-	0.0170864	0.0298761	0.0183822	0.00454551	0.00973497	0.208608	0.175379	0.158197	0.160774	0.23685	0.052032	0.0798354	0.0324599
11.86_1165.7734	11.86	1165.77	MLCL 52:2|MLCL 16:0_18:1_18:1	0.00149251	5.00632	[M-H]-	0.010418	0.0103909	0.0119666	0.0133097	0.00928109	0.395127	0.323343	0.389086	0.328951	0.342993	0.124973	0.134568	0.143394
7.04_678.5059	7.04	678.506	PC 28:0|PC 14:0_14:0	0.00601545	1.13377	[M+H]+	4.51838	4.96213	3.74616	3.9535	3.54288	11.2487	7.94583	9.0499	8.57295	8.65546	6.53702	6.6416	6.82736
5.95_676.4902	5.95	676.49	PC 28:1	0.0463608	1.04068	[M+H]+	0.156471	0.159867	0.121164	0.118766	0.116303	0.326101	0.246015	0.271851	0.263908	0.275741	0.218044	0.231203	0.232781
7.84_692.5203	7.84	692.52	PC 29:0|PC 14:0_15:0	0.0463608	0.938958	[M+H]+	13.9111	16.4924	9.01571	8.98666	8.54414	30.534	17.9996	22.166	19.3028	19.1788	18.2105	19.4167	20.2572
6.52_690.5063	6.52	690.506	PC 29:1	0.00133238	1.09212	[M+H]+	0.0594982	0.0632476	0.0505774	0.0607244	0.0510248	0.138396	0.118335	0.106948	0.121023	0.123037	0.0897738	0.0932569	0.0905802
8.77_706.5367	8.77	706.537	PC 30:0|PC 14:0_16:0	0.0463608	0.34522	[M+H]+	135.607	140.911	114.625	110.025	112.142	171.266	147.602	171.539	141.963	146.746	129.938	130.412	132.747
8.4_750.5383	8.4	750.538	PC 30:0|PC 15:0_15:0	0.012644	2.69813	[M+FA-H]-	0.0958185	0.00114357	0.0223446	0.00285128	0.0476823	0.298518	0.216334	0.224753	0.227648	0.134941	0.10818	0.154898	0.109012
7.17_704.5194	7.17	704.519	PC 30:1|PC 14:0_16:1	0.0423705	0.743706	[M+H]+	26.5218	31.3588	19.708	19.6064	19.4025	51.0634	32.7061	37.7807	36.6611	37.028	33.2023	35.2289	34.7464
6.07_746.5002	6.07	746.5	PC 30:2|PC 14:1_16:1	0.0426383	1.18798	[M+FA-H]-	0.0875105	0.141875	0.0847318	0.0409607	0.0633563	0.237187	0.158451	0.235238	0.143788	0.178672	0.121231	0.140327	0.136693
7.99_762.5351	7.99	762.535	PC 31:1|PC 15:0_16:1	0.00255521	1.07632	[M+FA-H]-	2.82215	2.85087	1.79903	2.33113	2.43876	6.15087	4.61341	4.95302	5.10718	4.98953	3.37544	3.29358	3.49787
5.2_792.5469	5.2	792.547	PC 32:1;O|PC 16:1_16:0;O	0.0187506	1.44	[M+FA-H]-	0.0306629	0.0346017	0.0263797	0.0207586	0.0234258	0.0957298	0.0550559	0.0709267	0.0748017	0.0720171	0.0560051	0.0706175	0.0595293
8.93_776.55	8.93	776.55	PC 32:1|PC 16:0_16:1	0.000411186	0.246781	[M+FA-H]-	259.058	254.741	257.493	253.575	243.501	309.89	295.12	304.771	301.402	293.807	252.518	241.985	243.131
8.34_730.5385	8.34	730.538	PC 32:2|PC 16:0_16:2	0.0343309	1.06945	[M+H]+	1.1375	1.39083	0.892615	0.843601	0.900037	2.96648	1.69795	1.97862	2.18525	2.01027	1.74107	1.72045	1.78729
10.86_748.5828	10.86	748.583	PC 33:0|PC 16:0_17:0	0.0463608	0.213619	[M+H]+	32.0689	29.6317	33.8878	33.593	30.8624	37.1409	35.3887	41.0562	35.4107	36.5892	31.7569	31.0777	30.9744
10.04_790.5668	10.04	790.567	PC 33:1|PC 16:0_17:1	0.021635	0.423265	[M+FA-H]-	22.864	24.6625	20.1319	20.5285	19.7432	33.2807	26.9381	28.7839	28.6308	27.0963	22.6522	22.3204	22.0194
8.11_788.5469	8.11	788.547	PC 33:2|PC 16:1_17:1	0.0205809	0.708776	[M+FA-H]-	5.07528	5.68917	4.18997	4.30444	4.37593	9.44546	6.63402	7.37482	7.81296	7.36185	5.58855	5.58936	5.59987
11.14_762.5988	11.14	762.599	PC 34:0|PC 16:0_18:0	0.00101542	2.01626	[M+H]+	18.043	16.2924	15.299	14.7846	16.1967	68.1838	59.7584	73.1105	61.1565	63.9082	34.3452	34.7705	34.0261
8.75_820.5759	8.75	820.576	PC 34:1;O|PC 18:1_16:0;O	0.000519091	-1.26223	[M+FA-H]-	1.12668	1.06479	1.12159	1.145	1.0669	0.540273	0.459144	0.382491	0.385249	0.536195	0.82874	0.911444	0.743365
10.72_760.5848	10.72	760.585	PC 34:1|PC 16:0_18:1	0.0400408	-0.280528	[M+H]+	803.844	711.853	856.472	855.232	833.067	636.944	664.805	683.031	677.372	680.789	722.952	716.276	706.677
9.69_802.5615	9.69	802.562	PC 34:2|PC 16:0_18:2	5.51058e-05	-2.36198	[M+FA-H]-	17.3386	17.3724	16.0917	16.635	15.3026	3.89406	2.76813	3.29707	2.88128	3.25447	13.3678	12.8199	12.466
9.01_758.5696	9.01	758.57	PC 34:2|PC 16:1_18:1	0.0463608	-0.627638	[M+H]+	534.289	605.376	429.649	433.229	426.037	378.471	277.607	306.923	303.287	305.573	401.528	422.752	419
7.54_756.5523	7.54	756.552	PC 34:3|PC 16:1_18:2	0.0463608	1.94488	[M+H]+	0.111641	7.3945	3.24695	0.0652288	3.06569	16.9219	8.47078	9.9224	9.23736	8.9016	7.71104	8.45455	8.46183
7.18_798.533	7.18	798.533	PC 34:4|PC 14:0_20:4	0.0168837	0.957755	[M+FA-H]-	0.35773	0.416116	0.279218	0.251499	0.277655	0.776818	0.558273	0.536814	0.645712	0.555503	0.432746	0.392562	0.341033
6.59_798.533	6.59	798.533	PC 34:4|PC 16:1_18:3	0.0172017	1.48623	[M+FA-H]-	0.198352	0.250681	0.189645	0.169528	0.15412	0.699933	0.440194	0.574179	0.462449	0.519248	0.321593	0.279645	0.300309
6.3_796.5192	6.3	796.519	PC 34:5|PC 14:0_20:5	0.0160884	2.57878	[M+FA-H]-	0.018848	0.0384907	0.0082678	0.0236272	0.00641468	0.158225	0.102772	0.111871	0.120976	0.0775895	0.0561036	0.0313005	0.0563246
11.25_776.6168	11.25	776.617	PC 35:0|PC 17:0_18:0	0.0240288	0.899336	[M+H]+	1.35879	1.53532	1.01119	0.950764	1.05306	2.82737	1.9116	2.39615	1.9461	1.94052	1.58081	1.66995	1.67017
10.87_774.5989	10.87	774.599	PC 35:1|PC 17:0_18:1	0.00969539	-0.315599	[M+H]+	51.5516	48.8468	50.7214	50.0918	47.6107	44.1343	36.0431	41.1369	39.0774	39.5414	46.4027	45.7405	46.5532
8.44_814.5667	8.44	814.567	PC 35:3|PC 17:1_18:2	0.00128269	1.60154	[M+FA-H]-	0.374099	0.40787	0.281304	0.20357	0.178379	0.698977	0.881055	0.936971	0.960861	0.907906	0.523584	0.516039	0.526418
11.51_834.6274	11.51	834.627	PC 36:0|PC 18:0_18:0	3.47328e-05	2.48929	[M+FA-H]-	0.372939	0.218705	0.225506	0.327509	0.306472	1.59804	1.50382	1.75935	1.69186	1.59503	0.711563	0.739681	0.552883
11.14_788.6146	11.14	788.615	PC 36:1|PC 16:0_20:1	0.0463608	-0.427504	[M+H]+	96.725	99.1306	77.9409	78.9947	76.7043	70.9647	58.9288	66.6191	60.7341	62.1034	80.7225	82.1467	80.1313
10.74_786.6014	10.74	786.601	PC 36:2|PC 18:1_18:1	0.0463608	-0.750177	[M+H]+	528.997	460.967	544.748	554.226	541.671	301.244	306.443	316.31	319.198	320.782	434.333	423.804	415.553
9.4_828.5767	9.4	828.577	PC 36:3|PC 18:1_18:2	0.000705809	0.674202	[M+FA-H]-	18.1803	18.3217	17.356	17.4089	16.8189	30.3311	27.0666	27.6891	28.385	27.088	19.9414	19.0944	19.0143
8.95_826.5612	8.95	826.561	PC 36:4|PC 16:0_20:4	8.93933e-06	1.0077	[M+FA-H]-	5.79425	5.49581	5.49403	5.62141	5.55308	11.6364	11.0263	11.2213	11.1168	11.2154	7.07653	6.88687	7.122
7.68_824.5476	7.68	824.548	PC 36:5|PC 16:0_20:5	0.000915022	1.63512	[M+FA-H]-	1.45689	1.72852	1.27799	1.22567	1.1471	4.98585	3.96413	4.26384	4.10792	3.91229	2.26351	2.25068	2.30746
7.3_780.5529	7.3	780.553	PC 36:5|PC 16:1_20:4	0.0463608	0.879445	[M+H]+	2.23859	2.85763	1.66817	1.69859	1.51664	5.05256	2.99147	3.42843	3.4495	3.43723	2.99461	3.06071	3.16119
6.41_778.535	6.41	778.535	PC 36:6|PC 16:1_20:5	0.00265136	1.41378	[M+H]+	0.325562	0.369784	0.263921	0.275961	0.263904	0.973252	0.718305	0.7414	0.79251	0.768728	0.538821	0.544731	0.533759
10.95_800.6126	10.95	800.613	PC 37:2|PC 18:1_19:1	0.00571889	-0.607715	[M+H]+	12.0921	12.0756	10.5574	10.1169	10.0206	8.62512	6.42199	7.10008	6.93495	6.92066	9.6921	10.0516	9.82114
11.13_814.6323	11.13	814.632	PC 38:2|PC 18:1_20:1	0.00797808	-1.18934	[M+H]+	54.5196	57.5563	43.4917	44.3203	43.6039	24.8971	19.2568	21.4489	20.3895	20.7794	39.9003	40.4838	40.1075
10.84_812.6128	10.84	812.613	PC 38:3|PC 18:1_20:2	0.00551559	-0.348311	[M+H]+	22.713	20.9222	22.2344	22.245	19.6597	18.5119	15.6513	16.9377	16.5649	16.9913	20.2939	20.3763	20.4534
9.98_832.5834	9.98	832.583	PC 38:4	0.0287249	0.571586	[M+Na]+	0.568706	0.539387	0.540018	0.4832	0.502814	0.889769	0.657707	0.817712	0.84477	0.704764	0.697744	0.651682	0.707005
9.68_852.5839	9.68	852.584	PC 38:5|PC 18:0_20:5	0.000190143	0.901389	[M+FA-H]-	0.488042	0.480655	0.429881	0.445329	0.449381	0.919276	0.874205	0.832636	0.845841	0.81159	0.568451	0.284145	0.492023
9.02_852.5827	9.02	852.583	PC 38:5|PC 18:1_20:4	0.00122192	0.52324	[M+FA-H]-	10.1352	9.94317	9.80673	9.61934	9.41757	14.8024	13.4528	14.3996	14.2914	13.3635	10.8743	10.1947	10.1355
8.36_850.5671	8.36	850.567	PC 38:6|PC 16:0_22:6	0.0165928	0.891814	[M+FA-H]-	3.77251	4.16415	3.06836	3.04275	3.0619	7.99992	5.63593	6.10807	6.23738	5.76582	4.2485	4.24167	4.17196
7.33_806.5659	7.33	806.566	PC 38:6|PC 16:1_22:5	0.0463608	0.925822	[M+H]+	0.781627	0.984614	0.535235	0.560859	0.54134	1.88068	1.01825	1.20259	1.14901	1.21566	1.04196	1.09967	1.11813
6.86_804.5544	6.86	804.554	PC 38:7|PC 16:1_22:6	0.0463608	1.03276	[M+H]+	1.15795	1.33956	0.925561	0.922135	0.889855	2.76174	1.87399	1.98432	2.08683	2.0037	1.64553	1.78803	1.68263
11.82_844.6767	11.82	844.677	PC 40:1	0.0166662	-0.869071	[M+H]+	0.444511	0.529366	0.411715	0.35888	0.382208	0.279813	0.21239	0.249134	0.204821	0.218198	0.296	0.329377	0.317879
11.48_842.6589	11.48	842.659	PC 40:2|PC 18:1_22:1	0.0112915	-1.3312	[M+H]+	3.80901	4.42504	3.16583	3.05627	3.00754	1.75712	1.16824	1.43924	1.28675	1.28938	2.76581	2.72936	2.98238
11.48_886.6596	11.48	886.66	PC 40:2|PC 20:1_20:1	0.000326843	-0.849903	[M+FA-H]-	1.67696	1.67669	1.49081	1.57511	1.48439	0.985644	0.88194	0.858668	0.787474	0.871567	1.22354	1.17198	1.20835
11.2_884.6415	11.2	884.641	PC 40:3|PC 18:1_22:2	0.000246293	-1.1909	[M+FA-H]-	1.23292	1.27201	1.14866	1.29957	1.12261	0.656605	0.572367	0.474556	0.437061	0.520777	0.927742	0.791157	0.789046
10.74_880.6111	10.74	880.611	PC 40:5|PC 18:0_22:5	0.0285517	0.357196	[M+FA-H]-	1.80123	1.55499	1.71627	1.74345	1.38756	2.29822	2.19415	2.05629	1.91782	2.04165	1.53924	1.27953	1.49014
10.74_836.6138	10.74	836.614	PC 40:5|PC 20:1_20:4	0.0463608	0.234925	[M+H]+	4.02586	3.25527	4.34006	4.23776	4.31067	4.52793	4.73009	4.79908	4.80665	4.87279	4.1383	3.98055	4.02007
9.62_878.5953	9.62	878.595	PC 40:6	0.00436423	1.50905	[M+FA-H]-	0.13981	0.0764788	0.222615	0.171226	0.105256	0.482574	0.413087	0.396423	0.311436	0.432635	0.122841	0.136665	0.119012
7.12_874.5633	7.12	874.563	PC 40:8	0.0479607	1.88583	[M+FA-H]-	0.0626932	0.0721794	0.0216014	0.0236134	0.0201894	0.203185	0.104977	0.17131	0.168241	0.0924417	0.0923823	0.0626126	0.0801241
12.16_916.7034	12.16	916.703	PC 42:1|PC 16:0_26:1	0.0275244	-0.817679	[M+FA-H]-	0.165944	0.179294	0.120234	0.130433	0.148938	0.112831	0.0813751	0.0787396	0.0804999	0.0691438	0.0960471	0.0996344	0.0967983
11.81_870.6954	11.81	870.695	PC 42:2|PC 18:1_24:1	0.0463608	-1.18313	[M+H]+	0.874883	1.0294	0.684781	0.609175	0.590584	0.431276	0.302969	0.33054	0.297492	0.306303	0.604345	0.59919	0.650057
11.5_868.6763	11.5	868.676	PC 42:3|PC 18:1_24:2	0.00718026	-1.43349	[M+H]+	0.947419	1.05884	0.698757	0.789441	0.742899	0.448291	0.224416	0.299868	0.271046	0.325196	0.625579	0.636337	0.669207
12.14_898.7282	12.14	898.728	PC 44:2	0.0311723	-0.975951	[M+H]+	0.164871	0.192087	0.136679	0.128948	0.12539	0.0890118	0.0652657	0.0792538	0.0707598	0.0759828	0.124611	0.129171	0.120575
11.82_896.7125	11.82	896.712	PC 44:3|PC 18:1_26:2	0.0463608	-1.4807	[M+H]+	0.238347	0.304469	0.174552	0.182421	0.173054	0.107883	0.0646175	0.0750417	0.0643152	0.0725582	0.169779	0.1786	0.170142
8.93_678.5436	8.93	678.544	PC O-29:0	0.0279364	0.59815	[M+H]+	0.310198	0.324543	0.324812	0.293846	0.275565	0.544974	0.494005	0.452983	0.43505	0.387496	0.33795	0.354459	0.320389
8.66_676.5281	8.66	676.528	PC O-29:1	0.0388744	0.814443	[M+H]+	0.09858	0.148614	0.0966915	0.0809583	0.09006	0.234762	0.142986	0.181049	0.164937	0.181786	0.149095	0.123529	0.17928
9.46_734.5348	9.46	734.535	PC O-30:1|PC O-16:1_14:0	0.000947661	2.06532	[M+FA-H]-	1.98511	3.23069	4.50395	1.89159	3.90605	12.8873	13.1131	13.5787	12.7998	12.5657	6.09525	5.60704	7.72628
10.65_704.5578	10.65	704.558	PC O-31:1	0.0101812	0.750506	[M+H]+	1.35414	1.1788	1.3786	1.07817	1.45895	2.3925	1.78573	2.4744	2.0543	2.14219	1.37302	1.40538	1.46726
10.99_764.5849	10.99	764.585	PC O-32:0|PC O-16:0_16:0	9.81382e-05	-0.752137	[M+FA-H]-	41.7637	38.9212	41.2462	41.0914	43.69	24.9363	23.5138	27.0855	23.8968	23.2978	30.4034	29.5164	27.9978
10.93_762.5682	10.93	762.568	PC O-32:1|PC O-16:1_16:0	0.0144492	0.276684	[M+FA-H]-	12.4707	11.1096	11.98	11.6384	12.8529	14.3899	14.6559	15.8453	13.768	14.0876	10.9842	10.2963	10.1205
11.11_778.6019	11.11	778.602	PC O-33:0|PC O-16:0_17:0	0.00162195	-0.672302	[M+FA-H]-	2.1163	1.92232	2.21812	1.87308	1.96534	1.39673	1.33233	1.25347	1.20566	1.14657	1.46072	1.36999	1.53269
6.84_726.5336	6.84	726.534	PC O-33:4	0.000266344	-1.59754	[M+H]+	0.0734587	0.0837718	0.0664965	0.0753024	0.0700875	0.0221385	0.026998	0.029464	0.0257572	0.017613	0.0506777	0.0569643	0.0554716
11.38_792.6154	11.38	792.615	PC O-34:0|PC O-18:0_16:0	0.000116105	-0.957238	[M+FA-H]-	5.19379	4.82524	5.12201	5.05614	4.93216	2.94615	2.48284	2.69549	2.34795	2.47024	3.64028	3.60733	3.65347
10.99_790.5983	10.99	790.598	PC O-34:1|PC O-18:1_16:0	0.000116105	-1.18511	[M+FA-H]-	105.912	109.75	103.109	102.779	97.1328	48.9334	43.7572	46.7349	45.4436	43.2435	78.5605	76.12	74.2526
10.36_788.5831	10.36	788.583	PC O-34:2|PC O-18:1_16:1	0.000885305	-1.50391	[M+FA-H]-	17.0433	15.0041	14.9983	12.4257	14.8019	6.82329	2.9217	5.57329	5.52738	5.34275	9.48197	8.84025	8.83415
8.84_742.5708	8.84	742.571	PC O-34:3	0.00194945	-2.01489	[M+H]+	0.596757	0.483735	0.607785	0.467745	0.580532	0.157159	0.146365	0.0685893	0.0386023	0.2664	0.18418	0.274818	0.168118
11.29_762.6442	11.29	762.644	PC O-35:0	0.00899785	-1.2217	[M+H]+	0.379208	0.384722	0.274615	0.266429	0.311788	0.188111	0.105736	0.156366	0.119991	0.123025	0.251498	0.281192	0.27422
11.09_760.6203	11.09	760.62	PC O-35:1	0.00992669	-1.86411	[M+H]+	6.5647	7.27087	4.73958	5.17045	4.84694	2.18284	1.24297	1.70042	1.39492	1.33299	4.1529	4.05515	4.15982
10.81_758.6046	10.81	758.605	PC O-35:2	0.000726515	-1.10143	[M+H]+	2.57728	2.3879	2.64372	2.76875	2.58912	1.24607	1.16054	1.22168	1.19964	1.21529	1.90845	2.06544	1.91095
11.74_776.6527	11.74	776.653	PC O-36:0	0.0404045	0.68313	[M+H]+	0.587597	0.653378	0.441321	0.444788	0.479675	1.05855	0.699802	0.885031	0.749442	0.792643	0.577169	0.645367	0.625667
11.37_774.6339	11.37	774.634	PC O-36:1	0.0287473	-2.25777	[M+H]+	12.3292	15.0006	8.71914	8.73182	8.32133	3.00109	2.04074	2.24478	1.94038	1.87642	7.07385	7.64375	7.6789
11_772.6191	11	772.619	PC O-36:2	0.000551514	-1.71596	[M+H]+	45.8526	47.0998	40.0913	39.4213	38.9183	15.9366	10.8584	12.7349	12.524	12.2913	31.9858	32.3953	32.182
11_816.6158	11	816.616	PC O-36:2|PC O-18:1_18:1	8.93933e-06	-1.46937	[M+FA-H]-	16.4286	17.0333	15.96	15.9565	15.631	6.39929	5.67658	5.83555	5.90947	5.43489	11.8611	11.4759	11.3607
10.94_770.6055	10.94	770.606	PC O-36:3	0.000380638	-1.04606	[M+H]+	15.9001	15.505	14.2852	13.5694	13.6583	8.26754	6.36907	6.93431	6.99507	6.74733	12.1661	12.3282	11.9012
8.73_810.5677	8.73	810.568	PC O-36:5|PC O-16:0_20:5	0.00192313	1.02813	[M+FA-H]-	0.340425	0.416126	0.302303	0.301009	0.288954	0.791646	0.615071	0.658887	0.659414	0.637544	0.450635	0.43339	0.454739
9.87_810.5674	9.87	810.567	PC O-36:5|PC O-16:1_20:4	0.00360586	0.902629	[M+FA-H]-	1.10344	1.06475	0.889564	0.946863	0.796585	2.1225	1.61825	1.72514	1.76728	1.74253	1.16399	1.2154	1.11976
11.93_872.684	11.93	872.684	PC O-40:2|PC O-16:2_24:0	0.00641545	0.910205	[M+FA-H]-	1.0045	1.07469	0.95391	0.882389	0.97064	2.07851	1.85207	1.95582	1.61358	1.68259	1.04849	1.05534	1.05224
10.37_864.616	10.37	864.616	PC O-40:6|PC O-18:1_22:5	0.0217659	-1.08076	[M+FA-H]-	1.1955	1.34218	1.0176	0.978835	0.961289	0.782948	0.290019	0.60062	0.584053	0.340474	0.824823	0.788859	0.819652
7.52_660.4631	7.52	660.463	PE 30:1|PE 14:0_16:1	0.00250116	0.947775	[M-H]-	1.09415	1.31629	1.00583	0.908999	0.916033	2.37462	1.93465	2.02677	1.93017	1.84371	1.3115	1.27381	1.28012
8.41_676.4904	8.41	676.49	PE 31:1|PE 15:0_16:1	0.00704447	0.98796	[M+H]+	0.118362	0.137761	0.0986751	0.0913888	0.0930477	0.264455	0.19023	0.20065	0.220384	0.193789	0.184759	0.173488	0.1636
10.83_692.5203	10.83	692.52	PE 32:0|PE 14:0_18:0	0.012281	-0.384728	[M+H]+	3.70945	3.38304	3.86987	3.98444	3.99815	2.7849	2.89874	2.89569	2.92516	3.00588	2.82108	3.05407	2.83259
10.11_704.5197	10.11	704.52	PE 33:1|PE 15:0_18:1	0.0463608	0.719279	[M+H]+	0.285682	0.349111	0.248718	0.240411	0.156987	0.540721	0.390392	0.433339	0.369758	0.374624	0.354762	0.376248	0.359795
8.54_702.5062	8.54	702.506	PE 33:2|PE 16:1_17:1	0.0463608	1.11686	[M+H]+	0.422358	0.482204	0.355163	0.321299	0.349178	1.06765	0.750425	0.755676	0.795215	0.817149	0.609797	0.607074	0.606969
11.24_720.5522	11.24	720.552	PE 34:0|PE 16:0_18:0	0.0230213	-0.271208	[M+H]+	1.01831	1.12299	0.967341	0.981212	1.06827	0.928984	0.797618	0.909364	0.82206	0.816127	0.843376	0.914016	0.884617
10.86_718.5382	10.86	718.538	PE 34:1|PE 16:0_18:1	0.000466512	-0.404637	[M+H]+	79.4043	76.1849	79.7361	80.4581	74.2448	58.9604	56.9776	61.3107	58.7351	58.6537	67.4397	66.4295	66.9443
9.57_738.502	9.57	738.502	PE 34:2	0.015638	0.336289	[M+Na]+	3.14894	2.57026	3.32602	3.10303	3.0236	3.50575	3.87171	3.86982	4.04793	3.85932	3.24848	3.07131	3.05773
7.92_714.504	7.92	714.504	PE 34:3|PE 16:1_18:2	0.0181599	1.1864	[M+H]+	5.64192	6.64028	3.73719	3.72638	3.52264	14.3568	8.81578	9.50378	10.321	9.95779	7.91124	8.53514	8.73925
7.53_710.4815	7.53	710.481	PE 34:4|PE 14:0_20:4	0.000595968	1.99386	[M-H]-	0.119306	0.146294	0.0547603	0.0595103	0.0790027	0.42203	0.350934	0.315886	0.391081	0.347759	0.0971061	0.210325	0.213877
6.89_710.4807	6.89	710.481	PE 34:4|PE 16:1_18:3	0.00416352	2.37024	[M-H]-	0.0391551	0.0641902	0.0173056	0.0240827	0.0564755	0.263844	0.158895	0.195358	0.209745	0.212461	0.0786362	0.0659736	0.103053
8.86_760.5645	8.86	760.564	PE 36:1;O|PE 18:1_18:0;O	0.0092979	0.748079	[M-H]-	0.735469	0.75505	0.685107	0.720629	0.752735	1.22012	1.12815	1.37825	1.29035	1.11181	0.768872	0.702742	0.736773
11.25_746.5676	11.25	746.568	PE 36:1|PE 18:0_18:1	0.0337436	-0.758301	[M+H]+	37.6246	42.4375	31.7521	31.2042	29.1415	22.5546	19.9397	21.151	18.6858	19.4486	28.0947	29.1554	29.2799
10.86_744.5543	10.86	744.554	PE 36:2|PE 18:1_18:1	0.000238406	-0.620127	[M+H]+	148.5	142.929	145.632	147.862	135.317	97.1114	89.4107	94.8273	92.9709	94.2775	121.923	120.373	119.752
9.96_742.5399	9.96	742.54	PE 36:3|PE 18:1_18:2	0.0388964	0.473163	[M+H]+	9.9331	10.8111	8.02016	7.84062	7.87111	14.6951	11.264	12.2736	11.7244	11.7824	10.9221	10.6687	10.7388
9.48_740.5239	9.48	740.524	PE 36:4|PE 16:0_20:4	0.0463608	0.808849	[M+H]+	6.16942	7.55372	4.43422	4.47117	4.34278	12.9098	7.94461	8.96568	8.74744	8.68114	7.75002	8.17072	8.41385
8.44_740.5247	8.44	740.525	PE 36:4|PE 18:2_18:2	0.0148242	1.03671	[M+H]+	0.487214	0.634717	0.484495	0.376806	0.484528	1.3099	0.845658	0.993334	0.927275	0.986561	0.863314	0.917115	0.840745
8.1_736.4937	8.1	736.494	PE 36:5|PE 16:0_20:5	0.00893063	1.38903	[M-H]-	2.9882	3.14375	2.34874	2.42203	2.47784	8.71618	5.90728	6.64306	7.04113	6.73629	4.19754	4.12002	4.28982
7.77_738.506	7.77	738.506	PE 36:5|PE 16:1_20:4	0.0463608	1.11024	[M+H]+	2.77317	3.36607	1.783	1.82082	1.8388	6.79159	4.24005	4.65574	4.63745	4.67821	4.06658	4.33862	4.44443
10.56_754.5382	10.56	754.538	PE 37:4|PE 17:0_20:4	0.0072731	0.73379	[M+H]+	0.473592	0.503078	0.324792	0.373003	0.377901	0.780455	0.577397	0.679689	0.677989	0.697561	0.542216	0.562356	0.652686
9.07_752.5175	9.07	752.518	PE 37:5	0.0186114	2.29583	[M+H]+	0.0420366	0.0155843	0.0180189	0.0313501	0.0238982	0.187031	0.102454	0.124731	0.111701	0.116792	0.0968665	0.0956966	0.109327
7.87_750.5049	7.87	750.505	PE 37:6	0.00708717	1.02812	[M+H]+	0.184483	0.163029	0.104344	0.118596	0.0907308	0.313534	0.239322	0.28707	0.248338	0.260128	0.249918	0.249488	0.241756
11.59_772.5887	11.59	772.589	PE 38:1|PE 18:0_20:1	0.00525258	-1.11572	[M-H]-	2.94802	2.96821	2.53687	2.34836	2.48373	1.34587	1.18407	1.28987	1.18077	1.13001	1.87194	1.78639	1.71304
11.23_772.5837	11.23	772.584	PE 38:2|PE 18:1_20:1	0.0463608	-1.20815	[M+H]+	11.0291	12.5131	8.72913	8.93885	8.51369	5.07696	4.0002	4.16541	4.0651	4.21402	7.91628	8.24901	8.21947
10.86_766.5433	10.86	766.543	PE 38:4|PE 18:0_20:4	0.000641406	0.698137	[M-H]-	38.7943	38.3769	39.2574	37.4239	36.6574	61.9562	65.1337	63.5602	59.8972	58.5376	41.842	40.9569	41.2322
10.54_766.5422	10.54	766.542	PE 38:4|PE 18:1_20:3	0.0246225	0.608189	[M-H]-	4.89834	5.45082	4.34267	3.79221	3.49897	7.87659	6.11436	6.57713	6.88534	6.05626	4.89181	5.11724	4.63819
9.56_764.5286	9.56	764.529	PE 38:5|PE 18:1_20:4	0.00520016	0.672079	[M-H]-	27.9059	28.4889	26.2576	26.7433	24.5534	48.6943	40.0039	41.406	42.8197	40.5062	30.4544	30.4438	30.178
8.84_764.5196	8.84	764.52	PE 38:6|PE 16:0_22:6	0.0463608	0.645675	[M+H]+	4.46606	5.30974	3.47963	3.2909	3.40398	7.96869	5.51338	6.07652	5.69103	5.96205	5.48786	5.44999	5.65991
8.17_762.5119	8.17	762.512	PE 38:6|PE 18:1_20:5	0.0334325	0.922572	[M-H]-	6.87417	7.82883	5.58773	5.77261	6.02138	15.8514	10.1956	11.083	12.1879	11.4984	8.51537	8.14106	8.27854
10.01_764.5201	10.01	764.52	PE 38:6|PE 21:2_17:4	0.00357617	0.616657	[M+H]+	0.749704	0.793347	0.631038	0.598407	0.617209	1.10267	0.964474	1.0456	1.07474	1.01	0.882249	0.8589	0.84003
7.21_762.504	7.21	762.504	PE 38:7|PE 16:1_22:6	0.00610978	1.10188	[M+H]+	0.649007	0.788836	0.536677	0.530757	0.496566	1.61743	1.13861	1.28824	1.20463	1.19406	0.93772	0.964633	0.935018
10.48_790.5044	10.48	790.504	PE 39:7;O|PE 22:6_17:1;O	0.00641545	0.875719	[M-H]-	3.34482	2.42145	3.97955	4.07169	3.43643	5.05071	7.02003	6.53752	6.61163	6.43976	4.14688	4.19616	3.95797
7.93_776.5202	7.93	776.52	PE 39:7|PE 17:1_22:6	0.0391507	0.926073	[M+H]+	0.499541	0.583528	0.325834	0.330648	0.309213	1.05596	0.64567	0.762285	0.713388	0.715548	0.634609	0.641608	0.680659
8.91_788.4883	8.91	788.488	PE 39:8;O|PE 22:6_17:2;O	0.00953955	1.80862	[M-H]-	0.420801	0.269706	1.27657	1.37536	0.358375	1.90524	2.78221	2.9439	2.73339	2.59949	1.06186	1.1006	1.53221
11.95_800.6196	11.95	800.62	PE 40:1|PE 22:0_18:1	0.00190675	-1.01676	[M-H]-	0.950724	1.07513	0.839127	0.870582	0.931614	0.587748	0.367935	0.485265	0.475998	0.389697	0.643048	0.64979	0.599237
11.58_800.6136	11.58	800.614	PE 40:2|PE 18:1_22:1	0.0463608	-1.2823	[M+H]+	2.24237	2.49053	1.7219	1.71025	1.77975	1.01234	0.757214	0.806215	0.757116	0.755805	1.48264	1.60447	1.57843
10.85_794.5668	10.85	794.567	PE 40:5|PE 18:0_22:5	0.0133622	-0.236574	[M+H]+	4.78348	4.80009	4.83348	4.96133	4.33392	4.10741	3.843	4.17454	4.03752	3.96354	4.21261	4.08575	4.17581
10.7_792.5523	10.7	792.552	PE 40:6|PE 18:0_22:6	0.00152353	0.305424	[M+H]+	8.02819	7.65619	8.23504	7.95054	7.46219	9.62954	9.77566	9.54544	9.84706	9.80826	8.01443	8.71894	8.81075
7.49_788.5153	7.49	788.515	PE 40:8	0.00886714	0.974961	[M+H]+	0.0950854	0.10797	0.0682173	0.0627017	0.0612166	0.19216	0.134692	0.145635	0.15611	0.148184	0.118949	0.134702	0.116629
12.3_828.6509	12.3	828.651	PE 42:1|PE 24:0_18:1	0.021635	-1.18707	[M-H]-	0.467989	0.578896	0.387885	0.371854	0.421566	0.234292	0.157604	0.22668	0.194411	0.165622	0.278338	0.291045	0.255731
11.9_826.635	11.9	826.635	PE 42:2|PE 18:1_24:1	0.0209008	-1.07419	[M-H]-	3.09864	3.57968	2.48639	2.48194	2.62653	1.62488	1.32218	1.40762	1.22789	1.19632	1.96	2.01574	1.99788
11.6_824.6198	11.6	824.62	PE 42:3|PE 18:1_24:2	0.00951045	-1.03591	[M-H]-	1.34471	1.47088	1.20568	1.11858	1.02283	0.760506	0.512899	0.636155	0.535062	0.560969	0.933999	0.90425	1.05424
12.24_856.6775	12.24	856.678	PE 44:2|PE 18:1_26:1	0.0481885	-0.676584	[M+H]+	0.0944512	0.119938	0.0818317	0.0840806	0.0795303	0.0592314	0.0530829	0.0628525	0.0534487	0.0590757	0.0745624	0.0802257	0.0726484
10.82_686.517	10.82	686.517	PE O-33:2|PE O-17:1_16:1	0.0288972	0.307089	[M-H]-	3.62545	3.5974	3.63211	3.38732	3.46635	4.70683	4.67451	4.05894	4.3169	4.1521	3.27038	3.59019	3.33458
10.99_704.5634	10.99	704.563	PE O-34:0|PE O-18:0_16:0	0.00395751	-0.683291	[M-H]-	1.60685	1.31787	1.5423	1.38519	1.58597	1.0357	0.910658	0.954554	0.901942	0.829224	1.13856	1.13612	1.00979
11.43_702.5453	11.43	702.545	PE O-34:1|PE O-18:1_16:0	0.00496115	-0.738355	[M-H]-	3.71575	4.0945	3.28934	3.20306	3.49115	2.56936	1.96703	2.21054	1.92505	1.99402	2.60207	2.58913	2.64286
11.05_700.5315	11.05	700.532	PE O-34:2|PE O-16:1_18:1	0.00051039	-0.757855	[M-H]-	164.076	170.474	156.491	154.83	145.418	104.378	91.0662	93.6406	92.7215	86.1432	126.739	123.792	121.432
10.55_698.5173	10.55	698.517	PE O-34:3|PE O-18:2_16:1	0.0295141	-0.458056	[M-H]-	19.5418	18.06	16.0058	16.938	15.3005	14.9462	11.5311	12.6729	12.5238	10.8192	15.9089	14.0827	14.2193
11.43_728.562	11.43	728.562	PE O-36:2|PE O-18:1_18:1	0.00866176	-1.63647	[M-H]-	35.151	39.0439	30.0624	28.6322	28.2442	12.0222	10.0703	10.779	9.28232	9.67353	20.7943	20.7425	20.6509
11.05_726.5469	11.05	726.547	PE O-36:3|PE O-18:2_18:1	0.000672427	-1.00578	[M-H]-	91.0533	95.8457	84.8683	83.1989	79.0157	50.6359	41.4711	42.3411	42.2161	39.4595	67.3642	64.5861	64.9211
11.55_742.5789	11.55	742.579	PE O-37:2|PE O-17:1_20:1	0.017037	-2.03162	[M-H]-	1.99444	2.17302	1.40244	1.43329	1.47494	0.551163	0.353241	0.447315	0.29492	0.426943	1.05529	1.01888	0.934189
11.25_740.5626	11.25	740.563	PE O-37:3|PE O-18:2_19:1	0.0149606	-1.28176	[M-H]-	2.11837	2.2875	1.78039	1.58398	1.53561	1.01149	0.721011	0.726372	0.743365	0.625201	1.39686	1.28951	1.4226
7.82_736.5266	7.82	736.527	PE O-37:5|PE O-17:1_20:4	0.0227791	1.54654	[M-H]-	0.332361	0.169386	0.346244	0.33288	0.231483	0.520845	0.880535	1.01117	0.816533	0.896631	0.473243	0.553576	0.552498
11.77_756.5962	11.77	756.596	PE O-38:2|PE O-16:1_22:1	0.00312782	-2.44873	[M-H]-	5.57469	5.85782	4.56051	4.54439	4.77351	1.12251	0.860856	0.984895	0.830966	0.837014	2.79487	2.75832	2.74888
11.19_752.5656	11.19	752.566	PE O-38:4|PE O-18:1_20:3	0.00938978	-1.93977	[M-H]-	8.6436	9.71651	6.85586	6.8661	6.89519	2.64413	1.82592	2.01962	1.92851	1.74155	6.35933	5.88251	6.14811
12.12_784.6284	12.12	784.628	PE O-40:2|PE O-22:1_18:1	0.0119203	-2.04514	[M-H]-	0.650628	0.763943	0.554965	0.495305	0.557535	0.170812	0.13763	0.1546	0.131898	0.137376	0.34061	0.343603	0.33804
11.74_782.6099	11.74	782.61	PE O-40:3|PE O-18:2_22:1	0.00841954	-3.32954	[M-H]-	3.38297	3.95075	2.73196	2.71762	2.75126	0.405849	0.26794	0.302002	0.309336	0.260159	1.8207	1.74655	1.76678
11.31_778.5767	11.31	778.577	PE O-40:5|PE O-20:1_20:4	0.00495793	-1.94413	[M-H]-	5.31921	5.74604	4.33378	4.38619	3.83831	1.6434	0.811882	0.904721	1.46633	1.31273	3.38426	3.23237	3.83269
11.03_776.5649	11.03	776.565	PE O-40:6|PE O-18:1_22:5	0.00216915	-1.42009	[M-H]-	20.7553	22.3894	18.5474	18.4305	17.4381	8.55763	7.16769	6.58449	7.54487	6.60258	16.654	9.44901	9.93145
10.53_774.5488	10.53	774.549	PE O-40:7|PE O-18:2_22:5	0.0471012	-0.845327	[M-H]-	28.1947	30.5486	24.5491	21.3248	19.9183	16.2775	13.1218	13.7893	13.393	12.7328	18.281	17.1938	19.7653
10.84_688.5269	10.84	688.527	PE P-33:1|PE P-17:0_16:1	0.00447314	0.36805	[M+H]+	0.94503	0.91585	1.06271	0.916316	0.972345	1.23167	1.28121	1.12084	1.28087	1.29613	0.933222	1.01056	0.990806
11.43_704.5595	11.43	704.559	PE P-34:0|PE P-18:0_16:0	0.00508966	-1.03269	[M+H]+	1.0792	1.24966	0.938603	0.92474	0.941044	0.644145	0.419342	0.537093	0.450832	0.457712	0.684894	0.735222	0.725694
11.05_702.5415	11.05	702.542	PE P-34:1|PE P-16:0_18:1	0.000380401	-0.837355	[M+H]+	53.7324	54.9525	49.5396	50.2397	48.0389	31.2816	27.1934	29.3336	27.461	28.2871	42.0307	42.4134	42.2257
11.2_716.5604	11.2	716.56	PE P-35:1|PE P-17:0_18:1	0.0269561	-0.732352	[M+H]+	2.22779	2.52329	1.86759	1.95501	1.8305	1.33222	1.30845	1.18323	1.20385	1.23476	1.68152	1.84207	1.78662
7.92_708.4959	7.92	708.496	PE P-35:5|PE P-15:0_20:5	0.0142309	1.24889	[M+H]+	0.285947	0.362551	0.219289	0.200333	0.221118	0.816349	0.494517	0.593902	0.568091	0.591123	0.546748	0.529015	0.541736
11.43_730.5761	11.43	730.576	PE P-36:1|PE P-18:0_18:1	0.0184465	-1.88694	[M+H]+	10.4912	12.6249	8.30617	8.06051	7.87477	3.02958	2.41687	2.5935	2.39636	2.36826	6.49103	6.49004	6.47673
11.06_728.5574	11.06	728.557	PE P-36:2|PE P-18:1_18:1	0.00107807	-1.10124	[M+H]+	30.6037	31.6407	26.8414	27.9136	26.7859	14.9534	12.5813	13.2546	12.9637	13.2675	23.1068	23.1402	22.8231
8.94_722.5095	8.94	722.51	PE P-36:5|PE P-16:0_20:5	0.0463608	0.918333	[M+H]+	6.26794	7.21841	4.90044	4.82147	4.77162	13.5619	9.08332	10.1582	10.0682	10.0084	8.42522	8.53159	8.54594
10.74_738.5447	10.74	738.545	PE P-37:4|PE P-17:0_20:4	0.0158688	0.748078	[M+H]+	0.729733	0.681048	0.658864	0.974329	1.10984	1.3181	1.22071	1.44108	1.54433	1.45233	0.973534	1.0621	0.912754
11.77_758.6045	11.77	758.605	PE P-38:1|PE P-16:0_22:1	0.00724599	-2.61244	[M+H]+	1.38688	1.57163	1.1397	1.06287	1.12269	0.227827	0.203646	0.2138	0.192677	0.189587	0.706891	0.715096	0.729698
11.41_756.5871	11.41	756.587	PE P-38:2|PE P-18:1_20:1	0.0463608	-2.71361	[M+H]+	4.6519	5.64454	3.50014	3.51601	3.42318	0.785555	0.590048	0.610814	0.59044	0.584271	2.69086	2.79641	2.84553
11.12_754.5734	11.12	754.573	PE P-38:3|PE P-18:1_20:2	0.0011964	-0.837534	[M+H]+	2.41215	2.66331	2.17452	2.45241	2.49264	1.14486	1.52864	1.1459	1.44405	1.56088	2.40467	1.35008	0.979468
11.04_752.5568	11.04	752.557	PE P-38:4|PE P-18:0_20:4	6.16731e-05	0.504805	[M+H]+	6.38129	6.88648	6.66759	6.47505	6.30128	9.46451	9.19014	9.32727	8.92158	9.51217	6.61818	6.40815	6.76094
11.74_784.6233	11.74	784.623	PE P-40:2|PE P-18:1_22:1	0.00982177	-3.59729	[M+H]+	0.857195	1.00842	0.684039	0.661646	0.622781	0.0814744	0.0538535	0.0625802	0.0632741	0.0556061	0.463036	0.464468	0.485844
11.47_782.6193	11.47	782.619	PE P-40:3|PE P-18:1_22:2	0.00656713	-3.0767	[M+H]+	0.238164	0.28248	0.196702	0.187045	0.196494	0.0352272	0.0209304	0.0301338	0.0198135	0.0243812	0.131461	0.154764	0.143128
11.33_780.5898	11.33	780.59	PE P-40:4|PE P-18:0_22:4	0.0463608	-1.93005	[M+H]+	1.16369	1.21988	0.8599	0.953315	0.910733	0.369538	0.229681	0.259621	0.232311	0.249161	0.399269	0.682035	0.414897
11.04_778.5711	11.04	778.571	PE P-40:5|PE P-18:1_22:4	0.00119544	-0.896696	[M+H]+	5.90278	5.97913	5.43227	5.22528	4.97926	3.30543	2.72235	3.0095	2.81995	2.92351	4.58262	4.63712	4.4718
10.53_776.5565	10.53	776.557	PE P-40:6|PE P-18:1_22:5	0.0463608	-0.797668	[M+H]+	9.18135	10.8595	6.89752	6.71666	7.15764	6.13429	4.12487	4.63562	4.31391	4.26993	7.25336	7.71921	7.6096
11.39_806.6042	11.39	806.604	PE P-42:5|PE P-20:0_22:5	0.0463307	-0.812118	[M+H]+	0.246925	0.293848	0.179667	0.224531	0.19533	0.184474	0.0929645	0.121258	0.119424	0.131333	0.16622	0.18706	0.179088
10.99_804.5736	10.99	804.574	PE P-42:6|PE P-20:1_22:5	0.0463608	-0.502587	[M+H]+	0.829493	0.783933	0.600102	0.697337	0.610259	0.526705	0.453815	0.598221	0.403864	0.502747	0.556583	0.572212	0.616246
10.78_687.5464	10.78	687.546	PE-Cer 36:1;2O	0.000538506	2.37612	[M-H]-	0.0813197	0.0560223	0.000689108	0.0449998	0.08488	0.305148	0.241983	0.266166	0.2628	0.314736	0.132457	0.127528	0.178903
10.61_747.5421	10.61	747.542	PE-Cer 41:6;2O|PE-Cer 17:3;2O/24:3	0.0113531	-1.82378	[M-H]-	0.569482	0.669473	0.42344	0.449841	0.447027	0.172526	0.108916	0.217372	0.0904568	0.133669	0.313529	0.310043	0.346223
11.55_771.6418	11.55	771.642	PE-Cer 42:1;2O|PE-Cer 16:1;2O/26:0	0.00437106	0.629851	[M-H]-	1.366	1.08098	1.08898	1.18991	1.39716	2.01291	1.91334	2.05481	1.66558	1.82817	1.23118	1.15138	1.32932
7.69_693.4752	7.69	693.475	PG 30:0|PG 14:0_16:0	0.00374803	5.56208	[M-H]-	0.0530278	0.0463548	0.0305668	0.0292369	0.0524452	2.3631	1.81673	2.23064	1.7488	1.83921	0.800554	0.830456	0.794239
8.72_733.5068	8.72	733.507	PG 33:1|PG 15:0_18:1	0.0421971	2.91774	[M-H]-	0.313421	0.381768	0.234663	0.126861	0.201237	2.935	1.41124	1.89631	1.66456	1.59876	0.780271	0.863206	0.802659
10.89_775.5552	10.89	775.555	PG 36:1|PG 18:0_18:1	0.0373925	0.79597	[M-H]-	10.5416	11.3799	9.09277	8.97617	9.29263	21.6632	15.3576	17.9708	15.4681	15.1078	12.497	11.8751	11.786
6.52_793.5056	6.52	793.506	PG 38:6|PG 16:0_22:6	0.0246225	7.22903	[M-H]-	0.00052557	0.00255588	0.000203333	0.000997223	0.00105609	0.236952	0.115753	0.15274	0.138166	0.157223	0.0153956	0.0215858	0.0279481
5.45_865.5089	5.45	865.509	PG 44:12|PG 22:6_22:6	0.0476986	5.57206	[M-H]-	0.0200768	0.0312369	0.00487197	0.00612764	0.00530939	1.02005	0.594902	0.615599	0.368815	0.617634	0.28596	0.286553	0.301525
9.6_849.5049	9.6	849.505	PI 34:2;O|PI 18:1_16:1;O	0.0461896	1.1445	[M-H]-	0.435242	0.231409	0.400892	0.731876	0.487593	0.618116	1.17722	0.958825	1.16956	1.13216	0.775883	0.69773	0.564668
8.1_833.5205	8.1	833.52	PI 34:2|PI 16:0_18:2	0.0200027	-0.729284	[M-H]-	1.1	1.19518	0.824978	1.02474	0.964846	0.715823	0.539762	0.644319	0.651181	0.531127	0.837474	0.847931	0.736045
7.53_891.4819	7.53	891.482	PI 35:4;3O|PI 15:0_20:4;3O	0.0237087	-0.828822	[M-H]-	0.467205	0.363439	0.447918	0.498667	0.450561	0.185919	0.298226	0.162662	0.293265	0.314148	0.226855	0.385416	0.380808
10.81_863.5678	10.81	863.568	PI 36:1|PI 18:0_18:1	0.000755419	-0.704462	[M-H]-	84.4254	86.4089	75.0955	75.8779	78.4758	51.9122	47.6246	54.4148	44.8026	46.8883	59.3903	55.9842	57.7539
9.39_861.5555	9.39	861.556	PI 36:2|PI 18:1_18:1	0.0269964	-1.39686	[M-H]-	193.908	222.149	139.706	150.864	148.255	83.4597	56.0186	64.2762	60.8556	60.0344	118.65	114.469	117.869
8.19_859.5385	8.19	859.538	PI 36:3|PI 18:1_18:2	0.00597482	-1.06777	[M-H]-	11.7948	12.5516	9.22409	9.77789	10.5618	6.09288	4.09982	5.01936	5.35179	5.15436	8.23723	8.06202	7.95772
7.55_857.5214	7.55	857.521	PI 36:4|PI 16:0_20:4	0.0184722	0.772351	[M-H]-	3.90428	4.40454	3.21121	3.31503	3.32667	7.68842	5.49595	6.21883	5.9224	5.69557	4.55643	4.27123	4.38739
6.31_855.5066	6.31	855.507	PI 36:5|PI 16:1_20:4	0.0272959	0.846172	[M-H]-	0.157016	0.190961	0.122145	0.0859276	0.122455	0.298031	0.212746	0.248648	0.234092	0.226249	0.181691	0.172413	0.16906
10.76_875.571	10.76	875.571	PI 37:2|PI 18:0_19:2	0.00495309	-0.621642	[M-H]-	3.19061	3.2656	2.6925	2.73434	3.03434	1.89899	1.81308	2.23153	1.80095	1.9507	2.31963	2.2251	2.27042
9.99_873.5537	9.99	873.554	PI 37:3|PI 18:0_19:3	0.019075	1.61624	[M-H]-	0.167676	0.219217	0.0908358	0.308412	0.163004	0.798136	0.595306	0.476742	0.578222	0.461428	0.314949	0.372471	0.366238
9.15_873.5528	9.15	873.553	PI 37:3|PI 18:1_19:2	0.00289755	-1.60568	[M-H]-	1.79011	2.07589	1.58617	1.50668	1.70244	0.749264	0.726123	0.349063	0.240697	0.780789	1.59024	1.1614	1.19644
11.15_891.6016	11.15	891.602	PI 38:1|PI 18:0_20:1	0.0117307	-1.2628	[M-H]-	3.12331	3.7844	2.32752	2.74007	3.04116	1.8541	0.88586	1.36116	1.13986	1.01689	2.06103	1.88586	1.92735
10.87_889.5848	10.87	889.585	PI 38:2|PI 18:1_20:1	0.003039	-1.20195	[M-H]-	58.0085	60.2752	48.7625	49.641	50.9146	25.4511	22.4138	25.1473	21.5802	21.7305	36.4464	35.4807	35.1656
10.71_887.5683	10.71	887.568	PI 38:3|PI 18:0_20:3	0.0128987	0.515681	[M-H]-	8.91336	8.05963	6.5458	7.14384	6.74649	11.2018	10.5669	11.7098	9.53214	10.4721	8.29701	7.43446	7.7732
10.64_901.5834	10.64	901.583	PI 39:3|PI 18:1_21:2	0.0294951	-0.96776	[M-H]-	1.81963	2.04761	1.44164	1.31874	1.48536	1.0105	0.63093	0.976662	0.81732	0.712754	1.09545	1.08366	1.19272
10.53_899.5698	10.53	899.57	PI 39:4|PI 19:0_20:4	0.0432668	1.32862	[M-H]-	0.243389	0.353906	0.147021	0.1821	0.161509	0.707013	0.526503	0.674924	0.405902	0.41812	0.339225	0.288925	0.308939
11.21_917.6187	11.21	917.619	PI 40:2|PI 20:1_20:1	0.020432	-1.73303	[M-H]-	4.94378	5.90214	3.72517	3.88392	3.59564	1.95587	0.962043	1.37508	1.14932	1.19095	2.97667	2.59071	2.66743
10.87_915.5989	10.87	915.599	PI 40:3|PI 18:1_22:2	0.000689068	-1.63909	[M-H]-	9.16248	10.0116	7.54173	8.39371	8.46684	3.53902	1.86164	3.13979	2.80627	2.64387	6.18401	6.20193	5.66484
8.8_909.5513	8.8	909.551	PI 40:6|PI 18:0_22:6	0.0149606	0.764206	[M-H]-	3.32213	3.70733	2.5947	2.58611	2.48193	5.97077	4.64602	5.31216	4.69875	4.32606	3.22628	3.03438	3.25717
11.18_943.6327	11.18	943.633	PI 42:3|PI 18:1_24:2	0.00951045	-1.21359	[M-H]-	0.715096	0.678056	0.524136	0.483222	0.638455	0.333669	0.234142	0.319372	0.177474	0.245731	0.432776	0.541021	0.463086
10.46_821.5575	10.46	821.558	PI O-34:1|PI O-18:1_16:0	0.0212859	-1.56933	[M-H]-	0.649439	0.717236	0.431788	0.462934	0.510782	0.254551	0.137768	0.236869	0.163212	0.141725	0.327124	0.359616	0.369442
10.52_847.5756	10.52	847.576	PI O-36:2|PI O-18:1_18:1	0.0199968	-4.18696	[M-H]-	1.03325	1.25205	0.799104	0.697088	0.74027	0.0868401	0.0109773	0.0382618	0.0645016	0.0476789	0.531115	0.446856	0.464585
7.47_706.4697	7.47	706.47	PS 30:0|PS 14:0_16:0	0.00343942	-0.547261	[M-H]-	1.01141	1.03851	0.889634	1.00035	1.05249	0.729374	0.604265	0.77956	0.665953	0.637228	0.869559	0.844963	0.80768
9.35_734.5021	9.35	734.502	PS 32:0|PS 16:0_16:0	8.93933e-06	-1.59798	[M-H]-	6.27278	6.09779	5.84255	6.29551	6.47904	2.32547	1.90012	2.19995	1.85729	1.9536	4.33153	4.17763	4.33394
10.83_762.5175	10.83	762.518	PS 34:0|PS 16:0_18:0	0.000190143	-1.63819	[M-H]-	1.31578	1.25393	1.20064	1.3764	1.38473	0.47503	0.274855	0.493752	0.342816	0.51184	0.885001	0.814601	0.954984
9.53_762.5242	9.53	762.524	PS 34:1|PS 16:0_18:1	0.0463608	-0.768393	[M+H]+	22.512	25.7017	16.6994	17.561	16.8181	14.6625	9.82355	12.0738	10.6466	11.0851	17.317	17.6219	17.7659
7.79_760.5109	7.79	760.511	PS 34:2|PS 16:1_18:1	0.0463608	-0.356076	[M+H]+	16.2284	16.4075	13.2307	13.2745	13.1884	12.343	10.105	11.3949	11.3042	11.3629	13.6957	13.2962	13.7934
10.86_790.5562	10.86	790.556	PS 36:1|PS 18:0_18:1	0.00576603	-0.459823	[M+H]+	20.8665	17.7189	20.5928	20.9316	18.5866	13.3974	13.5393	16.1113	13.663	15.0486	15.4833	15.2686	14.913
9.58_788.5418	9.58	788.542	PS 36:2|PS 18:1_18:1	0.0439489	-1.1183	[M+H]+	19.1141	22.7398	13.5861	14.3041	14.1444	10.0279	6.04288	8.44561	6.9795	7.1461	14.3946	14.8154	14.9628
7.66_782.5018	7.66	782.502	PS 36:4|PS 16:0_20:4	0.00951045	0.723715	[M-H]-	0.297437	0.283722	0.242986	0.258233	0.249035	0.454562	0.395924	0.515414	0.418064	0.41477	0.349925	0.367636	0.316244
11.22_816.5771	11.22	816.577	PS 38:1|PS 18:0_20:1	0.0160884	-0.792589	[M-H]-	4.44979	4.54501	3.58101	3.68528	3.35293	2.62434	1.96096	2.54272	2.03286	2.16244	3.16962	2.89461	2.94372
10.85_814.5613	10.85	814.561	PS 38:2|PS 18:1_20:1	0.00985428	-0.616653	[M-H]-	17.4411	19.1551	15.2592	15.4013	15.9893	12.3306	10.3134	11.1193	10.4725	10.0557	14.7831	14.2656	14.3576
9.61_836.5491	9.61	836.549	PS 40:5|PS 18:0_22:5	0.0396665	-0.827319	[M-H]-	9.60361	10.492	7.39745	8.11366	7.2672	5.33125	4.36912	5.15497	4.46715	4.84021	6.80062	6.93381	7.24298
7.16_738.4873	7.16	738.487	SHexCer 31:0;2O	0.00437106	0.629924	[M-H]-	0.421462	0.448756	0.342595	0.385589	0.329867	0.642495	0.567175	0.608052	0.630477	0.535765	0.443252	0.417346	0.411403
7.64_754.4687	7.64	754.469	SHexCer 31:0;3O	0.00280705	0.489431	[M-H]-	2.49682	2.49213	2.11505	2.24836	2.09005	3.50877	3.04373	3.23339	3.1753	3.1027	2.50813	2.49993	2.5398
7.72_780.4851	7.72	780.485	SHexCer 33:1;3O	0.0189734	-0.769877	[M-H]-	1.79572	2.07687	1.57106	1.64566	1.6493	0.999317	1.03126	1.06205	1.05947	0.972819	1.88879	1.20955	1.27508
10_808.5139	10	808.514	SHexCer 35:1;3O	0.00997282	0.806087	[M-H]-	2.24438	2.6039	2.25458	2.37802	2.15427	4.6699	3.75059	4.43289	3.6909	3.79935	2.71565	2.67772	2.9008
9.46_806.5009	9.46	806.501	SHexCer 35:2;3O	0.000980614	1.49403	[M-H]-	0.40891	0.423921	0.709285	0.691265	0.622462	1.29756	1.77504	1.63121	1.68026	1.66011	0.768476	0.771069	0.791788
7.66_804.4838	7.66	804.484	SHexCer 35:3;3O	0.000140952	1.50957	[M-H]-	0.229313	0.298615	0.203064	0.220353	0.175254	0.713556	0.601638	0.633772	0.609475	0.649259	0.378624	0.345775	0.330146
10.87_834.5308	10.87	834.531	SHexCer 37:2;3O	0.0440323	1.55545	[M-H]-	0.530146	0.388037	0.879086	0.946345	0.872565	1.21756	2.83155	2.13825	2.29369	2.14783	0.774701	0.980664	0.855885
9.57_832.5123	9.57	832.512	SHexCer 37:3;3O	0.0235867	0.891431	[M-H]-	1.62238	1.30202	1.96803	1.68034	1.76118	2.30229	3.06113	3.68469	3.21304	3.19846	1.92006	1.99441	1.81579
8.98_814.5049	8.98	814.505	SHexCer 37:4;2O	0.00390787	0.630053	[M-H]-	0.726044	0.819197	0.900261	0.876164	0.673989	1.13128	1.1758	1.32269	1.19828	1.35572	0.466964	0.876577	0.930578
8.8_830.4968	8.8	830.497	SHexCer 37:4;3O	0.0023467	0.713024	[M-H]-	0.841902	0.806106	0.797083	0.706288	0.656563	1.34787	1.2375	1.25096	1.32109	1.08469	0.901327	0.811297	0.866848
11.06_826.4713	11.06	826.471	SHexCer 37:6;3O	0.000255568	-1.21994	[M-H]-	2.32093	2.01991	2.22085	2.10605	2.40351	1.21753	0.828635	0.934126	0.898774	0.873847	1.41857	1.55134	1.34219
11.74_850.6024	11.74	850.602	SHexCer 39:0;2O	0.00397487	-3.565	[M-H]-	0.533769	0.611095	0.41781	0.49838	0.475815	0.059555	0.0352222	0.0360047	0.0485798	0.0349896	0.256726	0.313031	0.272378
11.58_866.596	11.58	866.596	SHexCer 39:0;3O	0.00401629	-0.694973	[M-H]-	1.00183	0.814146	1.00241	0.957292	0.872581	0.676898	0.576446	0.563704	0.470394	0.583887	0.835073	0.791323	0.616379
9.41_858.5468	9.41	858.547	SHexCer 39:4;3O	0.0446867	1.42172	[M-H]-	1.26939	0.609034	2.39759	2.26879	3.05159	3.02948	5.36031	6.86107	4.95873	5.49964	2.10513	2.43784	2.02411
9.6_862.5999	9.6	862.6	SHexCer 40:1;2O	0.00985428	0.689003	[M-H]-	0.673104	0.468723	0.720068	0.524018	0.581944	1.09874	0.872033	0.895284	0.924142	0.994495	0.635121	0.487123	0.677313
11.15_874.5825	11.15	874.582	SHexCer 40:3;3O	0.00680552	2.57292	[M-H]-	0.457762	0.28384	0.502649	0.670918	0.639177	2.15114	3.34584	3.51187	2.98644	3.20343	1.045	1.10308	1.07799
10.88_772.5996	10.88	772.6	SL 47:6;0O|SL 13:1;O/34:5;O	0.000668501	2.13225	[M-H]-	0.222465	0.180297	0.0958358	0.38676	0.188498	0.790081	0.914647	1.07352	1.0332	0.896353	0.372507	0.364151	0.231512
11.43_796.5513	11.43	796.551	SL 48:9;0O|SL 22:3;O/26:6;O	0.00681533	-1.10603	[M-H]-	3.10137	2.80362	3.64611	3.57456	3.01948	1.51272	1.61523	1.58869	1.41946	1.36448	2.5959	2.56931	2.54371
11.64_818.6339	11.64	818.634	SL 49:5;0O	0.00532278	0.889647	[M-H]-	2.67792	2.42875	2.28673	2.35991	2.52589	4.83486	4.42558	5.14174	4.27991	4.06786	2.75832	2.60719	2.62268
5.73_647.5119	5.73	647.512	SM 30:1;2O	0.00175785	0.955818	[M+H]+	0.0731713	0.0742406	0.0651256	0.0646976	0.063561	0.149184	0.121346	0.134732	0.12191	0.133864	0.103099	0.103646	0.0994596
6.3_705.5218	6.3	705.522	SM 31:1;2O|SM 17:1;2O/14:0	0.0150939	0.745634	[M+FA-H]-	0.0938688	0.101994	0.0810632	0.0851163	0.0851981	0.179537	0.134106	0.153865	0.147196	0.13519	0.111159	0.107841	0.10492
7.55_721.5524	7.55	721.552	SM 32:0;2O	0.00376328	0.646206	[M+FA-H]-	0.370413	0.353561	0.299142	0.308166	0.326914	0.583883	0.497797	0.531343	0.516443	0.46569	0.406206	0.367192	0.400502
6.98_719.5393	6.98	719.539	SM 32:1;2O|SM 18:1;2O/14:0	0.00551395	1.1547	[M+FA-H]-	6.11226	6.68632	5.28148	5.39731	5.37645	15.3111	11.4052	13.3398	12.1425	12.0409	8.17525	7.94822	8.01219
5.85_717.5205	5.85	717.52	SM 32:2;2O|SM 19:1;2O/13:1	0.0086854	0.703518	[M+FA-H]-	0.182042	0.189954	0.162676	0.166826	0.156072	0.325271	0.247569	0.282223	0.270826	0.270638	0.213448	0.103605	0.210077
7.77_733.5538	7.77	733.554	SM 33:1;2O|SM 14:1;2O/19:0	0.000947661	0.692102	[M+FA-H]-	1.64651	1.65872	1.49594	1.57738	1.46966	2.71502	2.49269	2.67548	2.37632	2.42034	1.82819	1.77605	1.80264
9.59_749.5831	9.59	749.583	SM 34:0;2O|SM 18:0;2O/16:0	0.00385111	0.520238	[M+FA-H]-	4.12251	3.68591	3.72474	3.83267	4.17319	5.87986	5.53906	6.10103	5.15793	5.34482	3.74441	3.70558	3.68941
8.77_703.5755	8.77	703.576	SM 34:1;2O|SM 18:1;2O/16:0	0.00893193	0.744184	[M+H]+	92.6116	97.0399	74.5418	73.3586	79.4094	162.467	126.182	153.513	124.614	131.646	102.747	102.381	105.423
7.15_701.5577	7.15	701.558	SM 34:2;2O|SM 18:2;2O/16:0	0.0236793	0.697907	[M+H]+	4.29367	4.91762	3.40894	3.43528	3.43157	7.90189	5.36025	6.24945	6.03325	6.06613	5.3499	5.58988	5.70708
6.73_717.5518	6.73	717.552	SM 34:2;3O	0.00212856	0.420673	[M+H]+	0.213618	0.212052	0.189171	0.188333	0.193442	0.288215	0.251044	0.258879	0.260582	0.275303	0.229825	0.236269	0.233771
9.91_761.5851	9.91	761.585	SM 35:1;2O	0.00262535	1.05682	[M+FA-H]-	1.17719	1.16632	1.04066	1.12528	1.25319	2.58242	2.32716	2.65148	2.26189	2.16531	1.41299	1.36321	1.34747
10.79_733.5883	10.79	733.588	SM 35:1;3O	0.00730633	-0.478388	[M+H]+	2.70057	2.35872	2.80764	2.94753	2.63401	2.11731	1.83653	2.00704	1.78088	1.91128	2.1046	2.28638	2.19609
7.83_721.4979	7.83	721.498	SM 35:7;3O	0.0463608	1.28082	[M+H]+	0.511429	0.509511	0.354357	0.357369	0.365407	1.23153	0.890128	0.95495	1.06098	0.960229	0.730908	0.811964	0.832262
10.92_777.6155	10.92	777.615	SM 36:0;2O	0.00676191	1.57263	[M+FA-H]-	0.129124	0.1334	0.209983	0.365505	0.402059	0.734766	0.852004	0.756408	0.701493	0.643865	0.325636	0.414097	0.342862
10.72_775.6011	10.72	775.601	SM 36:1;2O|SM 18:1;2O/18:0	0.000138932	1.28641	[M+FA-H]-	6.49854	5.38207	6.81386	6.51907	7.35811	15.0427	16.2751	17.1979	14.6978	16.2354	8.385	7.55987	8.12531
8.96_729.589	8.96	729.589	SM 36:2;2O|SM 18:2;2O/18:0	0.00836085	0.768125	[M+H]+	3.70804	4.12388	3.32265	2.85825	3.21435	7.06613	5.08427	5.58951	5.76939	5.82953	4.69786	4.89645	4.85321
10.46_763.5159	10.46	763.516	SM 36:7;2O	0.0383829	-2.00527	[M+FA-H]-	0.864231	0.937764	0.647185	0.582108	0.50116	0.21671	0.185772	0.140019	0.155877	0.181512	0.548967	0.510433	0.422459
10.96_745.6296	10.96	745.63	SM 37:1;2O|SM 18:1;2O/19:0	0.00432975	1.14649	[M+H]+	0.260964	0.317697	0.210697	0.210602	0.212617	0.589014	0.437933	0.562143	0.480348	0.614897	0.362008	0.349096	0.385866
11.32_805.6498	11.32	805.65	SM 38:0;2O	0.0140501	1.44979	[M+FA-H]-	0.307144	0.305844	0.262985	0.248638	0.326374	0.933791	0.599938	0.880224	0.812685	0.736994	0.318988	0.395302	0.430249
11.17_759.6364	11.17	759.636	SM 38:1;2O|SM 16:1;2O/22:0	0.00442884	0.84086	[M+H]+	5.61957	5.48678	4.27835	4.47056	4.89246	10.0269	7.85076	9.8254	8.20417	8.41884	6.29551	6.4601	6.23961
10.71_757.6198	10.71	757.62	SM 38:2;2O|SM 16:1;2O/22:1	0.000943661	1.01037	[M+H]+	1.85689	1.58614	1.65924	1.48514	1.71596	3.61023	3.01791	3.60581	3.13341	3.35924	2.4461	2.2748	2.44086
11.56_773.6544	11.56	773.654	SM 39:1;2O|SM 17:1;2O/22:0	0.0463608	2.00316	[M+H]+	1.21779	0.00546075	0.0362381	0.0349882	0.975682	2.45826	1.528	1.94086	1.57884	1.59456	1.27813	1.40566	1.36
11.14_829.6466	11.14	829.647	SM 40:2;2O|SM 18:1;2O/22:1	0.00112027	0.542864	[M+FA-H]-	27.7064	27.777	25.9877	26.0888	24.7331	40.9787	37.5126	40.4543	37.588	36.1991	28.5907	27.7729	27.3961
10.77_783.634	10.77	783.634	SM 40:3;2O|SM 18:1;2O/22:2	0.000176048	0.823053	[M+H]+	2.06512	1.8123	2.1171	2.17763	1.87626	3.71285	3.26229	3.66741	3.5511	3.58345	2.66499	2.54958	2.4786
11.51_813.6847	11.51	813.685	SM 42:2;2O|SM 18:1;2O/24:1	0.00607394	-0.857494	[M+H]+	208.646	224.741	175.15	178.525	172.42	125.646	96.7866	113.842	94.8053	98.4681	150.337	156.352	158.185
10.96_811.6683	10.96	811.668	SM 42:3;2O|SM 18:1;2O/24:2	0.0463608	-1.09359	[M+H]+	0.994939	0.995428	0.819611	0.90309	0.896055	0.616111	0.354263	0.427485	0.373056	0.388898	1.02032	0.935458	0.932315
11.17_855.6666	11.17	855.667	SM 42:3;2O|SM 18:2;2O/24:1	0.0389007	-0.202249	[M+FA-H]-	30.3901	30.5535	27.9318	28.5491	27.989	27.749	24.0975	25.614	24.7922	24.14	26.3543	25.0317	25.2085
11.87_885.7088	11.87	885.709	SM 44:2;2O|SM 23:1;2O/21:1	0.0256203	-0.480615	[M+FA-H]-	3.25423	3.36526	2.76022	2.74644	3.04631	2.6236	1.93815	2.33853	2.00778	1.96561	2.24765	2.02181	2.21348
13.3_794.7208	13.3	794.721	TG 46:1|TG 14:0_16:0_16:1	0.0463608	-0.570262	[M+NH4]+	0.77909	1.55228	0.801978	0.701518	0.836601	0.684537	0.568329	0.674216	0.650065	0.569061	0.970795	1.06511	1.0777
12.59_790.6924	12.59	790.692	TG 46:3|TG 14:1_16:1_16:1	0.0463608	-0.713414	[M+NH4]+	0.0718473	0.116119	0.0723567	0.0651977	0.0771208	0.0521155	0.0397255	0.0473704	0.0636875	0.042662	0.0876376	0.0919043	0.0915953
13.29_820.7371	13.29	820.737	TG 48:2|TG 14:0_16:1_18:1	0.0463608	-1.04249	[M+NH4]+	2.74924	5.83284	2.6938	2.531	2.83016	1.87782	1.43121	1.59772	1.65301	1.51731	3.09106	3.399	3.42387
12.92_818.7224	12.92	818.722	TG 48:3|TG 14:1_16:1_18:1	0.0463608	-1.07699	[M+NH4]+	0.631047	1.10958	0.562488	0.558563	0.631853	0.377463	0.268931	0.3222	0.382404	0.304988	0.685633	0.712515	0.721549
13.67_848.7657	13.67	848.766	TG 50:2|TG 16:0_16:1_18:1	0.0463608	-0.865422	[M+NH4]+	13.9821	24.4313	12.6372	12.4315	13.9657	9.1793	8.0592	8.59609	8.49577	8.17955	14.9196	15.4909	15.5602
13.28_851.7109	13.28	851.711	TG 50:3|TG 16:0_16:1_18:2	0.0118054	-1.13226	[M+Na]+	3.07799	4.12458	2.87009	3.24472	3.33819	1.40828	1.43245	1.57186	1.63591	1.54977	2.82855	2.66059	2.70286
13.28_846.7521	13.28	846.752	TG 50:3|TG 16:1_16:1_18:1	0.0463608	-1.50814	[M+NH4]+	3.6657	8.00424	3.45304	3.32241	3.52012	1.85983	1.38851	1.50654	1.52677	1.44064	3.66076	4.03386	4.00012
13.01_844.739	13.01	844.739	TG 50:4|TG 16:1_16:1_18:2	0.0463608	-0.991039	[M+NH4]+	0.292516	0.553587	0.25954	0.262777	0.273742	0.183658	0.124478	0.180529	0.179317	0.158214	0.328163	0.347514	0.331389
14.08_864.7967	14.08	864.797	TG 51:1|TG 16:0_17:0_18:1	0.00980776	-0.382591	[M+NH4]+	0.770452	0.714461	0.772973	0.716178	0.85138	0.605942	0.552559	0.641952	0.600008	0.533878	0.685376	0.890239	0.931921
13.65_878.7936	13.65	878.794	TG 51:2;1O|TG 18:0_18:0_15:2;1O	0.0463608	-0.734192	[M+NH4]+	0.419388	0.588903	0.420174	0.37801	0.461701	0.262123	0.2855	0.305077	0.245196	0.265629	0.427462	0.431294	0.419701
13.84_867.7421	13.84	867.742	TG 51:2|TG 16:0_17:1_18:1	0.0463608	-0.876548	[M+Na]+	0.996265	1.4354	1.03014	0.989406	1.07608	0.443924	0.62981	0.616352	0.701491	0.618965	0.980032	0.965312	0.951723
13.46_865.7266	13.46	865.727	TG 51:3|TG 16:1_17:1_18:1	0.0148761	-0.743168	[M+Na]+	0.363476	0.504304	0.36653	0.411964	0.439904	0.205743	0.233261	0.257589	0.29847	0.251273	0.372522	0.387764	0.368564
14.03_876.8015	14.03	876.802	TG 52:2|TG 16:0_18:1_18:1	0.0463608	-1.21453	[M+NH4]+	20.1759	38.347	18.7744	18.7688	21.5758	11.0266	9.46424	10.9264	9.57418	9.70204	20.0973	21.1786	22.2876
12.82_890.7821	12.82	890.782	TG 52:3;1O|TG 16:0_18:1_18:2;1O	0.0463608	0.934765	[M+NH4]+	0.112247	0.156168	0.124026	0.102853	0.11522	0.159111	0.266805	0.250527	0.239622	0.250979	0.105674	0.0825315	0.115011
12.94_890.7759	12.94	890.776	TG 52:3;1O|TG 16:0_19:1_17:2;1O	0.0192042	-3.21962	[M+NH4]+	0.0839748	0.172951	0.121602	0.107001	0.114288	0.0162706	0.0213139	0.00868296	0.00968598	0.00843614	0.10336	0.0973633	0.115828
13.65_874.7853	13.65	874.785	TG 52:3|TG 16:0_18:1_18:2	0.0463608	-1.38576	[M+NH4]+	14.057	26.7627	13.0663	12.8722	13.9861	6.79361	5.63817	6.29625	6.22693	5.94497	14.0369	14.9035	14.5521
12.8_888.7676	12.8	888.768	TG 52:4;1O|TG 18:1_19:1_15:2;1O	0.0463608	-2.99294	[M+NH4]+	0.0626178	0.110498	0.0511776	0.0589413	0.0551753	0.008647	0.0124161	0.00535851	0.00739215	0.00869513	0.0441048	0.0450807	0.0449386
13.34_872.7705	13.34	872.77	TG 52:4|TG 16:1_18:1_18:2	0.0463608	-1.25788	[M+NH4]+	1.1806	2.76114	1.06951	1.03107	1.10457	0.790302	0.528008	0.565912	0.543972	0.560335	1.24628	1.43255	1.39762
14.15_892.829	14.15	892.829	TG 53:1|TG 17:0_18:0_18:1	0.0463608	-0.627427	[M+NH4]+	0.54024	0.770185	0.609874	0.606605	0.627775	0.440513	0.527455	0.0820165	0.524074	0.468059	0.597162	0.61203	0.598739
14.16_890.8135	14.16	890.813	TG 53:2|TG 16:0_18:1_19:1	0.0463608	-1.08239	[M+NH4]+	1.32454	2.28153	1.2676	1.24625	1.38158	0.777885	0.653759	0.72827	0.695706	0.686942	1.37091	1.4453	1.52266
14.38_904.8348	14.38	904.835	TG 54:2|TG 16:0_18:1_20:1	0.0463608	-1.00225	[M+NH4]+	1.88114	3.91973	2.08788	1.93377	2.01288	1.13981	1.17134	1.28373	1.15803	1.15556	1.95056	2.16067	2.13392
14_902.8178	14	902.818	TG 54:3|TG 18:1_18:1_18:1	0.0463608	-2.02994	[M+NH4]+	15.1519	32.0487	13.2306	13.6598	15.9618	5.26636	3.86721	4.64605	4.12083	4.15039	13.6211	14.6842	15.4092
13.67_900.8018	13.67	900.802	TG 54:4|TG 18:1_18:1_18:2	0.0463608	-1.13912	[M+NH4]+	2.93353	5.24617	2.66957	2.68605	2.94377	1.95568	0.244359	1.87928	1.69772	1.70506	3.19678	3.33523	3.30422
14.54_918.8463	14.54	918.846	TG 55:2|TG 17:0_18:1_20:1	0.0463608	-0.853744	[M+NH4]+	0.0926343	0.222906	0.107882	0.0944439	0.10813	0.076373	0.0739168	0.0619427	0.0645177	0.0696424	0.118346	0.123017	0.119457
14.16_916.8348	14.16	916.835	TG 55:3|TG 18:1_18:1_19:1	0.0463608	-1.30301	[M+NH4]+	0.590334	1.0291	0.524525	0.579612	0.63777	0.305982	0.238567	0.273469	0.26741	0.276857	0.583879	0.6313	0.638569
13.92_930.8449	13.92	930.845	TG 56:3|TG 18:0_18:1_20:2	0.0463608	-1.80769	[M+NH4]+	4.05884	5.8321	3.9742	4.15609	4.57325	0.419262	1.43658	1.67002	1.46917	1.45905	3.47333	3.50352	3.48428
14.34_930.8512	14.34	930.851	TG 56:3|TG 18:1_18:1_20:1	0.0463608	-2.02387	[M+NH4]+	1.59306	3.72033	1.59379	1.53566	1.64533	0.543288	0.469494	0.509131	0.465067	0.493685	1.4916	1.67525	1.6832
14.03_928.834	14.03	928.834	TG 56:4|TG 18:1_20:1_18:2	0.0463608	-1.60086	[M+NH4]+	0.972252	2.01945	0.847933	0.882707	1.02264	0.446517	0.337779	0.405739	0.344456	0.359513	0.966801	1.01219	1.03212
14.53_944.8641	14.53	944.864	TG 57:3|TG 18:1_19:1_20:1	0.0463608	-1.35126	[M+NH4]+	0.0424574	0.118328	0.0425922	0.0426385	0.0418939	0.0273929	0.0173435	0.0230299	0.020344	0.0247356	0.0524952	0.053101	0.0529703
14.73_958.8763	14.73	958.876	TG 58:3|TG 16:1_18:1_24:1	0.0463608	-1.65088	[M+NH4]+	0.267558	0.52731	0.26017	0.25028	0.267922	0.00351974	0.0950274	0.0992682	0.203104	0.100074	0.180261	0.258215	0.200749
14.36_956.866	14.36	956.866	TG 58:4|TG 16:1_20:1_22:2	0.0463608	-2.07044	[M+NH4]+	0.137204	0.341216	0.1389	0.119742	0.149211	0.0465051	0.040437	0.0407206	0.0441648	0.0391823	0.139843	0.157305	0.146146
14.7_984.8966	14.7	984.897	TG 60:4|TG 18:1_18:1_24:2	0.0463608	-2.00067	[M+NH4]+	0.0543107	0.105296	0.0446123	0.0423685	0.0502955	0.016683	0.015249	0.0151089	0.0119742	0.0151713	0.0408524	0.0430998	0.0497317
14.62_810.7916	14.62	810.792	TG O-48:0|TG O-17:0_15:0_16:0	0.0463608	-1.55707	[M+NH4]+	0.0392228	0.102856	0.0349086	0.0359771	0.0412052	0.0202011	0.0137999	0.0199142	0.0140038	0.0184582	0.0302955	0.0367824	0.0371596
14.19_808.7758	14.19	808.776	TG O-48:1|TG O-16:0_16:0_16:1	0.0357863	-1.89283	[M+NH4]+	0.357695	0.575625	0.318344	0.314091	0.384625	0.127192	0.10126	0.11758	0.0821421	0.0970215	0.276646	0.288009	0.295618
13.79_806.7562	13.79	806.756	TG O-48:2|TG O-18:1_14:0_16:1	0.0463608	-1.609	[M+NH4]+	0.106587	0.213061	0.0902394	0.0911397	0.0983848	0.0551828	0.033053	0.043516	0.0310255	0.0337253	0.118888	0.123703	0.142659
14.58_836.8029	14.58	836.803	TG O-50:1|TG O-18:1_16:0_16:0	0.0463608	-2.30236	[M+NH4]+	0.458814	1.04028	0.416857	0.382306	0.454256	0.12734	0.0997029	0.121613	0.101955	0.107411	0.334429	0.388213	0.361096
14.16_834.7927	14.16	834.793	TG O-50:2|TG O-18:1_16:0_16:1	0.0463608	-2.50838	[M+NH4]+	1.20646	2.00433	1.10312	1.15304	1.23275	0.248261	0.218401	0.260281	0.225474	0.225077	0.978773	1.04934	1.07523
14.34_848.8065	14.34	848.807	TG O-51:2|TG O-17:1_16:0_18:1	0.0463608	-2.78948	[M+NH4]+	0.0668946	0.135035	0.0564975	0.0647542	0.0549527	0.0151311	0.0106043	0.0113418	0.0115037	0.00611178	0.0518196	0.0571948	0.0572313
14.96_864.8391	14.96	864.839	TG O-52:1|TG O-18:0_16:0_18:1	0.0463608	-2.08707	[M+NH4]+	0.0449568	0.0802268	0.0406483	0.0423037	0.0519926	0.0138967	0.0127511	0.0112365	0.0109123	0.0124266	0.0340496	0.0363905	0.0358226
14.54_862.8232	14.54	862.823	TG O-52:2|TG O-18:1_16:0_18:1	0.0463608	-3.12285	[M+NH4]+	0.859361	2.05128	0.842177	0.765155	0.843639	0.143531	0.11107	0.131213	0.108532	0.12115	0.702835	0.78676	0.759192
14.14_860.8073	14.14	860.807	TG O-52:3|TG O-18:1_16:1_18:1	0.0463608	-3.15852	[M+NH4]+	0.647305	1.16239	0.598164	0.592354	0.675657	0.097374	0.0752004	0.0786393	0.0807841	0.0796729	0.508593	0.551166	0.558384
14.51_888.8372	14.51	888.837	TG O-54:3|TG O-19:1_17:1_18:1	0.0463608	-4.15345	[M+NH4]+	0.212998	0.508858	0.206405	0.194722	0.21294	0.020557	0.0104735	0.0138023	0.0172318	0.0130059	0.165567	0.182139	0.180268
14.53_918.8859	14.53	918.886	TG O-56:2|TG O-18:0_18:1_20:1	0.0463608	-2.95148	[M+NH4]+	0.11238	0.168094	0.120271	0.111147	0.123741	0.0183767	0.0167625	0.0164661	0.0136297	0.0169366	0.0938647	0.0856705	0.0832029
14.83_916.8873	14.83	916.887	TG O-56:3|TG O-18:1_18:1_20:1	0.0463608	-4.55369	[M+NH4]+	0.0134826	0.0259796	0.0275674	0.0136394	0.0114048	0.000253327	0.000173905	0.00186014	0.000165909	0.00146721	0.0088927	0.009142	0.0167559

## Sheet: Supplementary Table 3
Checked	Protein FDR Confidence: Combined	Master	Accession	Description	Exp. q-value: Combined	Sum PEP Score	Coverage [%]	# Peptides	# PSMs	# Unique Peptides	# AAs	MW [kDa]	calc. pI	Score Mascot: Mascot	# Peptides (by Search Engine): Mascot	Biological Process	Cellular Component	Molecular Function	Pfam IDs	Entrez Gene ID	Ensembl Gene ID	Chromosome	Gene Symbol	KEGG Pathways	WikiPathways	Reactome Pathways	# Protein Pathway Groups	# Razor Peptides	Abundance: F12: Sample	Found in Sample: [S12] F12: Sample	# Protein Groups	Modifications
FALSE	High	Master Protein	P52732	Kinesin-like protein KIF11 OS=Homo sapiens OX=9606 GN=KIF11 PE=1 SV=2	0	272.465	61	69	87	69	1056	119.1	5.64	2992	69	cell division;cell organization and biogenesis;cellular component movement;regulation of biological process;transport	cytoplasm;cytoskeleton;cytosol;membrane	catalytic activity;motor activity;nucleotide binding;protein binding	Pf00225, Pf13931	3832	ENSG00000138160.5	10	KIF11			COPI-dependent Golgi-to-ER retrograde traffic; Kinesins; MHC class II antigen presentation	11	0	2.14501e+09	High	1	Acetyl [N-Term]
	Checked	Confidence	Annotated Sequence	Modifications	Qvality PEP	Qvality q-value	# Protein Groups	# Proteins	# PSMs	Master Protein Accessions	Positions in Master Proteins	Modifications in Master Proteins	# Missed Cleavages	Theo. MH+ [Da]	Abundance: F12: Sample	Quan Info	Found in Sample: [S12] F12: Sample	Confidence (by Search Engine): Mascot	Percolator q-Value (by Search Engine): Mascot	Percolator PEP (by Search Engine): Mascot	Ions Score (by Search Engine): Mascot	Top Apex RT [min]
	FALSE	High	[K].AMLEVHK.[T]		0.0358139	0.00213901	1	1	1	P52732	P52732 [558-564]		0	827.444	42628736		High	High	0.00206	0.03268	31	20.21
	FALSE	High	[K].AMLEVHK.[T]	1xOxidation [M2]	0.085204	0.00575095	1	1	1	P52732	P52732 [558-564]		0	843.439	3.75652e+06		High	High	0.005336	0.07957	40	16.14
	FALSE	High	[K].ASAHSIVECDPVR.[K]	1xCarbamidomethyl [C9]	0.00305979	0.000642774	1	1	1	P52732	P52732 [35-47]		0	1440.69	14692570		High	High	0.0007358	0.002605	40	24.36
	FALSE	High	[K].ASAHSIVECDPVRK.[E]	1xCarbamidomethyl [C9]	1.25556e-06	0.000444322	1	1	1	P52732	P52732 [35-48]		1	1568.78	5258269		High	High	0.000678	8.536e-07	43	21.85
	FALSE	High	[M].ASQPNSSAK.[K]	1xAcetyl [N-Term]	0.0158253	0.00149618	1	1	1	P52732	P52732 [2-10]	P52732 1xAcetyl [N-Term]	0	931.448	13637191		High	High	0.001489	0.01407	36	13.75
	FALSE	High	[K].AVDQHNAEAQDIFGK.[N]		3.38598e-06	0.000444322	1	1	2	P52732	P52732 [522-536]		0	1642.78	2.48228e+07		High	High	0.000678	2.372e-06	111	27.95
	FALSE	High	[K].CENIQKPLSSVQENIQQK.[S]	1xCarbamidomethyl [C1]	1.11283e-08	0.000444322	1	1	1	P52732	P52732 [740-757]		1	2143.08	41599660		High	High	0.000678	6.613e-09	95	29.49
	FALSE	High	[R].CESLNTR.[T]	1xCarbamidomethyl [C1]	0.0477636	0.00259453	1	1	1	P52732	P52732 [819-825]		0	879.399	21694200		High	High	0.00247	0.04384	34	15.91
	FALSE	High	[K].DEVYQILEK.[G]		0.0163071	0.00149618	1	1	1	P52732	P52732 [208-216]		0	1136.58	1.35154e+06		High	High	0.001489	0.01448	36	36.45
	FALSE	High	[K].DVSGLHSK.[L]		0.0148145	0.00149618	1	1	1	P52732	P52732 [509-516]		0	842.437	26394846		High	High	0.001489	0.01319	38	14.08
	FALSE	High	[K].EEYITSALESTEEK.[L]		3.16993e-05	0.000444322	1	1	1	P52732	P52732 [478-491]		0	1628.75	47867288		High	High	0.000678	2.369e-05	52	35.52
	FALSE	High	[R].EHLLDQLKR.[K]		0.00665569	0.000642774	1	1	1	P52732	P52732 [945-953]		1	1151.65	32416022		High	High	0.0007358	0.005792	53	25.03
	FALSE	High	[R].EKNGVYISEENFR.[V]		0.000386574	0.000444322	1	1	1	P52732	P52732 [394-406]		1	1584.77	3.46143e+06		High	High	0.000678	0.0003088	59	28.68
	FALSE	High	[R].EQELHNLLEVVSQCCEASSSDITEK.[S]	2xCarbamidomethyl [C14; C15]	1.49441e-07	0.000444322	1	1	1	P52732	P52732 [841-865]		0	2905.32	23603390		High	High	0.000678	9.536e-08	101	43.26
	FALSE	High	[K].EQSLAAESK.[T]		0.00783107	0.000977083	1	1	1	P52732	P52732 [610-618]		0	962.479	19537094		High	High	0.001033	0.006813	55	16.29
	FALSE	High	[K].ETTIDGEELVK.[I]		0.00324972	0.000642774	1	1	3	P52732	P52732 [247-257]		0	1233.62	6.0977e+07		High	High	0.0007358	0.002768	46	30.41
	FALSE	High	[K].EYTEEIER.[L]		0.0362395	0.00213901	1	1	1	P52732	P52732 [377-384]		0	1068.48	66923308		High	High	0.00206	0.03294	54	23.41
	FALSE	High	[K].FCADSDGFSQELR.[N]	1xCarbamidomethyl [C2]	1.61658e-05	0.000444322	1	1	1	P52732	P52732 [772-784]		0	1531.65	38986548		High	High	0.000678	1.183e-05	87	33.6
	FALSE	High	[R].FCALEEK.[C]	1xCarbamidomethyl [C2]	0.0280863	0.00213901	1	1	1	P52732	P52732 [733-739]		0	896.418	50526452		High	High	0.00206	0.02545	32	24.5
	FALSE	High	[K].GKNIQVVVR.[C]		0.00802199	0.000977083	1	1	1	P52732	P52732 [16-24]		1	1012.63	375271		High	High	0.001033	0.007009	27	21.46
	FALSE	High	[K].GLEEITVHNKDEVYQILEK.[G]		1.7164e-06	0.000444322	1	1	1	P52732	P52732 [198-216]		1	2257.17	86470776		High	High	0.000678	1.18e-06	66	38.7
	FALSE	High	[R].KASAHSIVECDPVR.[K]	1xCarbamidomethyl [C10]	6.06697e-06	0.000444322	1	1	1	P52732	P52732 [34-47]		1	1568.78	7971645		High	High	0.000678	4.301e-06	42	22.44
	FALSE	High	[K].KAVDQHNAEAQDIFGK.[N]		3.57426e-06	0.000444322	1	1	1	P52732	P52732 [521-536]		1	1770.88	7471818		High	High	0.000678	2.498e-06	78	24.51
	FALSE	High	[R].KQPELLMMLNCSENNK.[E]	1xCarbamidomethyl [C11]	0.00111348	0.000642774	1	1	1	P52732	P52732 [954-969]		1	1948.93	1.24567e+06		High	High	0.0007358	0.0009177	50	39.11
	FALSE	High	[R].KSYLYPSTLVR.[T]		0.0280863	0.00213901	1	1	1	P52732	P52732 [930-940]		1	1326.74		No Quan Values	High	High	0.00206	0.02538	57
	FALSE	High	[R].KTYTFDMVFGASTK.[Q]		6.79975e-07	0.000444322	1	1	3	P52732	P52732 [64-77]		1	1595.78	27738785		High	High	0.000678	4.549e-07	137	38.55
	FALSE	High	[K].IGAVEEELNR.[V]		0.000403187	0.000444322	1	1	1	P52732	P52732 [426-435]		0	1129.58	60089296		High	High	0.000678	0.0003239	67	27.49
	FALSE	High	[K].LIAQNLELNETIK.[I]		1.54995e-05	0.000444322	1	1	3	P52732	P52732 [891-903]		0	1498.85		No Quan Values	High	High	0.000678	1.135e-05	86
	FALSE	High	[K].LLNTVEETTKDVSGLHSK.[L]		0.000115463	0.000444322	1	1	1	P52732	P52732 [499-516]		1	1971.04		No Quan Values	High	High	0.000678	8.953e-05	32
	FALSE	High	[K].LMNLWTER.[F]		0.00364373	0.000642774	1	1	1	P52732	P52732 [725-732]		0	1062.54	30008878		High	High	0.0007358	0.003117	50	38.51
	FALSE	High	[K].LNCFLEQDLK.[L]	1xCarbamidomethyl [C3]	0.000315116	0.000444322	1	1	1	P52732	P52732 [909-918]		0	1279.64	31917090		High	High	0.000678	0.0002506	56	36.21
	FALSE	High	[K].LNGNLEK.[I]		0.0837843	0.00554314	1	1	1	P52732	P52732 [804-810]		0	787.431	4.21295e+06		High	High	0.005149	0.07821	55	17.24
	FALSE	High	[K].LNLVDLAGSENIGR.[S]		8.86089e-06	0.000444322	1	1	1	P52732	P52732 [261-274]		0	1470.79	74611592		High	High	0.000678	6.384e-06	48	42.06
	FALSE	High	[K].LQLVKEEYITSALESTEEK.[L]		1.27841e-06	0.000444322	1	1	1	P52732	P52732 [473-491]		1	2210.14	10644208		High	High	0.000678	8.702e-07	92	40.85
	FALSE	High	[R].LQMFDDPR.[N]		0.00649723	0.000642774	1	1	1	P52732	P52732 [182-189]		0	1021.48	48906220		High	High	0.0007358	0.005621	50	31.65
	FALSE	High	[R].LQMFDDPR.[N]	1xOxidation [M3]	0.124959	0.00827288	1	1	1	P52732	P52732 [182-189]		0	1037.47	6476639		High	High	0.007618	0.1181	22	24.51
	FALSE	High	[K].ISQETEQR.[C]		0.00792596	0.000977083	1	1	1	P52732	P52732 [811-818]		0	990.485	53451304		High	High	0.001033	0.006908	56	13.43
	FALSE	High	[K].LTDNGTEFSVK.[V]		0.0004256	0.000444322	1	1	1	P52732	P52732 [147-157]		0	1210.6	35720948		High	High	0.000678	0.0003421	63	28
	FALSE	High	[K].LTVQEEQIVELIEK.[I]		5.38063e-05	0.000444322	1	1	1	P52732	P52732 [412-425]		0	1670.92	89544088		High	High	0.000678	4.077e-05	49	48.18
	FALSE	High	[K].LVEESVK.[H]		0.034771	0.00213901	1	1	1	P52732	P52732 [793-799]		0	803.451	61500920		High	High	0.00206	0.03162	54	19.17
	FALSE	High	[K].MTFHSQK.[F]		0.0847284	0.00575095	1	1	1	P52732	P52732 [765-771]		0	878.419	7554899		High	High	0.005336	0.07909	22	15.39
	FALSE	High	[R].NFNQEGTK.[L]		0.00955219	0.00122382	1	1	1	P52732	P52732 [785-792]		0	937.437	31870684		High	High	0.001244	0.00838	28	14.64
	FALSE	High	[K].NGVYISEENFR.[V]		0.000284503	0.000444322	1	1	1	P52732	P52732 [396-406]		0	1327.63	13888488		High	High	0.000678	0.0002255	71	32.52
	FALSE	High	[K].NILNKPEVNQK.[L]		0.00816822	0.000977083	1	1	1	P52732	P52732 [358-368]		1	1296.73	47528308		High	High	0.001033	0.00715	25	22.44
	FALSE	High	[K].NLNSLFNNMEELIK.[D]		9.07823e-05	0.000444322	1	1	1	P52732	P52732 [537-550]		0	1678.85	20565750		High	High	0.000678	6.983e-05	71	53.15
	FALSE	High	[K].NIQVVVR.[C]		0.0285917	0.00213901	1	1	1	P52732	P52732 [18-24]		0	827.51	52414152		High	High	0.00206	0.02579	37	26.14
	FALSE	High	[K].PLSSVQENIQQK.[S]		0.0400598	0.00213901	1	1	1	P52732	P52732 [746-757]		0	1370.73		No Quan Values	High	High	0.00206	0.03648	16
	FALSE	High	[K].QCGNLTEDLK.[T]	1xCarbamidomethyl [C2]; 1xGln->pyro-Glu [N-Term]	0.00681801	0.000977083	1	1	1	P52732	P52732 [703-712]		0	1160.53	3909545		High	High	0.0007358	0.005907	56	33.36
	FALSE	High	[K].QCGNLTEDLK.[T]	1xCarbamidomethyl [C2]	0.000780991	0.000642774	1	1	1	P52732	P52732 [703-712]		0	1177.55	63408488		High	High	0.0007358	0.0006374	65	25.8
	FALSE	High	[K].QHNIFLDQMTIDEDKLIAQNLELNETIK.[I]	1xGln->pyro-Glu [N-Term]	6.17348e-09	0.000444322	1	1	1	P52732	P52732 [876-903]		1	3309.67		No Quan Values	High	High	0.000678	3.599e-09	95
	FALSE	High	[K].QHNIFLDQMTIDEDKLIAQNLELNETIK.[I]		7.39846e-06	0.000444322	1	1	1	P52732	P52732 [876-903]		1	3326.69	24131952		High	High	0.000678	5.294e-06	83	50.01
	FALSE	High	[K].QHNIFLDQMTIDEDKLIAQNLELNETIK.[I]	1xOxidation [M9]	0.000125603	0.000444322	1	1	1	P52732	P52732 [876-903]		1	3342.69		No Quan Values	High	High	0.000678	9.709e-05	81
	FALSE	High	[K].QTHSQELCK.[L]	1xCarbamidomethyl [C8]; 1xGln->pyro-Glu [N-Term]	0.00638086	0.000642774	1	1	1	P52732	P52732 [716-724]		0	1113.5	8860192		High	High	0.0007358	0.005534	48	16.87
	FALSE	High	[K].QTHSQELCK.[L]	1xCarbamidomethyl [C8]	0.0151744	0.00149618	1	1	1	P52732	P52732 [716-724]		0	1130.53		No Quan Values	High	High	0.001489	0.01352	51
	FALSE	High	[K].RTTAATLMNAYSSR.[S]		0.0191705	0.00208406	1	1	1	P52732	P52732 [221-234]		1	1542.77	1.31085e+06		High	High	0.002023	0.01719	27	28.9
	FALSE	High	[R].SHSVFSVTIHMK.[E]		0.00149504	0.000642774	1	1	1	P52732	P52732 [235-246]		0	1372.7	19914024		High	High	0.0007358	0.001242	37	30.66
	FALSE	High	[R].SHSVFSVTIHMK.[E]	1xOxidation [M11]	9.87544e-05	0.000444322	1	1	1	P52732	P52732 [235-246]		0	1388.7	1.69953e+06		High	High	0.000678	7.611e-05	46	25.22
	FALSE	High	[K].SKDIVNK.[M]		0.139624	0.00892775	1	1	1	P52732	P52732 [758-764]		1	803.462	29810046		High	High	0.008206	0.1324	46	12.05
	FALSE	High	[R].SKVEETTEHLVTK.[S]		4.08056e-05	0.000444322	1	1	1	P52732	P52732 [1033-1045]		1	1500.79	65474316		High	High	0.000678	3.058e-05	32	22.26
	FALSE	High	[R].SVVCPILDEVIMGYNCTIFAYGQTGTGK.[T]	2xCarbamidomethyl [C4; C16]	0.00261638	0.000642774	1	1	1	P52732	P52732 [84-111]		0	3093.47		No Quan Values	High	High	0.0007358	0.002213	30
	FALSE	High	[K].SYLYPSTLVR.[T]		0.000648225	0.000642774	1	1	1	P52732	P52732 [931-940]		0	1198.65	55282716		High	High	0.0007358	0.0005253	63	36.62
	FALSE	High	[R].TLHQIFEK.[L]		0.00264808	0.000642774	1	1	1	P52732	P52732 [139-146]		0	1015.56	41358680		High	High	0.0007358	0.002235	57	24.91
	FALSE	High	[R].TPHVPYR.[E]		0.041743	0.00239375	1	1	1	P52732	P52732 [306-312]		0	869.463	21636374		High	High	0.002292	0.03825	24	19.88
	FALSE	High	[K].TQELETTQK.[H]		0.00155933	0.000642774	1	1	1	P52732	P52732 [458-466]		0	1077.54	66751904		High	High	0.0007358	0.0013	58	16.5
	FALSE	High	[R].TSIIATISPASLNLEETLSTLEYAHR.[A]		6.13907e-07	0.000444322	1	1	1	P52732	P52732 [330-355]		0	2830.48	22596150		High	High	0.000678	4.085e-07	93	53.25
	FALSE	High	[K].TSLTVADK.[I]		0.00715461	0.000977083	1	1	1	P52732	P52732 [660-667]		0	834.457	7752744		High	High	0.001033	0.006211	69	20.81
	FALSE	High	[K].TSLTVADKIEDQK.[K]		0.000244803	0.000444322	1	1	1	P52732	P52732 [660-672]		1	1447.76	14822917		High	High	0.000678	0.0001933	69	26.55
	FALSE	High	[K].TSLTVADKIEDQKK.[E]		0.000107427	0.000444322	1	1	1	P52732	P52732 [660-673]		2	1575.86	31475818		High	High	0.000678	8.309e-05	58	23.92
	FALSE	High	[R].TTAATLMNAYSSR.[S]		0.00144205	0.000642774	1	1	1	P52732	P52732 [222-234]		0	1386.67	61891456		High	High	0.0007358	0.001201	84	32.8
	FALSE	High	[R].TTAATLMNAYSSR.[S]	1xOxidation [M7]	0.00391687	0.000642774	1	1	2	P52732	P52732 [222-234]		0	1402.66		No Quan Values	High	High	0.0007358	0.00336	14
	FALSE	High	[K].TVLQELINVLK.[T]		0.000332634	0.000444322	1	1	1	P52732	P52732 [619-629]		0	1269.78	29057206		High	High	0.000678	0.0002649	80	54.61
	FALSE	High	[R].TVYFSEQWVSSLNER.[E]		1.52225e-05	0.000444322	1	1	1	P52732	P52732 [826-840]		0	1844.88	22595326		High	High	0.000678	1.111e-05	79	44.02
	FALSE	High	[K].TYTFDMVFGASTK.[Q]		4.38585e-05	0.000444322	1	1	1	P52732	P52732 [65-77]		0	1467.68	23362046		High	High	0.000678	3.303e-05	69	43.72
	FALSE	High	[K].VEETTEHLVTK.[S]		0.00011272	0.000444322	1	1	1	P52732	P52732 [1035-1045]		0	1285.66	5.96946e+06		High	High	0.000678	8.713e-05	48	20.58
	FALSE	High	[R].VITALVER.[T]		0.00702649	0.000977083	1	1	1	P52732	P52732 [298-305]		0	900.551	130528200		High	High	0.001033	0.006104	57	30.21
	FALSE	High	[R].VTELFMDNK.[N]		0.00996316	0.00122382	1	1	1	P52732	P52732 [436-444]		0	1096.53	7.0924e+06		High	High	0.001244	0.008761	18	32.6
	FALSE	High	[R].VTELFMDNK.[N]	1xOxidation [M6]	0.00092972	0.000642774	1	1	1	P52732	P52732 [436-444]		0	1112.53	2098487		High	High	0.0007358	0.0007645	55	28.49
	FALSE	High	[R].VTELFMDNKNELDQCK.[S]	1xCarbamidomethyl [C15]	1.67561e-06	0.000444322	1	1	1	P52732	P52732 [436-451]		1	1983.92	29905356		High	High	0.000678	1.152e-06	63	32.85
	FALSE	High	[R].VTELFMDNKNELDQCK.[S]	1xCarbamidomethyl [C15]; 1xOxidation [M6]	9.13132e-06	0.000444322	1	1	1	P52732	P52732 [436-451]		1	1999.91		No Quan Values	High	High	0.000678	6.588e-06	70
FALSE	High	Master Protein	P27708	CAD protein OS=Homo sapiens OX=9606 GN=CAD PE=1 SV=3	0	270.747	44	69	73	67	2225	242.8	6.46	2605	69	metabolic process	cytoplasm;cytosol;membrane;nucleus	catalytic activity;metal ion binding;nucleotide binding;protein binding	Pf00117, Pf00185, Pf00289, Pf00988, Pf01979, Pf02142, Pf02222, Pf02729, Pf02786, Pf02787, Pf07478, Pf07722, Pf13147, Pf13535, Pf13594, Pf15632	790	ENSG00000084774.13	2	CAD	Pyrimidine metabolism; Alanine, aspartate and glutamate metabolism; Metabolic pathways	Endothelin Pathways; Amino Acid metabolism	Pyrimidine biosynthesis	9	2	4.92805e+08	High	1	Acetyl [N-Term]
	Checked	Confidence	Annotated Sequence	Modifications	Qvality PEP	Qvality q-value	# Protein Groups	# Proteins	# PSMs	Master Protein Accessions	Positions in Master Proteins	Modifications in Master Proteins	# Missed Cleavages	Theo. MH+ [Da]	Abundance: F12: Sample	Quan Info	Found in Sample: [S12] F12: Sample	Confidence (by Search Engine): Mascot	Percolator q-Value (by Search Engine): Mascot	Percolator PEP (by Search Engine): Mascot	Ions Score (by Search Engine): Mascot	Top Apex RT [min]
	FALSE	High	[M].AALVLEDGSVLR.[G]	1xAcetyl [N-Term]	3.26601e-06	0.000444322	1	2	1	P27708	P27708 [2-13]	P27708 1xAcetyl [N-Term]	0	1284.72	16709957		High	High	0.000678	2.284e-06	95	51.89
	FALSE	High	[K].AHWTPFEGQK.[V]		0.00769086	0.000977083	1	3	1	P27708	P27708 [1769-1778]		0	1200.58	6.05371e+06		High	High	0.001033	0.006684	27	27.68
	FALSE	High	[K].ALKEENIQTLLINPNIATVQTSQGLADK.[V]		0.00023191	0.000444322	1	2	1	P27708	P27708 [422-449]		1	3022.64	10923111		High	High	0.000678	0.0001828	66	43.84
	FALSE	High	[K].AIVHAVGQELQVTGPFNLQLIAK.[D]		7.17935e-06	0.000444322	1	2	1	P27708	P27708 [1184-1206]		0	2446.38	3.66261e+06		High	High	0.000678	5.117e-06	57	47.1
	FALSE	High	[K].AMLSTGFK.[I]		0.0107737	0.00122382	2	3	1	P31327; P27708	P31327 [1349-1356]; P27708 [1302-1309]		0	854.444	11211742	Shared	High	High	0.001244	0.009461	48	29.49
	FALSE	High	[R].ASDPGLPAEEPK.[E]		0.00139933	0.000642774	1	2	1	P27708	P27708 [1858-1869]		0	1210.6	10732002		High	High	0.0007358	0.001162	59	24.37
	FALSE	High	[K].ATGYPLAYVAAK.[L]		8.80939e-05	0.000444322	1	2	1	P27708	P27708 [697-708]		0	1224.66	8593916		High	High	0.000678	6.758e-05	51	35.26
	FALSE	High	[K].CLGFSDK.[Q]	1xCarbamidomethyl [C1]	0.082386	0.00554314	1	2	1	P27708	P27708 [868-874]		0	826.376	4.24884e+06		High	High	0.005149	0.07678	26	25.45
	FALSE	High	[K].DQMSHLFNVAHTLR.[M]		8.75658e-05	0.000444322	1	3	2	P27708	P27708 [1935-1948]		0	1668.83	5.70848e+06		High	High	0.000678	6.701e-05	34	36.04
	FALSE	High	[K].EATAGNPGGQTVR.[E]		2.82773e-05	0.000444322	1	2	1	P27708	P27708 [359-371]		0	1257.62	9300628		High	High	0.000678	2.102e-05	59	16.74
	FALSE	High	[R].EELSALVAPAFAHTSQVLVDK.[S]		0.000952347	0.000642774	1	2	1	P27708	P27708 [572-592]		0	2225.18	10565627		High	High	0.0007358	0.0007825	3	45.86
	FALSE	High	[K].EIEYEVVR.[D]		0.00769086	0.000977083	2	4	1	P31327; P27708	P31327 [631-638]; P27708 [599-606]		0	1036.53	14049344	Shared	High	High	0.001033	0.006711	53	29.57
	FALSE	High	[R].ELSDLESAR.[Q]		0.00263218	0.000642774	1	2	1	P27708	P27708 [1067-1075]		0	1019.5	8958605		High	High	0.0007358	0.00223	54	25.41
	FALSE	High	[R].FLSSAAAVSK.[E]		0.00436549	0.000642774	1	2	1	P27708	P27708 [1110-1119]		0	980.541	11526854		High	High	0.0007358	0.003751	36	25.01
	FALSE	High	[K].GESLADSVQTMSCYADVVVLR.[H]	1xCarbamidomethyl [C13]	0.00069253	0.000642774	1	3	1	P27708	P27708 [2004-2024]		0	2300.09	4.62463e+06		High	High	0.0007358	0.0005652	30	50.82
	FALSE	High	[R].GEVAYIDGQVLVPPGYGQDVR.[K]		0.037325	0.00213901	1	3	1	P27708	P27708 [1790-1810]		0	2232.13	2.06617e+06		High	High	0.00206	0.034	13	42.18
	FALSE	High	[K].GEVRPELGSR.[Q]		0.00298697	0.000642774	1	2	1	P27708	P27708 [1658-1667]		1	1099.59		No Quan Values	High	High	0.0007358	0.002533	34
	FALSE	High	[R].GHNQPCLLVGSGR.[C]	1xCarbamidomethyl [C6]	0.00431321	0.000642774	1	2	1	P27708	P27708 [275-287]		0	1394.7	4271621		High	High	0.0007358	0.003693	36	24.87
	FALSE	High	[R].GLPVTCEVAPHHLFLSHDDLER.[L]	1xCarbamidomethyl [C6]	4.46289e-08	0.000444322	1	2	1	P27708	P27708 [1631-1652]		0	2542.25	15079911		High	High	0.000678	2.759e-08	50	34.83
	FALSE	High	[R].HPQPGAVELAAK.[H]		8.3957e-05	0.000444322	1	3	1	P27708	P27708 [2025-2036]		0	1217.66	25506448		High	High	0.000678	6.426e-05	58	22.83
	FALSE	High	[R].KEEILLIK.[A]		0.122318	0.00827288	1	2	1	P27708	P27708 [1618-1625]		1	985.629	19582074		High	High	0.007618	0.1152	50	30.34
	FALSE	High	[K].KNILLTIGSYK.[N]		3.84245e-05	0.000444322	1	2	1	P27708	P27708 [1313-1323]		1	1249.75	12138077		High	High	0.000678	2.876e-05	83	35.71
	FALSE	High	[R].KVLILGSGGLSIGQAGEFDYSGSQAIK.[A]		0.00304142	0.000642774	1	2	1	P27708	P27708 [395-421]		1	2695.43		No Quan Values	High	High	0.0007358	0.002583	56
	FALSE	High	[R].LAADFSVPLIIDIK.[C]		2.40401e-05	0.000444322	1	3	1	P27708	P27708 [1418-1431]		0	1514.88	4204635		High	High	0.000678	1.78e-05	85	52.89
	FALSE	High	[R].LAGADVVLGVEMTSTGEVAGFGESR.[C]		0.0483246	0.00259453	1	2	1	P27708	P27708 [1271-1295]		0	2452.2	294431		High	High	0.00247	0.04428	35	71.73
	FALSE	High	[K].LALGIPLPELR.[N]		0.00156874	0.000642774	1	2	1	P27708	P27708 [709-719]		0	1191.75	12582528		High	High	0.0007358	0.001308	69	49.48
	FALSE	High	[R].LCPPGIPTPGSGLPPPR.[K]	1xCarbamidomethyl [C2]	0.00300501	0.000642774	1	2	1	P27708	P27708 [378-394]		0	1712.92	3.27673e+06		High	High	0.0007358	0.002545	53	37.92
	FALSE	High	[K].LFVEALGQIGPAPPLK.[V]		3.68256e-07	0.000444322	1	2	1	P27708	P27708 [1435-1450]		0	1649.96	8995582		High	High	0.000678	2.425e-07	122	46.84
	FALSE	High	[R].LGGAVLSFSEATSSVQK.[G]		5.47748e-06	0.000444322	1	3	1	P27708	P27708 [1987-2003]		0	1680.88	11595909		High	High	0.000678	3.885e-06	108	38.74
	FALSE	High	[R].LGYPVLVR.[A]		0.00347231	0.000642774	1	2	1	P27708	P27708 [548-555]		0	916.561	20356506		High	High	0.0007358	0.002958	51	35.67
	FALSE	High	[R].IIAHAQLLEQHR.[G]		5.31631e-05	0.000444322	1	2	1	P27708	P27708 [843-854]		0	1428.81	10108044		High	High	0.000678	4.019e-05	50	24.16
	FALSE	High	[R].ILALDCGLK.[Y]	1xCarbamidomethyl [C6]	0.00223733	0.000642774	1	2	1	P27708	P27708 [178-186]		0	1002.57	8367010		High	High	0.0007358	0.001889	47	35.24
	FALSE	High	[R].LLDTIGISQPQWR.[E]		0.00102359	0.000642774	1	2	1	P27708	P27708 [1054-1066]		0	1526.83	6958768		High	High	0.0007358	0.0008404	28	41.42
	FALSE	High	[R].LLESLGYSLYASLGTADFYTEHGVK.[V]		1.93572e-06	0.000444322	1	2	1	P27708	P27708 [1334-1358]		0	2734.36	1.9492e+06		High	High	0.000678	1.337e-06	58	51.51
	FALSE	High	[K].LRQELGICPAVK.[Q]	1xCarbamidomethyl [C8]	0.00154998	0.000642774	1	2	1	P27708	P27708 [890-901]		1	1383.78	1.58796e+06		High	High	0.0007358	0.001295	30	28.11
	FALSE	High	[R].LSLDDLLQR.[L]		0.000561151	0.000642774	1	3	1	P27708	P27708 [1723-1731]		0	1072.6	10808819		High	High	0.0007358	0.0004542	59	44.71
	FALSE	High	[K].LVQNGTEPSSLPFLDPNARPLVPEVSIK.[T]		7.48796e-06	0.000444322	1	2	1	P27708	P27708 [138-165]		1	3017.63		No Quan Values	High	High	0.000678	5.355e-06	57
	FALSE	High	[K].LYLNETFSELR.[L]		0.00184542	0.000642774	1	3	1	P27708	P27708 [1557-1567]		0	1384.71	2.93073e+06		High	High	0.0007358	0.001549	61	41.45
	FALSE	High	[R].MAEIGEHVAPSEAANSLEQAQAAAER.[L]		1.23233e-09	0.000444322	1	2	1	P27708	P27708 [522-547]		0	2680.26		No Quan Values	High	High	0.000678	6.895e-10	98
	FALSE	High	[R].MAEIGEHVAPSEAANSLEQAQAAAER.[L]	1xOxidation [M1]	8.74943e-09	0.000444322	1	2	1	P27708	P27708 [522-547]		0	2696.26		No Quan Values	High	High	0.000678	5.156e-09	96
	FALSE	High	[R].MALLATVLGR.[F]		0.00181241	0.000642774	1	3	1	P27708	P27708 [2215-2224]		0	1044.62		No Quan Values	High	High	0.0007358	0.001515	43
	FALSE	High	[K].MVVMHPMPR.[V]		0.00157821	0.000642774	1	3	1	P27708	P27708 [2179-2187]		0	1097.54		No Quan Values	High	High	0.0007358	0.001317	37
	FALSE	High	[R].NSVTGGTAAFEPSVDYCVVK.[I]	1xCarbamidomethyl [C17]	1.21837e-06	0.000444322	1	2	1	P27708	P27708 [720-739]		0	2100.99	5929721		High	High	0.000678	8.284e-07	73	38.2
	FALSE	High	[R].PLVPEVSIK.[T]		0.00353563	0.000642774	1	2	1	P27708	P27708 [157-165]		0	981.598		No Quan Values	High	High	0.0007358	0.003017	55
	FALSE	High	[R].QAENGMYIR.[M]		0.00519894	0.000642774	1	3	1	P27708	P27708 [2206-2214]		0	1081.51	2.7923e+06		High	High	0.0007358	0.004473	48	24.53
	FALSE	High	[R].QDVEALWENMAVIDCFASDHAPHTLEEK.[C]	1xCarbamidomethyl [C15]	4.00681e-06	0.000444322	1	2	1	P27708	P27708 [1668-1695]		0	3255.47	5.3878e+06		High	High	0.000678	2.818e-06	45	50.67
	FALSE	High	[K].QEEFESIEEALPDTDVLYMTR.[I]		3.38527e-07	0.000444322	1	2	1	P27708	P27708 [2126-2146]		0	2515.15		No Quan Values	High	High	0.000678	2.217e-07	79
	FALSE	High	[R].QELGICPAVK.[Q]	1xCarbamidomethyl [C6]	0.000433345	0.000444322	1	2	1	P27708	P27708 [892-901]		0	1114.59	4.05083e+06		High	High	0.000678	0.0003473	36	29.73
	FALSE	High	[R].QFCQTVGYPCVVR.[P]	2xCarbamidomethyl [C3; C10]	0.000834374	0.000642774	1	2	1	P27708	P27708 [1076-1088]		0	1613.76	2.45822e+06		High	High	0.0007358	0.0006834	57	33.96
	FALSE	High	[K].QIALAVLSTELAVR.[K]		6.14036e-06	0.000444322	1	2	1	P27708	P27708 [875-888]		0	1483.88	9006443		High	High	0.000678	4.361e-06	86	48.88
	FALSE	High	[R].SFEEAFQK.[A]		0.0132967	0.00122382	1	2	1	P27708	P27708 [771-778]		0	985.463	7655866		High	High	0.001244	0.01174	33	28.81
	FALSE	High	[R].SILEQLAEK.[N]		0.0147258	0.00149618	1	3	1	P27708	P27708 [1379-1387]		0	1030.58	4.53566e+06		High	High	0.001489	0.01305	43	36.26
	FALSE	High	[K].SVGEVMGIGR.[S]		0.00100529	0.000642774	1	2	1	P27708	P27708 [761-770]		0	1004.52		No Quan Values	High	High	0.0007358	0.0008268	62
	FALSE	High	[R].SVHICHVAR.[K-]	1xCarbamidomethyl [C5]	0.00444511	0.000642774	1	3	1	P27708	P27708 [1609-1617]		0	1078.56	10242419		High	High	0.0007358	0.003814	40	16.38
	FALSE	High	[K].TLGVDLVALATR.[V]		9.64078e-05	0.000444322	1	2	1	P27708	P27708 [1229-1240]		0	1228.73	15378455		High	High	0.000678	7.413e-05	88	46.05
	FALSE	High	[K].TIMVNYNPETVSTDYDMCDR.[L]	1xCarbamidomethyl [C18]	7.00727e-07	0.000444322	1	2	1	P27708	P27708 [969-988]		0	2424.02	6956780		High	High	0.000678	4.677e-07	120	39.81
	FALSE	High	[K].TIMVNYNPETVSTDYDMCDR.[L]	1xCarbamidomethyl [C18]; 1xOxidation [M17]	0.062717	0.00384141	1	2	1	P27708	P27708 [969-988]		0	2440.01		No Quan Values	High	High	0.003608	0.05784	29
	FALSE	High	[R].TPHVLVLGSGVYR.[I]		0.000554446	0.000642774	1	2	1	P27708	P27708 [932-944]		0	1397.79	11887442		High	High	0.0007358	0.0004487	58	33.73
	FALSE	High	[R].TSSSFAAAMAR.[L]		0.0013019	0.000642774	1	3	1	P27708	P27708 [1976-1986]		0	1099.52	6.09773e+06		High	High	0.0007358	0.001076	62	28.07
	FALSE	High	[R].TSSSFAAAMAR.[L]	1xOxidation [M9]	0.0616447	0.00384141	1	3	1	P27708	P27708 [1976-1986]		0	1115.51	758372		High	High	0.003608	0.05696	15	21.2
	FALSE	High	[R].TVHSLACLLTQYR.[V]	1xCarbamidomethyl [C7]	0.000179081	0.000444322	1	3	1	P27708	P27708 [2086-2098]		0	1561.82	3413684		High	High	0.000678	0.00014	34	39.7
	FALSE	High	[K].VAEPELMGTPDGTCYPPPPVPR.[Q]	1xCarbamidomethyl [C14]	0.00634253	0.000642774	1	3	1	P27708	P27708 [1876-1897]		0	2380.13		No Quan Values	High	High	0.0007358	0.00551	36
	FALSE	High	[R].VFNTGGAPR.[I]		0.111619	0.0076379	1	2	1	P27708	P27708 [169-177]		0	918.479	5.46483e+06		High	High	0.007047	0.1053	34	21.5
	FALSE	High	[K].VHVDCMTSQK.[L]	1xCarbamidomethyl [C5]	0.00185656	0.000642774	1	3	1	P27708	P27708 [1451-1460]		0	1204.54	2.6336e+06		High	High	0.0007358	0.001555	26	18.23
	FALSE	High	[R].VLGTPVETIELTEDR.[R]		1.07408e-05	0.000444322	1	2	1	P27708	P27708 [501-515]		0	1671.88	7.9469e+06		High	High	0.000678	7.759e-06	103	40.2
	FALSE	High	[R].VLGTSPEAIDSAENR.[F]		2.3891e-06	0.000444322	1	2	1	P27708	P27708 [1034-1048]		0	1558.77	9746330		High	High	0.000678	1.659e-06	77	28.88
	FALSE	High	[R].VIMGEEVEPVGLMTGSGVVGVK.[V]		4.12647e-09	0.000444322	1	2	1	P27708	P27708 [1241-1262]		0	2187.14	6.97835e+06		High	High	0.000678	2.385e-09	114	45.81
	FALSE	High	[K].VMASMFYEVSTR.[T]		1.65593e-05	0.000444322	1	2	1	P27708	P27708 [1964-1975]		0	1420.66	8111880		High	High	0.000678	1.214e-05	76	39.62
	FALSE	High	[K].VPQFSFSR.[L]		0.00575968	0.000642774	1	2	1	P27708	P27708 [1263-1270]		0	967.5	11517504		High	High	0.0007358	0.004984	37	33.74
	FALSE	High	[K].VTAVDWHFEEAVDGECPPQR.[S]	1xCarbamidomethyl [C16]	1.85555e-07	0.000444322	1	3	1	P27708	P27708 [1359-1378]		0	2342.05	8829096		High	High	0.000678	1.195e-07	69	37.64
	FALSE	High	[K].VYFLPITPHYVTQVIR.[N]		2.931e-06	0.000444322	1	2	1	P27708	P27708 [450-465]		0	1946.09	6221267		High	High	0.000678	2.045e-06	38	46.21
	FALSE	High	[R].YVAPPSLR.[M]		0.00630443	0.000642774	1	3	1	P27708	P27708 [2103-2110]		0	902.509	9271876		High	High	0.0007358	0.00546	47	27.75
FALSE	High	Master Protein	P55072	Transitional endoplasmic reticulum ATPase OS=Homo sapiens OX=9606 GN=VCP PE=1 SV=4	0	257.114	71	54	74	54	806	89.3	5.26	2890	54	cell communication;cell organization and biogenesis;metabolic process;regulation of biological process;response to stimulus;transport	cytoplasm;cytosol;endoplasmic reticulum;extracellular;membrane;nucleus;organelle lumen;proteasome	catalytic activity;enzyme regulator activity;nucleotide binding;protein binding;RNA binding	Pf00004, Pf00910, Pf01057, Pf01078, Pf02359, Pf02933, Pf05496, Pf05673, Pf06068, Pf07724, Pf07726, Pf07728, Pf09336, Pf13191, Pf13207, Pf13401	7415	ENSG00000165280.15	9	VCP	Protein processing in endoplasmic reticulum; Legionellosis		Protein methylation; Translesion Synthesis by POLH; N-glycan trimming in the ER and Calnexin/Calreticulin cycle; Josephin domain DUBs; Ovarian tumor domain proteases; ABC-family proteins mediated transport; HSF1 activation; Hh mutants that don't undergo autocatalytic processing are degraded by ERAD; E3 ubiquitin ligases ubiquitinate target proteins; Neutrophil degranulation; Defective CFTR causes…	35	0	4.11234e+09	High	1	Acetyl [N-Term]
	Checked	Confidence	Annotated Sequence	Modifications	Qvality PEP	Qvality q-value	# Protein Groups	# Proteins	# PSMs	Master Protein Accessions	Positions in Master Proteins	Modifications in Master Proteins	# Missed Cleavages	Theo. MH+ [Da]	Abundance: F12: Sample	Quan Info	Found in Sample: [S12] F12: Sample	Confidence (by Search Engine): Mascot	Percolator q-Value (by Search Engine): Mascot	Percolator PEP (by Search Engine): Mascot	Ions Score (by Search Engine): Mascot	Top Apex RT [min]
	FALSE	High	[R].AHVIVMAATNRPNSIDPALR.[R]		0.00139933	0.000642774	1	1	1	P55072	P55072 [339-358]		1	2146.15	133094064		High	High	0.0007358	0.001163	28	30.92
	FALSE	High	[R].AHVIVMAATNRPNSIDPALRR.[F]		0.000135814	0.000444322	1	1	1	P55072	P55072 [339-359]		2	2302.26	9458012		High	High	0.000678	0.0001058	15	28.45
	FALSE	High	[R].AHVIVMAATNRPNSIDPALRR.[F]	1xOxidation [M6]	0.0263068	0.00213901	1	1	1	P55072	P55072 [339-359]		2	2318.25	1.74925e+06		High	High	0.00206	0.02372	7	25.24
	FALSE	High	[K].AIGVKPPR.[G]		0.024638	0.00213901	1	1	2	P55072	P55072 [232-239]		1	837.53	45593608		High	High	0.00206	0.02215	60	19.7
	FALSE	High	[M].ASGADSKGDDLSTAILK.[Q]	1xAcetyl [N-Term]	3.05635e-07	0.000444322	1	1	1	P55072	P55072 [2-18]	P55072 1xAcetyl [N-Term]	1	1690.85	20844852		High	High	0.000678	1.994e-07	118	35.12
	FALSE	High	[R].AVANETGAFFFLINGPEIMSK.[L]		2.19437e-10	0.000444322	1	1	2	P55072	P55072 [257-277]		0	2256.14	21273666		High	High	0.000678	1.169e-10	141	54.44
	FALSE	High	[R].DHFEEAMR.[F]		0.00191327	0.000642774	1	1	1	P55072	P55072 [734-741]		0	1034.44	104247088		High	High	0.0007358	0.001606	51	22.11
	FALSE	High	[R].DHFEEAMR.[F]	1xOxidation [M7]	0.0267809	0.00213901	1	1	1	P55072	P55072 [734-741]		0	1050.43	27224730		High	High	0.00206	0.02419	36	16.48
	FALSE	High	[K].DVDLEFLAK.[M]		0.00932497	0.000977083	1	1	1	P55072	P55072 [669-677]		0	1049.55	107416272		High	High	0.001033	0.008191	41	42.61
	FALSE	High	[R].EAVCIVLSDDTCSDEK.[I]	2xCarbamidomethyl [C4; C12]	1.01098e-07	0.000444322	1	3	1	P55072	P55072 [66-81]		0	1840.79	36541072		High	High	0.000678	6.407e-08	91	34.27
	FALSE	High	[R].EDEEESLNEVGYDDIGGCR.[K]	1xCarbamidomethyl [C18]	2.72698e-06	0.000444322	1	1	1	P55072	P55072 [192-210]		0	2185.88	46595360		High	High	0.000678	1.894e-06	89	34.82
	FALSE	High	[R].ELQELVQYPVEHPDK.[F]		1.18254e-05	0.000444322	1	1	1	P55072	P55072 [488-502]		0	1823.92	99196824		High	High	0.000678	8.564e-06	46	33.99
	FALSE	High	[R].ELQELVQYPVEHPDKFLK.[F]		2.86194e-05	0.000444322	1	1	1	P55072	P55072 [488-505]		1	2212.16	3.47984e+06		High	High	0.000678	2.131e-05	61	39.03
	FALSE	High	[K].EMVELPLR.[H]		0.0094379	0.00122382	1	1	1	P55072	P55072 [218-225]		0	986.534	102197280		High	High	0.001244	0.008276	44	37.57
	FALSE	High	[K].EMVELPLR.[H]	1xOxidation [M2]	0.0197527	0.00208406	1	1	1	P55072	P55072 [218-225]		0	1002.53	28873938		High	High	0.002023	0.01772	37	33.6
	FALSE	High	[K].EMVELPLRHPALFK.[A]		0.00778405	0.000977083	1	1	1	P55072	P55072 [218-231]		1	1679.93	1.71129e+06		High	High	0.001033	0.006806	10	37.65
	FALSE	High	[R].ESIESEIR.[R]		0.00759877	0.000977083	1	1	1	P55072	P55072 [701-708]		0	962.479	106004832		High	High	0.001033	0.006622	56	25.82
	FALSE	High	[R].ESIESEIRR.[E]		0.0810088	0.00530163	1	1	1	P55072	P55072 [701-709]		1	1118.58	17525592		High	High	0.004932	0.07556	30	23.82
	FALSE	High	[R].ETVVEVPQVTWEDIGGLEDVK.[R]		2.94868e-06	0.000444322	1	1	2	P55072	P55072 [466-486]		0	2342.18	61984932		High	High	0.000678	2.058e-06	50	50.39
	FALSE	High	[R].EVDIGIPDATGR.[L]		0.000405618	0.000444322	1	1	1	P55072	P55072 [366-377]		0	1242.63	151557856		High	High	0.000678	0.0003257	52	34.7
	FALSE	High	[R].EVDIGIPDATGRLEILQIHTK.[N]		0.00851985	0.000977083	1	1	1	P55072	P55072 [366-386]		1	2318.27		No Quan Values	High	High	0.001033	0.007436	8
	FALSE	High	[R].FDREVDIGIPDATGR.[L]		0.00233361	0.000642774	1	1	1	P55072	P55072 [363-377]		1	1660.83	8473615		High	High	0.0007358	0.001968	38	34.3
	FALSE	High	[K].FGMTPSK.[G]		0.0539742	0.00285135	1	1	1	P55072	P55072 [506-512]		0	767.376	96284552		High	High	0.002704	0.04984	43	22.8
	FALSE	High	[K].FGMTPSK.[G]	1xOxidation [M3]	0.0740096	0.00481945	1	1	1	P55072	P55072 [506-512]		0	783.371	15241174		High	High	0.004494	0.06894	42	16.43
	FALSE	High	[K].GDDLSTAILK.[Q]		0.00532576	0.000642774	1	1	1	P55072	P55072 [9-18]		0	1032.56	83902336		High	High	0.0007358	0.004596	47	34.19
	FALSE	High	[R].GDTVLLK.[G]		0.0213495	0.00213901	1	3	1	P55072	P55072 [54-60]		0	745.445	87247784		High	High	0.002023	0.01909	44	25.63
	FALSE	High	[R].GGNIGDGGGAADR.[V]		0.0042873	0.000642774	1	1	1	P55072	P55072 [587-599]		0	1116.5	142516160		High	High	0.0007358	0.003686	50	15.9
	FALSE	High	[R].GILLYGPPGTGK.[T]		0.000410524	0.000444322	1	1	1	P55072	P55072 [240-251]		0	1172.67	208530928		High	High	0.000678	0.00033	41	36.58
	FALSE	High	[K].GPELLTMWFGESEANVR.[E]		5.84829e-09	0.000444322	1	1	1	P55072	P55072 [544-560]		0	1935.93	4784251		High	High	0.000678	3.414e-09	84	52.59
	FALSE	High	[K].GPELLTMWFGESEANVR.[E]	1xOxidation [M7]	6.6782e-07	0.000444322	1	1	1	P55072	P55072 [544-560]		0	1951.92	37641340		High	High	0.000678	4.457e-07	68	51.5
	FALSE	High	[K].GVLFYGPPGCGK.[T]	1xCarbamidomethyl [C10]	4.57437e-05	0.000444322	1	1	1	P55072	P55072 [513-524]		0	1251.62	123816112		High	High	0.000678	3.445e-05	57	35.49
	FALSE	High	[R].KAFEEAEK.[N]		0.0179484	0.00149618	1	1	1	P55072	P55072 [288-295]		1	951.478	31085100		High	High	0.001489	0.01599	37	14.24
	FALSE	High	[R].KGDIFLVR.[G]		0.00519894	0.000642774	1	3	1	P55072	P55072 [148-155]		1	947.567	206457872		High	High	0.0007358	0.004485	44	30.39
	FALSE	High	[R].KYEMFAQTLQQSR.[G]		7.26621e-06	0.000444322	1	1	1	P55072	P55072 [754-766]		1	1629.81	49199316		High	High	0.000678	5.208e-06	91	31.43
	FALSE	High	[R].KYEMFAQTLQQSR.[G]	1xOxidation [M4]	7.57855e-06	0.000444322	1	1	1	P55072	P55072 [754-766]		1	1645.8	6.89923e+06		High	High	0.000678	5.413e-06	118	27.45
	FALSE	High	[K].LADDVDLEQVANETHGHVGADLAALCSEAALQAIR.[K]	1xCarbamidomethyl [C26]	3.51036e-06	0.000444322	1	1	1	P55072	P55072 [390-424]		0	3672.79	173391600		High	High	0.000678	2.456e-06	45	47.72
	FALSE	High	[K].LAGESESNLR.[K]		0.000326689	0.000444322	1	1	1	P55072	P55072 [278-287]		0	1075.54	132199760		High	High	0.000678	0.0002607	63	20.6
	FALSE	High	[K].LAGESESNLRK.[A]		0.000462965	0.000444322	1	1	1	P55072	P55072 [278-288]		1	1203.63		No Quan Values	High	High	0.000678	0.0003731	42
	FALSE	High	[R].LDQLIYIPLPDEK.[S]		0.000190177	0.000444322	1	1	1	P55072	P55072 [639-651]		0	1556.86	159995712		High	High	0.000678	0.0001488	42	47.88
	FALSE	High	[R].LEILQIHTK.[N]		0.0112369	0.00122382	1	1	1	P55072	P55072 [378-386]		0	1094.66	133547536		High	High	0.001244	0.009918	50	32.54
	FALSE	High	[R].LGDVISIQPCPDVK.[Y]	1xCarbamidomethyl [C10]	4.88714e-05	0.000444322	1	3	1	P55072	P55072 [96-109]		0	1540.8	138527184		High	High	0.000678	3.695e-05	72	36.94
	FALSE	High	[R].LIVDEAINEDNSVVSLSQPK.[M]		4.46289e-08	0.000444322	1	1	1	P55072	P55072 [26-45]		0	2170.12	95225720		High	High	0.000678	2.766e-08	118	41.07
	FALSE	High	[R].IVSQLLTLMDGLK.[Q]		4.82872e-05	0.000444322	1	1	2	P55072	P55072 [324-336]		0	1430.83	110597160		High	High	0.000678	3.636e-05	26	52.56
	FALSE	High	[R].IVSQLLTLMDGLK.[Q]	1xOxidation [M9]	0.037325	0.00213901	1	1	1	P55072	P55072 [324-336]		0	1446.82	4117833		High	High	0.00206	0.03394	3	43.1
	FALSE	High	[K-].MDELQLFR.[G]		0.0041351	0.000642774	1	3	1	P55072	P55072 [46-53]		0	1051.52	46603392		High	High	0.0007358	0.003548	61	40.61
	FALSE	High	[K-].MDELQLFR.[G]	1xOxidation [M1]	0.000963866	0.000642774	1	3	1	P55072	P55072 [46-53]		0	1067.52	24550308		High	High	0.0007358	0.0007926	60	38.05
	FALSE	High	[K].MTNGFSGADLTEICQR.[A]	1xCarbamidomethyl [C14]	2.8436e-07	0.000444322	1	1	1	P55072	P55072 [678-693]		0	1799.81	9822961		High	High	0.000678	1.851e-07	123	37.05
	FALSE	High	[K].MTNGFSGADLTEICQR.[A]	1xCarbamidomethyl [C14]; 1xOxidation [M1]	6.76041e-06	0.000444322	1	1	1	P55072	P55072 [678-693]		0	1815.8	5001953		High	High	0.000678	4.836e-06	94	35.42
	FALSE	High	[K].NAPAIIFIDELDAIAPK.[R]		1.35763e-06	0.000444322	1	1	1	P55072	P55072 [296-312]		0	1810.99	88458856		High	High	0.000678	9.253e-07	98	55.45
	FALSE	High	[K].NVFIIGATNRPDIIDPAILR.[P]		0.0509272	0.00259453	1	1	1	P55072	P55072 [616-635]		1	2208.25	2.6978e+06		High	High	0.00247	0.04672	8	47.2
	FALSE	High	[K].NVFIIGATNRPDIIDPAILRPGR.[L]		0.00638086	0.000642774	1	1	1	P55072	P55072 [616-638]		2	2518.43	96042088		High	High	0.0007358	0.005517	12	44.06
	FALSE	High	[R].QAAPCVLFFDELDSIAK.[A]	1xCarbamidomethyl [C5]	7.95199e-06	0.000444322	1	1	1	P55072	P55072 [568-584]		0	1923.95	50805108		High	High	0.000678	5.684e-06	90	54.54
	FALSE	High	[R].QTNPSAMEVEEDDPVPEIR.[R]	1xGln->pyro-Glu [N-Term]	1.7368e-07	0.000444322	1	1	1	P55072	P55072 [714-732]		0	2138.95	6.16243e+06		High	High	0.000678	1.113e-07	124	42.01
	FALSE	High	[R].QTNPSAMEVEEDDPVPEIR.[R]		6.75899e-07	0.000444322	1	1	2	P55072	P55072 [714-732]		0	2155.98	5.53415e+07		High	High	0.000678	4.524e-07	117	37.06
	FALSE	High	[R].QTNPSAMEVEEDDPVPEIR.[R]	1xOxidation [M7]	5.92395e-05	0.000444322	1	1	1	P55072	P55072 [714-732]		0	2171.98	10228275		High	High	0.000678	4.493e-05	62	34.45
	FALSE	High	[R].QTNPSAMEVEEDDPVPEIRR.[D]		0.000197163	0.000444322	1	1	1	P55072	P55072 [714-733]		1	2312.08		No Quan Values	High	High	0.000678	0.0001546	65
	FALSE	High	[R].RDHFEEAMR.[F]	1xOxidation [M8]	0.0871304	0.00575095	1	1	1	P55072	P55072 [733-741]		1	1206.53	4.19874e+06		High	High	0.005336	0.08124	15	14.42
	FALSE	High	[R].REAVCIVLSDDTCSDEK.[I]	2xCarbamidomethyl [C5; C13]	0.00321081	0.000642774	1	3	1	P55072	P55072 [65-81]		1	1996.9		No Quan Values	High	High	0.0007358	0.002733	33
	FALSE	High	[R].RSVSDNDIR.[K]		0.00281242	0.000642774	1	1	1	P55072	P55072 [745-753]		1	1061.53	22459030		High	High	0.0007358	0.002388	57	15.76
	FALSE	High	[R].SVSDNDIR.[K]		0.0132967	0.00122382	1	1	1	P55072	P55072 [746-753]		0	905.432	155212784		High	High	0.001244	0.0118	60	17.58
	FALSE	High	[R].VINQILTEMDGMSTK.[K]		9.23984e-07	0.000444322	1	1	2	P55072	P55072 [600-614]		0	1679.83	106579034		High	High	0.000678	6.241e-07	75	42.56
	FALSE	High	[R].VINQILTEMDGMSTK.[K]	1xOxidation [M]	9.24178e-06	0.000444322	1	1	2	P55072	P55072 [600-614]		0	1695.83	5465252		High	High	0.000678	6.671e-06	80	33.69
	FALSE	High	[R].VINQILTEMDGMSTK.[K]	2xOxidation [M9; M12]	7.8113e-05	0.000444322	1	1	1	P55072	P55072 [600-614]		0	1711.82		No Quan Values	High	High	0.000678	5.98e-05	59
	FALSE	High	[K].VVETDPSPYCIVAPDTVIHCEGEPIK.[R]	2xCarbamidomethyl [C10; C20]	5.88844e-05	0.000444322	1	2	1	P55072	P55072 [165-190]		0	2925.4	14525682		High	High	0.000678	4.472e-05	31	40.13
	FALSE	High	[K].VVETDPSPYCIVAPDTVIHCEGEPIKR.[E]	2xCarbamidomethyl [C10; C20]	5.03628e-05	0.000444322	1	2	1	P55072	P55072 [165-191]		1	3081.5	72715320		High	High	0.000678	3.813e-05	31	37.41
	FALSE	High	[R].WALSQSNPSALR.[E]		0.000479967	0.000444322	1	1	1	P55072	P55072 [454-465]		0	1329.69	111799104		High	High	0.000678	0.0003877	83	33.59
	FALSE	High	[K].YEMFAQTLQQSR.[G]		9.63905e-06	0.000444322	1	1	1	P55072	P55072 [755-766]		0	1501.71	47421924		High	High	0.000678	6.967e-06	85	35.57
FALSE	High	Master Protein	P15924	Desmoplakin OS=Homo sapiens OX=9606 GN=DSP PE=1 SV=3	0	239.426	33	83	89	83	2871	331.6	6.81	2266	83	cell death;cell differentiation;cell organization and biogenesis;metabolic process;regulation of biological process;response to stimulus;transport	cytoplasm;cytoskeleton;membrane;nucleus	catalytic activity;motor activity;protein binding;RNA binding;structural molecule activity	Pf00038, Pf00681, Pf01540, Pf01576, Pf02463, Pf04111, Pf04156, Pf05483, Pf05557, Pf05622, Pf06008, Pf06160, Pf06637, Pf07888, Pf10174, Pf12072, Pf12128, Pf13166	1832	ENSG00000096696.13	6	DSP	Arrhythmogenic right ventricular cardiomyopathy (ARVC)	Arrhythmogenic Right Ventricular Cardiomyopathy; Lung fibrosis	Apoptotic cleavage of cell adhesion proteins; Formation of the cornified envelope; Neutrophil degranulation	14	0	1.69787e+08	High	1
	Checked	Confidence	Annotated Sequence	Modifications	Qvality PEP	Qvality q-value	# Protein Groups	# Proteins	# PSMs	Master Protein Accessions	Positions in Master Proteins	Modifications in Master Proteins	# Missed Cleavages	Theo. MH+ [Da]	Abundance: F12: Sample	Quan Info	Found in Sample: [S12] F12: Sample	Confidence (by Search Engine): Mascot	Percolator q-Value (by Search Engine): Mascot	Percolator PEP (by Search Engine): Mascot	Ions Score (by Search Engine): Mascot	Top Apex RT [min]
	FALSE	High	[R].AEMDMVAWGVDLASVEQHINSHR.[G]		1.25556e-06	0.000444322	1	1	2	P15924	P15924 [200-222]		0	2595.21	1.40404e+06		High	High	0.000678	8.533e-07	69	49.15
	FALSE	High	[K].AFIGFEGVK.[G]		0.00380065	0.000642774	1	1	1	P15924	P15924 [2694-2702]		0	967.525	3.1515e+06		High	High	0.0007358	0.003245	39	37.64
	FALSE	High	[R].ALLQAILQTEDMLK.[V]		3.44831e-05	0.000444322	1	1	1	P15924	P15924 [772-785]		0	1586.88	3791186		High	High	0.000678	2.571e-05	61	53.36
	FALSE	High	[R].ALLQAILQTEDMLK.[V]	1xOxidation [M12]	0.00167606	0.000642774	1	1	1	P15924	P15924 [772-785]		0	1602.88	1.10954e+06		High	High	0.0007358	0.0014	50	49.88
	FALSE	High	[K].ANSSATETINK.[L]		0.000400771	0.000444322	1	1	1	P15924	P15924 [1517-1527]		0	1135.56	2.46335e+06		High	High	0.000678	0.0003215	84	16.12
	FALSE	High	[K].AQQIHSQTSQQYPLYDLDLGK.[F]		5.5116e-05	0.000444322	1	1	1	P15924	P15924 [835-855]		0	2433.2	2.66756e+06		High	High	0.000678	4.179e-05	52	37.77
	FALSE	High	[K].CLEDENAR.[L]	1xCarbamidomethyl [C1]	0.0947058	0.00621847	1	1	1	P15924	P15924 [1499-1506]		0	1006.43	1.88903e+06		High	High	0.005764	0.08876	3	16.61
	FALSE	High	[R].DKSEEVQK.[I]		0.00634253	0.000642774	1	1	1	P15924	P15924 [942-949]		1	962.479	722036		High	High	0.0007358	0.005487	42	5.85
	FALSE	High	[R].DLIDFDDR.[Q]		0.0445259	0.00259453	1	1	1	P15924	P15924 [2076-2083]		0	1008.46	1.55201e+06		High	High	0.00247	0.04074	30	38.29
	FALSE	High	[K].DMLANFR.[G]		0.106288	0.00740133	1	1	1	P15924	P15924 [728-734]		0	866.419	1.86228e+06		High	High	0.006831	0.09966	34	35.49
	FALSE	High	[R].DNYQAFCK.[W]	1xCarbamidomethyl [C7]	0.0530425	0.00259453	1	1	1	P15924	P15924 [893-900]		0	1045.44		No Quan Values	High	High	0.00247	0.0487	28
	FALSE	High	[K].ENLGWQK.[L]		0.031816	0.00213901	1	1	1	P15924	P15924 [1151-1157]		0	874.442	5008176		High	High	0.00206	0.02893	19	25.55
	FALSE	High	[R].ETQSQLETER.[S]		0.00047709	0.000444322	1	1	1	P15924	P15924 [1923-1932]		0	1220.58	6626971		High	High	0.000678	0.0003837	60	18.48
	FALSE	High	[R].ETQTECEWTVDTSK.[L]	1xCarbamidomethyl [C6]	2.8792e-05	0.000444322	1	1	1	P15924	P15924 [1952-1965]		0	1713.73		No Quan Values	High	High	0.000678	2.142e-05	74
	FALSE	High	[R].EYENELAK.[V]		0.00728507	0.000977083	1	1	1	P15924	P15924 [1187-1194]		0	995.468	2.57652e+06		High	High	0.001033	0.006333	36	22.08
	FALSE	High	[K].FGDSNTVMR.[F]		0.00233361	0.000642774	1	1	1	P15924	P15924 [917-925]		0	1026.47	5675795		High	High	0.0007358	0.001972	60	24.09
	FALSE	High	[K].FLDQNLQK.[Y]		0.00685921	0.000977083	1	1	1	P15924	P15924 [1057-1064]		0	1005.54	3.66747e+06		High	High	0.001033	0.005961	31	26.65
	FALSE	High	[R].FLEFQYLTGGLVDPEVHGR.[I]		1.16066e-08	0.000444322	1	1	1	P15924	P15924 [2726-2744]		0	2177.1		No Quan Values	High	High	0.000678	6.897e-09	94
	FALSE	High	[R].FLSEMLK.[S]		0.0289336	0.00213901	1	1	1	P15924	P15924 [1016-1022]		0	867.464	2.631e+06		High	High	0.00206	0.02615	34	35.29
	FALSE	High	[K].GFFDPNTEENLTYLQLK.[E]		3.88815e-06	0.000444322	1	1	2	P15924	P15924 [2414-2430]		0	2028.99		No Quan Values	High	High	0.000678	2.725e-06	111
	FALSE	High	[K].GGGGYTCQSGSGWDEFTK.[H]	1xCarbamidomethyl [C7]	1.89011e-05	0.000444322	1	1	1	P15924	P15924 [168-185]		0	1893.77		No Quan Values	High	High	0.000678	1.389e-05	87
	FALSE	High	[R].GIHNSIGDYR.[W]		0.00685921	0.000977083	1	1	1	P15924	P15924 [223-232]		0	1131.55		No Quan Values	High	High	0.001033	0.005975	45
	FALSE	High	[K].GLIDYETFK.[E]		0.0176287	0.00149618	1	1	1	P15924	P15924 [2486-2494]		0	1085.55	1570059		High	High	0.001489	0.01574	38	37.62
	FALSE	High	[K].GLPSPYNMSSAPGSR.[S]		0.0162096	0.00149618	1	1	1	P15924	P15924 [2812-2826]		0	1520.72		No Quan Values	High	High	0.001489	0.01447	56
	FALSE	High	[K].GLQDSIR.[K]		0.0871304	0.00575095	1	1	1	P15924	P15924 [394-400]		0	788.426	2579862		High	High	0.005336	0.08138	15	23.47
	FALSE	High	[R].GLVGIEFK.[E]		0.0427351	0.00239375	1	1	1	P15924	P15924 [2319-2326]		0	862.503	3.70579e+06		High	High	0.002292	0.03906	38	37.24
	FALSE	High	[R].GVITDQNSDGYCQTGTMSR.[H]	1xCarbamidomethyl [C12]	0.037325	0.00213901	1	1	1	P15924	P15924 [46-64]		0	2089.89		No Quan Values	High	High	0.00206	0.03408	25
	FALSE	High	[R].KGFIDGR.[A]		0.0219969	0.00213901	1	1	1	P15924	P15924 [2753-2759]		1	792.436		No Quan Values	High	High	0.00206	0.0198	53
	FALSE	High	[R].KQQLEVELR.[Q]		0.112834	0.00807845	1	1	1	P15924	P15924 [1444-1452]		1	1142.65		No Quan Values	High	High	0.007446	0.1059	12
	FALSE	High	[K].LASLEELKR.[Q]		0.00495429	0.000642774	1	1	1	P15924	P15924 [1076-1084]		1	1058.62	1.60138e+06		High	High	0.0007358	0.004261	29	27.17
	FALSE	High	[R].LEDELNR.[A]		0.0341595	0.00213901	1	1	1	P15924	P15924 [1832-1838]		0	888.442	5.25204e+06		High	High	0.00206	0.03102	23	22.25
	FALSE	High	[R].IEPHTGLLLLSVQK.[R]		0.000157841	0.000444322	1	1	1	P15924	P15924 [2192-2205]		0	1547.92	1559642		High	High	0.000678	0.0001231	49	38.83
	FALSE	High	[K].IEVLEEELR.[L]		0.000924148	0.000642774	1	1	1	P15924	P15924 [1034-1042]		0	1129.61	1.35151e+06		High	High	0.0007358	0.0007603	54	35.55
	FALSE	High	[R].LEYDDLR.[R]		0.0349772	0.00213901	1	1	1	P15924	P15924 [1729-1735]		0	923.447		No Quan Values	High	High	0.00206	0.03181	17
	FALSE	High	[K].IGLVRPGTALELLEAQAATGFIVDPVSNLR.[L]		1.58735e-06	0.000444322	1	1	1	P15924	P15924 [2280-2309]		1	3120.74		No Quan Values	High	High	0.000678	1.087e-06	88
	FALSE	High	[K].LGIYEAMK.[I]		0.0135385	0.00122382	1	1	1	P15924	P15924 [2272-2279]		0	924.486	3.22607e+06		High	High	0.001244	0.01198	40	32.32
	FALSE	High	[R].IKDFLQGSSCIAGIYNETTK.[Q]	1xCarbamidomethyl [C10]	0.000279419	0.000444322	1	1	1	P15924	P15924 [2250-2269]		1	2245.12		No Quan Values	High	High	0.000678	0.0002216	53
	FALSE	High	[R].LLEAQACTGGIIHPTTGQK.[L]	1xCarbamidomethyl [C7]	0.000309484	0.000444322	1	1	2	P15924	P15924 [2650-2668]		0	1995.03	4840544		High	High	0.000678	0.0002467	39	30.14
	FALSE	High	[R].LLEAQIASGGVVDPVNSVFLPK.[D]		6.88346e-06	0.000444322	1	1	1	P15924	P15924 [2124-2145]		0	2253.25	4.03265e+06		High	High	0.000678	4.902e-06	86	49.01
	FALSE	High	[R].LLEAQIATGGIIDPK.[E]		1.10686e-05	0.000444322	1	1	1	P15924	P15924 [2367-2381]		0	1538.88	4.90958e+06		High	High	0.000678	8.027e-06	67	40.08
	FALSE	High	[R].LPVDIAYK.[R]		0.00677707	0.000642774	1	1	1	P15924	P15924 [2386-2393]		0	918.529	5.63012e+06		High	High	0.0007358	0.005887	48	33.15
	FALSE	High	[K].IQSQFTDAQK.[H]		0.00203193	0.000642774	1	1	1	P15924	P15924 [608-617]		0	1165.58		No Quan Values	High	High	0.0007358	0.001704	25
	FALSE	High	[K].LSLQDAVSQGVIDQDMATR.[L]		1.06102e-06	0.000444322	1	1	1	P15924	P15924 [2669-2687]		0	2047.01		No Quan Values	High	High	0.000678	7.159e-07	98
	FALSE	High	[R].LSSEVEALR.[R]		0.00477839	0.000642774	1	1	1	P15924	P15924 [1657-1665]		0	1003.54	2.01685e+06		High	High	0.0007358	0.004116	36	27.37
	FALSE	High	[K].ISTISSVR.[N]		0.0102674	0.00122382	1	1	1	P15924	P15924 [2593-2600]		0	862.499		No Quan Values	High	High	0.001244	0.009022	33
	FALSE	High	[R].LTEEETVCLDLDKVEAYR.[C]	1xCarbamidomethyl [C8]	3.1884e-06	0.000444322	1	1	1	P15924	P15924 [791-808]		1	2183.05		No Quan Values	High	High	0.000678	2.231e-06	70
	FALSE	High	[K].LTVDSAIAR.[D]		0.00910314	0.000977083	1	1	1	P15924	P15924 [2067-2075]		0	945.536	3.10216e+06		High	High	0.001033	0.007963	46	28.16
	FALSE	High	[R].LTYEIEDEK.[R]		0.00347231	0.000642774	1	1	1	P15924	P15924 [1114-1122]		0	1139.55	2.19144e+06		High	High	0.0007358	0.002959	27	28.07
	FALSE	High	[K].LVFDGLR.[K]		0.0277542	0.00213901	1	1	1	P15924	P15924 [1966-1972]		0	819.472	2.76242e+06		High	High	0.00206	0.02501	33	35.93
	FALSE	High	[K].NDYDQLQK.[A]		0.0147258	0.00149618	1	1	1	P15924	P15924 [1137-1144]		0	1023.47	2107889		High	High	0.001489	0.01303	41	21.42
	FALSE	High	[K].NFVDPVTK.[K]		0.0125967	0.00122382	1	1	1	P15924	P15924 [2171-2178]		0	919.488	3.57896e+06		High	High	0.001244	0.01111	28	28.01
	FALSE	High	[K].NLHSEISGK.[R]		0.00932497	0.000977083	1	1	1	P15924	P15924 [932-940]		0	984.511	2.15385e+06		High	High	0.001033	0.008182	43	17.1
	FALSE	High	[K].NLPLADQGSSHHITVK.[I]		4.54605e-06	0.000444322	1	1	1	P15924	P15924 [690-705]		0	1716.9	3.99656e+06		High	High	0.000678	3.214e-06	47	25.17
	FALSE	High	[R].NSQGSEMFGDDDKR.[K]		0.000491646	0.000642774	1	1	1	P15924	P15924 [593-606]		1	1585.65		No Quan Values	High	High	0.0007358	0.0003969	55
	FALSE	High	[K].NTLTQTTENLR.[R]		0.00362185	0.000642774	1	1	1	P15924	P15924 [1414-1424]		0	1290.66	1422181		High	High	0.0007358	0.003093	25	27.29
	FALSE	High	[R].QAELDGK.[S]		0.01172	0.00122382	1	1	2	P15924	P15924 [1085-1091]		0	760.384	1.51585e+06		High	High	0.001244	0.01036	36	14.28
	FALSE	High	[K].QALEASNR.[I]		0.0115105	0.00122382	1	1	1	P15924	P15924 [1790-1797]		0	888.453	2.31194e+06		High	High	0.001244	0.01015	23	15.1
	FALSE	High	[K].QEAFSIR.[M]		0.0308864	0.00213901	1	1	1	P15924	P15924 [309-315]		0	850.442	2.51203e+06		High	High	0.00206	0.02805	28	27.64
	FALSE	High	[R].QMGQPCDAYQK.[R]	1xCarbamidomethyl [C6]	0.00317237	0.000642774	1	1	1	P15924	P15924 [130-140]		0	1325.56	1.41272e+06		High	High	0.0007358	0.002701	46	21.06
	FALSE	High	[R].QPVTVTELVDSGILRPSTVNELESGQISYDEVGER.[I]		0.000111373	0.000444322	1	1	1	P15924	P15924 [2215-2249]		1	3816.91		No Quan Values	High	High	0.000678	8.618e-05	21
	FALSE	High	[R].QQIYAAEK.[A]		0.0667988	0.00384141	1	1	1	P15924	P15924 [2084-2091]		0	950.494		No Quan Values	High	High	0.003608	0.06191	52
	FALSE	High	[R].QVQNLVNK.[S]		0.00728507	0.000977083	1	1	1	P15924	P15924 [434-441]		0	942.537	2738642		High	High	0.001033	0.006331	46	20.66
	FALSE	High	[R].RVEEDIQQQK.[A]		0.00326935	0.000642774	1	1	1	P15924	P15924 [1425-1434]		1	1272.65	1.57845e+06		High	High	0.0007358	0.002782	35	16.36
	FALSE	High	[K].SAIYQLEEEYENLLK.[A]		1.39877e-07	0.000444322	1	1	1	P15924	P15924 [246-260]		0	1841.92	1.30421e+06		High	High	0.000678	8.941e-08	64	52.48
	FALSE	High	[R].SGSLSLTQFADMISLK.[N]		2.53768e-05	0.000444322	1	1	1	P15924	P15924 [2549-2564]		0	1697.88		No Quan Values	High	High	0.000678	1.882e-05	96
	FALSE	High	[R].SMSFQGIR.[Q]		0.0121505	0.00122382	1	1	1	P15924	P15924 [2207-2214]		0	925.456		No Quan Values	High	High	0.001244	0.01073	21
	FALSE	High	[R].SMVEDITGLR.[L]		0.00669591	0.000642774	1	1	1	P15924	P15924 [2792-2801]		0	1120.57		No Quan Values	High	High	0.0007358	0.005802	58
	FALSE	High	[R].SQLQISNNR.[T]		0.035603	0.00213901	1	1	1	P15924	P15924 [1754-1762]		0	1059.55	2113292		High	High	0.00206	0.03244	22	21.17
	FALSE	High	[K].STLEAETR.[V]		0.0129809	0.00122382	1	1	1	P15924	P15924 [1841-1848]		0	906.453	3849398		High	High	0.001244	0.01146	43	17.88
	FALSE	High	[K].SVEEVASEIQPFLR.[G]		7.62425e-06	0.000444322	1	1	1	P15924	P15924 [2000-2013]		0	1603.83	2587535		High	High	0.000678	5.466e-06	85	46.11
	FALSE	High	[K].TIADLELHYQEFIR.[N]		0.000153166	0.000444322	1	1	1	P15924	P15924 [579-592]		0	1747.9		No Quan Values	High	High	0.000678	0.0001193	28
	FALSE	High	[R].TMIQSPSGVILQEAADVHAR.[Y]	1xOxidation [M2]	0.0160163	0.00149618	1	1	1	P15924	P15924 [983-1002]		0	2139.09		No Quan Values	High	High	0.001489	0.01427	35
	FALSE	High	[K].TVSVSEAIK.[K]		0.00615432	0.000642774	1	1	1	P15924	P15924 [2104-2112]		0	933.525	1972619		High	High	0.0007358	0.005317	41	25.44
	FALSE	High	[R].VEEDIQQQK.[A]		0.0204745	0.00208406	1	1	1	P15924	P15924 [1426-1434]		0	1116.55		No Quan Values	High	High	0.002023	0.01829	15
	FALSE	High	[R].VLLQEEGTR.[K]		0.0271015	0.00213901	1	1	1	P15924	P15924 [1176-1184]		0	1044.57	4788858		High	High	0.00206	0.02442	54	24.59
	FALSE	High	[K].VSYVQLK.[E]		0.0542882	0.00285135	1	1	1	P15924	P15924 [2181-2187]		0	836.488	2.02866e+06		High	High	0.002704	0.05009	15	27.26
	FALSE	High	[K].VTAMQLYECQLIDK.[T]	1xCarbamidomethyl [C9]	1.58735e-06	0.000444322	1	1	1	P15924	P15924 [1975-1988]		0	1711.84	4.14943e+06		High	High	0.000678	1.087e-06	42	41.41
	FALSE	High	[R].VVIVDPETNK.[E]		0.0210958	0.00208406	1	1	1	P15924	P15924 [2466-2475]		0	1113.62	3410278		High	High	0.002023	0.01887	57	27.35
	FALSE	High	[K].WLPYEAGQR.[F]		0.0450506	0.00259453	1	1	1	P15924	P15924 [2717-2725]		0	1119.56		No Quan Values	High	High	0.00247	0.04131	13
	FALSE	High	[K].YCYLQNEVFGLFQK.[L]	1xCarbamidomethyl [C2]	0.00433927	0.000642774	1	1	1	P15924	P15924 [739-752]		0	1808.87	1.26951e+06		High	High	0.0007358	0.003725	14	50.3
	FALSE	High	[R].YEVTSGGGGTSR.[M]		0.00351439	0.000642774	1	1	1	P15924	P15924 [28-39]		0	1170.54	4.2217e+06		High	High	0.0007358	0.002997	46	17.95
	FALSE	High	[K].YGDGIQLTR.[S]		0.00286368	0.000642774	1	1	2	P15924	P15924 [95-103]		0	1022.53	7120722		High	High	0.0007358	0.002431	28	28.47
	FALSE	High	[R].YIELLTR.[S]		0.037768	0.00213901	1	1	1	P15924	P15924 [1003-1009]		0	907.525	5509596		High	High	0.00206	0.03443	42	35.26
	FALSE	High	[K].YQAECSQFK.[A]	1xCarbamidomethyl [C5]	0.00200762	0.000642774	1	1	1	P15924	P15924 [1065-1073]		0	1160.5	3.00202e+06		High	High	0.0007358	0.001688	51	21.98
FALSE	High	Master Protein	Q13618	Cullin-3 OS=Homo sapiens OX=9606 GN=CUL3 PE=1 SV=2	0	230.994	62	53	78	47	768	88.9	8.48	2751	53	cell death;cell division;cell organization and biogenesis;cellular component movement;metabolic process;regulation of biological process;response to stimulus;transport	cytoplasm;cytosol;Golgi;membrane;nucleus	catalytic activity;protein binding	Pf00888, Pf10557	8452	ENSG00000036257.12	2	CUL3	Hedgehog signaling pathway; Ubiquitin mediated proteolysis		Hedgehog 'on' state; Regulation of RAS by GAPs; Degradation of DVL; Antigen processing: Ubiquitination & Proteasome degradation; Neddylation; Interleukin-20 family signaling	22	4	1.16027e+09	High	1
	Checked	Confidence	Annotated Sequence	Modifications	Qvality PEP	Qvality q-value	# Protein Groups	# Proteins	# PSMs	Master Protein Accessions	Positions in Master Proteins	Modifications in Master Proteins	# Missed Cleavages	Theo. MH+ [Da]	Abundance: F12: Sample	Quan Info	Found in Sample: [S12] F12: Sample	Confidence (by Search Engine): Mascot	Percolator q-Value (by Search Engine): Mascot	Percolator PEP (by Search Engine): Mascot	Ions Score (by Search Engine): Mascot	Top Apex RT [min]
	FALSE	High	[R].AFPMTMDEK.[Y]		0.0277542	0.00213901	1	1	2	Q13618	Q13618 [20-28]		0	1069.47	17637227		High	High	0.00206	0.02505	27	32.76
	FALSE	High	[R].ALQSLACGK.[P]	1xCarbamidomethyl [C7]	0.061291	0.00384141	1	2	1	Q13618	Q13618 [630-638]		0	947.498	8480334		High	High	0.003608	0.05657	46	23.54
	FALSE	High	[R].ALQSLACGKPTQR.[V]	1xCarbamidomethyl [C7]	0.000381955	0.000444322	1	2	1	Q13618	Q13618 [630-642]		1	1429.76	26919622		High	High	0.000678	0.0003063	42	22.46
	FALSE	High	[K].ALVSEEGEGK.[N]		0.00260068	0.000642774	1	1	3	Q13618	Q13618 [327-336]		0	1018.51	13434258		High	High	0.0007358	0.0022	54	19.61
	FALSE	High	[K].ALVSEEGEGKNPVDYIQGLLDLK.[S]		9.23789e-08	0.000444322	1	1	1	Q13618	Q13618 [327-349]		1	2487.3	23222110		High	High	0.000678	5.825e-08	86	52.78
	FALSE	High	[K].CNIPPAPR.[H]	1xCarbamidomethyl [C1]	0.00888657	0.000977083	1	2	3	Q13618	Q13618 [522-529]		0	924.472	2.54689e+06		High	High	0.001033	0.007787	31	23.54
	FALSE	High	[R].DILMYMDR.[V]		0.0876181	0.00575095	1	2	1	Q13618	Q13618 [121-128]		0	1056.49	19395970		High	High	0.005336	0.08196	32	40.52
	FALSE	High	[R].DILMYMDR.[V]	1xOxidation [M4]	0.0952311	0.00621847	1	2	1	Q13618	Q13618 [121-128]		0	1072.48	1.74338e+06		High	High	0.005764	0.08933	20	39.33
	FALSE	High	[R].DMSISNTTMDEFR.[Q]		4.57437e-05	0.000444322	1	2	1	Q13618	Q13618 [476-488]		0	1546.65	36503240		High	High	0.000678	3.438e-05	93	38.07
	FALSE	High	[R].DMSISNTTMDEFR.[Q]	1xOxidation [M]	3.11327e-05	0.000444322	1	2	2	Q13618	Q13618 [476-488]		0	1562.65	9.64924e+06		High	High	0.000678	2.318e-05	80	32.92
	FALSE	High	[R].DMSISNTTMDEFR.[Q]	2xOxidation [M2; M9]	0.00146831	0.000642774	1	2	1	Q13618	Q13618 [476-488]		0	1578.64		No Quan Values	High	High	0.0007358	0.001225	16
	FALSE	High	[K].EDGSEVGVGGAQVTGSNTR.[K]		1.2475e-08	0.000444322	2	3	1	Q13618; H7C399	Q13618 [570-588]; H7C399 [24-42]		0	1819.84	43720408	Shared	High	High	0.000678	7.451e-09	84	24.12
	FALSE	High	[R].EKYTFEEIQQETDIPER.[E]		0.00492453	0.000642774	1	2	1	Q13618	Q13618 [609-625]		1	2155.02	11073362		High	High	0.0007358	0.00425	51	35.23
	FALSE	High	[K].EIENGHIFTVNDQFTSK.[L]		0.000211912	0.000444322	1	2	1	Q13618	Q13618 [652-668]		0	1978.95	10519975		High	High	0.000678	0.0001672	53	34.5
	FALSE	High	[R].EVVTEHLINK.[VE]		0.00048286	0.000642774	1	3	1	Q13618	Q13618 [79-88]		0	1181.65	76102440		High	High	0.0007358	0.0003897	64	25
	FALSE	High	[K].FLAENSASVYIK.[K]		0.00012485	0.000444322	1	1	1	Q13618	Q13618 [224-235]		0	1341.7	35120048		High	High	0.000678	9.7e-05	98	34.7
	FALSE	High	[R].FLLESFNNDR.[L]		0.000731024	0.000642774	1	1	1	Q13618	Q13618 [355-364]		0	1254.61	42642636		High	High	0.0007358	0.0005958	70	39.27
	FALSE	High	[R].FLPSPVVIK.[K]		0.0064582	0.000642774	2	3	1	Q13618; H7C399	Q13618 [734-742]; H7C399 [77-85]		0	999.624	35798464	Shared	High	High	0.0007358	0.0056	43	38.19
	FALSE	High	[R].FLPSPVVIKK.[R]		0.0221287	0.00213901	2	3	1	Q13618; H7C399	Q13618 [734-743]; H7C399 [77-86]		1	1127.72		No Quan Values	High	High	0.00206	0.01983	27
	FALSE	High	[K].GLTEQEVETILDK.[A]		5.88844e-05	0.000444322	1	1	1	Q13618	Q13618 [402-414]		0	1474.76	62703440		High	High	0.000678	4.464e-05	105	41.6
	FALSE	High	[R].HAFEIFR.[R]		0.0205973	0.00208406	1	2	1	Q13618	Q13618 [530-536]		0	919.478	78425544		High	High	0.002023	0.01845	31	31.15
	FALSE	High	[K].HEIEAAIVR.[I]		0.038216	0.00213901	1	2	1	Q13618	Q13618 [701-709]		0	1037.57	7.63672e+06		High	High	0.00206	0.03491	33	25.26
	FALSE	High	[K].KEDGSEVGVGGAQVTGSNTR.[K]		2.0064e-07	0.000444322	2	3	1	Q13618; H7C399	Q13618 [569-588]; H7C399 [23-42]		1	1947.94		No Quan Values	High	High	0.000678	1.298e-07	77
	FALSE	High	[R].KGEVVDR.[G]		0.0414985	0.00239375	1	1	1	Q13618	Q13618 [174-180]		1	802.442	33900440		High	High	0.002292	0.03803	50	12.16
	FALSE	High	[R].KHEIEAAIVR.[I]		0.00690065	0.000977083	1	2	1	Q13618	Q13618 [700-709]		1	1165.67	18697502		High	High	0.001033	0.006007	49	21
	FALSE	High	[R].KNNSGLSFEELYR.[N]		6.63817e-07	0.000444322	1	3	1	Q13618	Q13618 [47-59]		1	1556.77		No Quan Values	High	High	0.000678	4.426e-07	126
	FALSE	High	[R].IEGLIER.[E]		0.0208451	0.00208406	2	3	1	Q13618; H7C399	Q13618 [745-751]; H7C399 [88-94]		0	829.478	20171568	Shared	High	High	0.002023	0.01867	41	27.76
	FALSE	High	[K].LKTECGCQFTSK.[L]	2xCarbamidomethyl [C5; C7]	0.00302316	0.000642774	1	2	1	Q13618	Q13618 [458-469]		1	1458.67	8598028		High	High	0.0007358	0.002566	76	20.1
	FALSE	High	[K].IQTVAAK.[Q]		0.0814655	0.00530163	1	2	1	Q13618	Q13618 [674-680]		0	730.446	18070046		High	High	0.004932	0.07575	40	16.34
	FALSE	High	[K].MQHNVLVAEVTQQLK.[A]		6.48179e-06	0.000444322	1	2	1	Q13618	Q13618 [717-731]		0	1737.93	10362699		High	High	0.000678	4.618e-06	50	37.52
	FALSE	High	[K].MQHNVLVAEVTQQLK.[A]	1xOxidation [M1]	1.45951e-05	0.000444322	1	2	1	Q13618	Q13618 [717-731]		0	1753.93	5150216		High	High	0.000678	1.064e-05	62	35.98
	FALSE	High	[R].NACQMLMILGLEGR.[S]	1xCarbamidomethyl [C3]	1.06102e-06	0.000444322	1	1	1	Q13618	Q13618 [185-198]		0	1605.79	19523616		High	High	0.000678	7.182e-07	90	50.52
	FALSE	High	[R].NACQMLMILGLEGR.[S]	1xCarbamidomethyl [C3]; 1xOxidation [M7]	4.79977e-05	0.000444322	1	1	1	Q13618	Q13618 [185-198]		0	1621.79		No Quan Values	High	High	0.000678	3.627e-05	90
	FALSE	High	[K].NAIQEIQR.[K]		0.00466461	0.000642774	1	3	1	Q13618	Q13618 [39-46]		0	971.527	46975124		High	High	0.0007358	0.004014	54	23.91
	FALSE	High	[R].NAYTMVLHK.[H]		0.00396435	0.000642774	1	3	2	Q13618	Q13618 [60-68]		0	1076.56	46028236		High	High	0.0007358	0.003388	54	26.61
	FALSE	High	[R].NAYTMVLHK.[H]	1xOxidation [M5]	0.00256955	0.000642774	1	3	1	Q13618	Q13618 [60-68]		0	1092.55		No Quan Values	High	High	0.0007358	0.002174	37
	FALSE	High	[K].NNSGLSFEELYR.[N]		0.000256864	0.000444322	1	3	3	Q13618	Q13618 [48-59]		0	1428.68	23522248		High	High	0.000678	0.000203	74	39.23
	FALSE	High	[K].NPVDYIQGLLDLK.[S]		2.44776e-05	0.000444322	1	1	1	Q13618	Q13618 [337-349]		0	1487.81	4738778		High	High	0.000678	1.816e-05	84	53.71
	FALSE	High	[K].QGESDPER.[K]		0.00575968	0.000642774	1	2	1	Q13618	Q13618 [681-688]		0	917.396	17388966		High	High	0.0007358	0.00498	44	12.11
	FALSE	High	[R].QHLQATGVSLGGVDLTVR.[V]	1xGln->pyro-Glu [N-Term]	1.34084e-08	0.000444322	1	2	1	Q13618	Q13618 [489-506]		0	1833.98	7178063		High	High	0.000678	8.007e-09	116	42.31
	FALSE	High	[R].QHLQATGVSLGGVDLTVR.[V]		0.000709382	0.000642774	1	2	1	Q13618	Q13618 [489-506]		0	1851.01	17185494		High	High	0.0007358	0.0005782	57	37.32
	FALSE	High	[R].QKVDDDR.[K]		0.00418522	0.000642774	1	2	1	Q13618	Q13618 [693-699]		1	875.422	159208		High	High	0.0007358	0.003588	60	0.16
	FALSE	High	[R].QLTLQHHMGSADLNATFYGPVK.[K]		0.000485771	0.000642774	1	2	1	Q13618	Q13618 [547-568]		0	2428.21	8.15077e+06		High	High	0.0007358	0.000391	40	34.9
	FALSE	High	[R].QLTLQHHMGSADLNATFYGPVK.[K]	1xOxidation [M8]	0.000149527	0.000444322	1	2	1	Q13618	Q13618 [547-568]		0	2444.2		No Quan Values	High	High	0.000678	0.0001165	65
	FALSE	High	[R].QLTLQHHMGSADLNATFYGPVKK.[E]	1xGln->pyro-Glu [N-Term]	0.0477636	0.00259453	1	2	1	Q13618	Q13618 [547-569]		1	2539.28	3.00432e+06		High	High	0.00247	0.04381	4	36.39
	FALSE	High	[R].QLTLQHHMGSADLNATFYGPVKK.[E]		0.00452619	0.000642774	1	2	1	Q13618	Q13618 [547-569]		1	2556.3	15242348		High	High	0.0007358	0.003883	35	32.22
	FALSE	High	[K].QTIAGDFEYFLNLNSR.[S]		3.48932e-06	0.000444322	1	1	1	Q13618	Q13618 [368-383]		0	1887.92	7.7691e+06		High	High	0.000678	2.438e-06	64	53.17
	FALSE	High	[R].QTLLDMIAR.[E-]	1xGln->pyro-Glu [N-Term]	0.00064434	0.000642774	1	2	1	Q13618	Q13618 [163-171]		0	1043.56		No Quan Values	High	High	0.0007358	0.0005241	73
	FALSE	High	[R].QTLLDMIAR.[E-]		0.00579448	0.000642774	1	2	1	Q13618	Q13618 [163-171]		0	1060.58	37206360		High	High	0.0007358	0.005011	46	44.59
	FALSE	High	[R].QTLLDMIAR.[E-]	1xOxidation [M6]	0.00296903	0.000642774	1	2	2	Q13618	Q13618 [163-171]		0	1076.58	6411646		High	High	0.0007358	0.00252	62	36.83
	FALSE	High	[K].RIEGLIER.[E]		0.0103294	0.00122382	2	3	1	Q13618; H7C399	Q13618 [744-751]; H7C399 [87-94]		1	985.579	28835778	Shared	High	High	0.001244	0.00908	37	24.89
	FALSE	High	[K].SKEIENGHIFTVNDQFTSK.[L]		2.403e-07	0.000444322	1	2	1	Q13618	Q13618 [650-668]		1	2194.08		No Quan Values	High	High	0.000678	1.559e-07	48
	FALSE	High	[R].SPEYLSLFIDDK.[L]		4.17816e-07	0.000444322	1	1	1	Q13618	Q13618 [384-395]		0	1426.71	29020906		High	High	0.000678	2.761e-07	89	46.74
	FALSE	High	[R].SPEYLSLFIDDKLK.[K]		1.61624e-06	0.000444322	1	1	1	Q13618	Q13618 [384-397]		1	1667.89		No Quan Values	High	High	0.000678	1.106e-06	62
	FALSE	High	[K].STEEPIVK.[V]		0.0139512	0.00122382	1	1	1	Q13618	Q13618 [255-262]		0	902.483	33322060		High	High	0.001244	0.01234	42	20.81
	FALSE	High	[K].SVSDDSEK.[N]		0.00373259	0.000642774	1	1	2	Q13618	Q13618 [445-452]		0	866.374	5552602		High	High	0.0007358	0.003179	56	4.53
	FALSE	High	[K].TECGCQFTSK.[L]	2xCarbamidomethyl [C3; C5]	0.00244874	0.000642774	1	2	1	Q13618	Q13618 [460-469]		0	1217.49		No Quan Values	High	High	0.0007358	0.002071	71
	FALSE	High	[K].TEDLGCMYK.[L]	1xCarbamidomethyl [C6]	0.00611736	0.000642774	1	1	1	Q13618	Q13618 [293-301]		0	1116.47	22017296		High	High	0.0007358	0.005287	48	27.35
	FALSE	High	[K].TEDLGCMYK.[L]	1xCarbamidomethyl [C6]; 1xOxidation [M7]	0.0042873	0.000642774	1	1	1	Q13618	Q13618 [293-301]		0	1132.46	3627542		High	High	0.0007358	0.003666	45	22.26
	FALSE	High	[K].TIVEMENSGLVHMLK.[N]		0.00029852	0.000444322	1	1	1	Q13618	Q13618 [275-289]		0	1700.87	31169464		High	High	0.000678	0.000237	49	39.7
	FALSE	High	[K].TIVEMENSGLVHMLK.[N]	1xOxidation [M5]	0.00044123	0.000444322	1	1	1	Q13618	Q13618 [275-289]		0	1716.87	3.2165e+06		High	High	0.000678	0.0003555	21	35.17
	FALSE	High	[K].TMCECMSSYLR.[E]	2xCarbamidomethyl [C3; C5]	0.000748812	0.000642774	1	1	1	Q13618	Q13618 [312-322]		0	1437.56	13455269		High	High	0.0007358	0.0006092	56	34.48
	FALSE	High	[K].VDDDRKHEIEAAIVR.[I]		1.44176e-06	0.000444322	1	2	1	Q13618	Q13618 [695-709]		2	1765.92	12912222		High	High	0.000678	9.843e-07	74	24.93
	FALSE	High	[R].VMHCLDK.[S]	1xCarbamidomethyl [C4]	0.00972621	0.00122382	1	1	1	Q13618	Q13618 [248-254]		0	902.422	11771480		High	High	0.001244	0.008559	26	16.38
	FALSE	High	[R].VMHCLDK.[S]	1xCarbamidomethyl [C4]; 1xOxidation [M2]	0.0209701	0.00208406	1	1	1	Q13618	Q13618 [248-254]		0	918.417		No Quan Values	High	High	0.002023	0.01884	32
	FALSE	High	[R].VYVQQNNVENVYNLGLIIFR.[D]		5.852e-06	0.000444322	1	2	1	Q13618	Q13618 [129-148]		0	2395.28	1.27254e+06		High	High	0.000678	4.164e-06	66	54.16
	FALSE	High	[K].YVNSIWDLLK.[N]		0.000668001	0.000642774	1	2	1	Q13618	Q13618 [29-38]		0	1250.68	25387858		High	High	0.0007358	0.0005416	64	51.71
FALSE	High	Master Protein	P21333	Filamin-A OS=Homo sapiens OX=9606 GN=FLNA PE=1 SV=4	0	220.088	30	62	63	62	2647	280.6	6.06	2017	62	cell organization and biogenesis;cellular component movement;metabolic process;regulation of biological process;response to stimulus;transport	cytoplasm;cytoskeleton;cytosol;extracellular;membrane;nucleus	protein binding;RNA binding;signal transducer activity	Pf00307, Pf00630	2316	ENSG00000196924.14	X	FLNA	Focal adhesion; Salmonella infection; Proteoglycans in cancer; MAPK signaling pathway	Androgen receptor signaling pathway; Prolactin Signaling Pathway; Focal Adhesion; Hypothesized Pathways in Pathogenesis of Cardiovascular Disease; MAPK Signaling Pathway; IL-4 Signaling Pathway	Platelet degranulation ; RHO GTPases activate PAKs; Cell-extracellular matrix interactions; GP1b-IX-V activation signalling	22	0	1.41161e+08	High	1
	Checked	Confidence	Annotated Sequence	Modifications	Qvality PEP	Qvality q-value	# Protein Groups	# Proteins	# PSMs	Master Protein Accessions	Positions in Master Proteins	Modifications in Master Proteins	# Missed Cleavages	Theo. MH+ [Da]	Abundance: F12: Sample	Quan Info	Found in Sample: [S12] F12: Sample	Confidence (by Search Engine): Mascot	Percolator q-Value (by Search Engine): Mascot	Percolator PEP (by Search Engine): Mascot	Ions Score (by Search Engine): Mascot	Top Apex RT [min]
	FALSE	High	[R].AEFTVETR.[S]		0.0280863	0.00213901	1	4	1	P21333	P21333 [302-309]		0	952.473	3.6221e+06		High	High	0.00206	0.02543	46	25.38
	FALSE	High	[K].AEGPGLSR.[T]		0.0177347	0.00149618	1	3	1	P21333	P21333 [877-884]		0	786.41	4.01536e+06		High	High	0.001489	0.01579	56	17.92
	FALSE	High	[K].AFGPGLQGGSAGSPAR.[F]		3.7279e-06	0.000444322	1	3	1	P21333	P21333 [1072-1087]		0	1429.72	8.04517e+06		High	High	0.000678	2.611e-06	79	27.67
	FALSE	High	[R].AGGPGLER.[AG]		0.00375514	0.000642774	1	6	1	P21333	P21333 [2243-2250]		0	756.4		No Quan Values	High	High	0.0007358	0.003203	71
	FALSE	High	[K].AGNNMLLVGVHGPR.[T]		5.74739e-06	0.000444322	1	3	1	P21333	P21333 [2585-2598]		0	1434.76		No Quan Values	High	High	0.000678	4.09e-06	47
	FALSE	High	[K].AGVAPLQVK.[V]		0.00121857	0.000642774	1	3	1	P21333	P21333 [1478-1486]		0	882.541	3.29862e+06		High	High	0.0007358	0.001011	54	27.11
	FALSE	High	[K].AHVVPCFDASK.[V]	1xCarbamidomethyl [C6]	0.0437498	0.00239375	1	3	1	P21333	P21333 [1152-1162]		0	1230.59	2.0582e+06		High	High	0.002292	0.04	21	25.41
	FALSE	High	[R].ALGALVDSCAPGLCPDWDSWDASKPVTNAR.[E]	2xCarbamidomethyl [C9; C14]	9.07275e-08	0.000444322	1	4	1	P21333	P21333 [197-226]		1	3229.5		No Quan Values	High	High	0.000678	5.725e-08	92
	FALSE	High	[R].ANLPQSFQVDTSK.[A]		0.000247764	0.000444322	1	3	2	P21333	P21333 [1465-1477]		0	1434.72		No Quan Values	High	High	0.000678	0.0001959	55
	FALSE	High	[K].ASGPGLNTTGVPASLPVEFTIDAK.[D]		3.49003e-05	0.000444322	1	3	1	P21333	P21333 [1550-1573]		0	2342.22	1.66973e+06		High	High	0.000678	2.609e-05	73	47.25
	FALSE	High	[K].ATCAPQHGAPGPGPADASK.[V]	1xCarbamidomethyl [C3]	5.3773e-08	0.000444322	1	3	1	P21333	P21333 [2541-2559]		0	1789.83		No Quan Values	High	High	0.000678	3.335e-08	77
	FALSE	High	[K].CSGPGLER.[A]	1xCarbamidomethyl [C1]	0.00558875	0.000642774	1	3	1	P21333	P21333 [1165-1172]		0	875.404		No Quan Values	High	High	0.0007358	0.004836	21
	FALSE	High	[K].DAGEGGLSLAIEGPSK.[A]		3.07543e-06	0.000444322	1	3	1	P21333	P21333 [1892-1907]		0	1500.75		No Quan Values	High	High	0.000678	2.144e-06	107
	FALSE	High	[K].DAGEGLLAVQITDPEGKPK.[K]		1.1338e-05	0.000444322	1	3	1	P21333	P21333 [1574-1592]		1	1938.02	1.73726e+06		High	High	0.000678	8.22e-06	85	38.19
	FALSE	High	[R].DAPQDFHPDR.[V]		0.0386691	0.00213901	1	3	1	P21333	P21333 [665-674]		0	1197.53	3.29839e+06		High	High	0.00206	0.0353	15	21.1
	FALSE	High	[K].DGTVTVR.[Y]		0.0488918	0.00259453	1	6	1	P21333	P21333 [1825-1831]		0	747.4	643669		High	High	0.00247	0.04499	15	17.21
	FALSE	High	[K].DKGEYTLVVK.[W]		0.00161664	0.000642774	1	3	1	P21333	P21333 [2622-2631]		1	1151.63	5894044		High	High	0.0007358	0.001352	60	27.32
	FALSE	High	[R].DVDIIDHHDNTYTVK.[Y]		5.54483e-05	0.000444322	1	3	1	P21333	P21333 [922-936]		0	1784.84	4.69266e+06		High	High	0.000678	4.206e-05	48	28.65
	FALSE	High	[R].EATTEFSVDAR.[A]		0.00136607	0.000642774	1	3	1	P21333	P21333 [1273-1283]		0	1225.57	3.53931e+06		High	High	0.0007358	0.001136	63	27.84
	FALSE	High	[R].EEGPYEVEVTYDGVPVPGSPFPLEAVAPTKPSK.[V]		0.000515864	0.000642774	1	3	1	P21333	P21333 [1037-1069]		1	3485.74	7622941		High	High	0.0007358	0.0004156	35	47.82
	FALSE	High	[R].EGPYSISVLYGDEEVPR.[S]		1.56838e-06	0.000444322	1	3	1	P21333	P21333 [1516-1532]		0	1909.92	4.69179e+06		High	High	0.000678	1.076e-06	55	42.07
	FALSE	High	[R].ENGVYLIDVK.[F]		0.00362185	0.000642774	1	3	1	P21333	P21333 [2396-2405]		0	1149.62	1.18195e+06		High	High	0.0007358	0.003089	35	36.39
	FALSE	High	[K].FNEEHIPDSPFVVPVASPSGDAR.[R]		0.00064434	0.000642774	1	4	1	P21333	P21333 [2311-2333]		0	2467.19	3.57653e+06		High	High	0.0007358	0.0005232	39	41.31
	FALSE	High	[K].GKLDVQFSGLTK.[G]		0.000178008	0.000444322	1	3	1	P21333	P21333 [905-916]		1	1292.72	2.12644e+06		High	High	0.000678	0.0001398	70	32.56
	FALSE	High	[K].GTVEPQLEAR.[G]		0.0453151	0.00259453	1	5	1	P21333	P21333 [428-437]		0	1099.57	4.7264e+06		High	High	0.00247	0.04149	17	24.49
	FALSE	High	[K].HNQRPTFR.[Q]		0.0453151	0.00259453	1	4	1	P21333	P21333 [93-100]		1	1055.55		No Quan Values	High	High	0.00247	0.04153	19
	FALSE	High	[K].KGEITGEVR.[M]		0.0116498	0.00122382	1	4	1	P21333	P21333 [1801-1809]		1	988.542	3383721		High	High	0.001244	0.01029	46	16.83
	FALSE	High	[R].IANLQTDLSDGLR.[L]		7.71794e-05	0.000444322	1	4	1	P21333	P21333 [64-76]		0	1415.75		No Quan Values	High	High	0.000678	5.92e-05	83
	FALSE	High	[K].LDVQFSGLTK.[G]		0.0180563	0.00181641	1	3	1	P21333	P21333 [907-916]		0	1107.6		No Quan Values	High	High	0.001783	0.01616	15
	FALSE	High	[K].IECDDKGDGSCDVR.[Y]	2xCarbamidomethyl [C3; C11]	0.0014334	0.000642774	1	4	1	P21333	P21333 [621-634]		1	1625.65		No Quan Values	High	High	0.0007358	0.001194	49
	FALSE	High	[R].LIALLEVLSQK.[KR]		0.000241877	0.000444322	1	6	1	P21333	P21333 [77-87]		0	1226.77	3.86928e+06		High	High	0.000678	0.0001907	72	52.27
	FALSE	High	[R].LLGWIQNK.[LIV]		0.00593582	0.000642774	1	6	1	P21333	P21333 [172-179]		0	971.567	3.50585e+06		High	High	0.0007358	0.005147	43	36.79
	FALSE	High	[K].LPQLPITNFSR.[D]		0.004499	0.000642774	1	4	1	P21333	P21333 [180-190]		0	1285.73	4155034		High	High	0.0007358	0.003858	33	42.45
	FALSE	High	[K].IQQNTFTR.[W]		0.0172112	0.00149618	1	6	1	P21333	P21333 [44-51]		0	1007.53	2.53443e+06		High	High	0.001489	0.01533	21	21.18
	FALSE	High	[R].LSPFMADIR.[D]		0.0719382	0.00432398	1	3	1	P21333	P21333 [656-664]		0	1049.54	2.37671e+06		High	High	0.004044	0.06661	22	38.67
	FALSE	High	[R].LTVSSLQESGLK.[V]		0.000353243	0.000444322	1	3	1	P21333	P21333 [2335-2346]		0	1261.7	3313373		High	High	0.000678	0.0002825	50	32.57
	FALSE	High	[R].LVSNHSLHETSSVFVDSLTK.[A]		7.44308e-06	0.000444322	1	3	1	P21333	P21333 [2521-2540]		0	2200.12	4.49586e+06		High	High	0.000678	5.308e-06	71	34.02
	FALSE	High	[R].LYSVSYLLK.[D]		0.00323021	0.000642774	1	3	1	P21333	P21333 [2613-2621]		0	1085.62		No Quan Values	High	High	0.0007358	0.00275	29
	FALSE	High	[RK].NDNDTFTVK.[Y]		0.0170061	0.00149618	1	4	1	P21333	P21333 [829-837]		0	1053.48	3.74562e+06		High	High	0.001489	0.0152	62	24.13
	FALSE	High	[R].NGHVGISFVPK.[E]		0.0190561	0.00208406	1	2	1	P21333	P21333 [2004-2014]		0	1154.63		No Quan Values	High	High	0.002023	0.01708	41
	FALSE	High	[R].RLTVSSLQESGLK.[V]		0.000886067	0.000642774	1	3	1	P21333	P21333 [2334-2346]		1	1417.8	1.49226e+06		High	High	0.0007358	0.0007262	48	29.39
	FALSE	High	[R].SAGQGEVLVYVEDPAGHQEEAK.[V]		6.59558e-09	0.000444322	1	4	1	P21333	P21333 [310-331]		0	2313.1	4.72898e+06		High	High	0.000678	3.851e-09	53	34.01
	FALSE	High	[K].SPFEVYVDK.[S]		0.000122618	0.000444322	1	4	1	P21333	P21333 [368-376]		0	1083.54	3.09321e+06		High	High	0.000678	9.477e-05	72	34.19
	FALSE	High	[R].SPYTVTVGQACNPSACR.[A]	2xCarbamidomethyl [C11; C16]	4.4926e-05	0.000444322	1	4	1	P21333	P21333 [468-484]		0	1867.84	1.55117e+06		High	High	0.000678	3.373e-05	67	28.6
	FALSE	High	[K].TGVAVNKPAEFTVDAK.[H]		5.67869e-06	0.000444322	1	3	1	P21333	P21333 [685-700]		1	1646.87	3.35651e+06		High	High	0.000678	4.042e-06	63	28.95
	FALSE	High	[R].TGVELGKPTHFTVNAK.[A]		6.96806e-05	0.000444322	1	3	1	P21333	P21333 [885-900]		1	1698.92	1.58894e+06		High	High	0.000678	5.32e-05	41	27.24
	FALSE	High	[K].VAQPTITDNK.[D]		0.00507514	0.000642774	1	4	1	P21333	P21333 [1815-1824]		0	1086.58	1575585		High	High	0.0007358	0.004367	59	20.94
	FALSE	High	[K].VDVGKDQEFTVK.[S]		0.000640479	0.000642774	1	3	1	P21333	P21333 [983-994]		1	1364.71	2.96002e+06		High	High	0.0007358	0.0005218	41	25.66
	FALSE	High	[K].VEPGLGADNSVVR.[F]		0.000131002	0.000444322	1	3	1	P21333	P21333 [1020-1032]		0	1312.69	4.1021e+06		High	High	0.000678	0.0001015	65	28.31
	FALSE	High	[K].VGTECGNQK.[V]	1xCarbamidomethyl [C5]	0.000663998	0.000642774	1	3	1	P21333	P21333 [570-578]		0	992.447		No Quan Values	High	High	0.0007358	0.00054	59
	FALSE	High	[R].VHGPGIQSGTTNKPNK.[F]		1.94739e-06	0.000444322	1	3	1	P21333	P21333 [1360-1375]		1	1634.86	3.73843e+06		High	High	0.000678	1.342e-06	56	15.65
	FALSE	High	[R].VKETADFK.[V]		0.0187169	0.00208406	1	4	1	P21333	P21333 [497-504]		1	937.499	1.36152e+06		High	High	0.002023	0.01674	52	16.99
	FALSE	High	[R].VKVEPSHDASK.[V]		6.36715e-05	0.000444322	1	3	1	P21333	P21333 [864-874]		1	1196.63		No Quan Values	High	High	0.000678	4.847e-05	56
	FALSE	High	[R].VNVGAGSHPNK.[V]		0.000152248	0.000444322	1	3	1	P21333	P21333 [761-771]		0	1079.56		No Quan Values	High	High	0.000678	0.000119	67
	FALSE	High	[K].VPVHDVTDASK.[V]		5.67869e-06	0.000444322	1	3	1	P21333	P21333 [1440-1450]		0	1167.6	8544345		High	High	0.000678	4.04e-06	63	18.29
	FALSE	High	[R].VQVQDNEGCPVEALVK.[D]	1xCarbamidomethyl [C9]	8.54693e-06	0.000444322	1	3	1	P21333	P21333 [709-724]		0	1784.88		No Quan Values	High	High	0.000678	6.136e-06	97
	FALSE	High	[R].VTGDDSMR.[M]		0.0154501	0.00149618	1	4	1	P21333	P21333 [1952-1959]		0	880.383	1.92493e+06		High	High	0.001489	0.01372	33	15.28
	FALSE	High	[K].VTVLFAGQHIAK.[S]		0.000133386	0.000444322	1	4	1	P21333	P21333 [356-367]		0	1283.75		No Quan Values	High	High	0.000678	0.0001036	55
	FALSE	High	[K].VYGPGVAK.[T]		0.0103917	0.00122382	1	3	1	P21333	P21333 [774-781]		0	790.446	3.32217e+06		High	High	0.001244	0.009132	32	20.41
	FALSE	High	[K].YGGDEIPFSPYR.[V]		0.000491646	0.000642774	1	3	1	P21333	P21333 [1622-1633]		0	1400.65		No Quan Values	High	High	0.0007358	0.0003973	42
	FALSE	High	[K].YNEQHVPGSPFTAR.[V]		0.00638086	0.000642774	1	3	1	P21333	P21333 [1938-1951]		0	1602.77		No Quan Values	High	High	0.0007358	0.00554	24
	FALSE	High	[K].YTPVQQGPVGVNVTYGGDPIPK.[S]		1.53969e-08	0.000444322	1	3	1	P21333	P21333 [937-958]		0	2286.18		No Quan Values	High	High	0.000678	9.229e-09	75
FALSE	High	Master Protein	P49327	Fatty acid synthase OS=Homo sapiens OX=9606 GN=FASN PE=1 SV=3	0	206.249	33	62	62	62	2511	273.3	6.44	1787	62	cell differentiation;metabolic process;regulation of biological process;response to stimulus	cytoplasm;cytosol;Golgi;membrane;mitochondrion	catalytic activity;nucleotide binding;protein binding;RNA binding	Pf00106, Pf00107, Pf00108, Pf00109, Pf00698, Pf00975, Pf02801, Pf08242, Pf08659, Pf13602, Pf14765	2194	ENSG00000169710.8	17	FASN	Fatty acid biosynthesis; Metabolic pathways; Fatty acid metabolism; AMPK signaling pathway; Insulin signaling pathway	AMP-activated Protein Kinase (AMPK) Signaling; Sterol Regulatory Element-Binding Proteins (SREBP) signalling; SREBF and miR33 in cholesterol and lipid homeostasis; Liver X Receptor Pathway; Fatty Acid Biosynthesis; Angiopoietin Like Protein 8 Regulatory Pathway	ChREBP activates metabolic gene expression; Fatty acyl-CoA biosynthesis; Vitamin B5 (pantothenate) metabolism; Activation of gene expression by SREBF (SREBP)	23	0	3.15774e+08	High	1	Acetyl [N-Term]
	Checked	Confidence	Annotated Sequence	Modifications	Qvality PEP	Qvality q-value	# Protein Groups	# Proteins	# PSMs	Master Protein Accessions	Positions in Master Proteins	Modifications in Master Proteins	# Missed Cleavages	Theo. MH+ [Da]	Abundance: F12: Sample	Quan Info	Found in Sample: [S12] F12: Sample	Confidence (by Search Engine): Mascot	Percolator q-Value (by Search Engine): Mascot	Percolator PEP (by Search Engine): Mascot	Ions Score (by Search Engine): Mascot	Top Apex RT [min]
	FALSE	High	[R].AAEQYTPK.[A]		0.0239142	0.00213901	1	2	1	P49327	P49327 [2429-2436]		0	907.452	2429087		High	High	0.00206	0.02148	38	16.45
	FALSE	High	[R].AALQEELQLCK.[G]	1xCarbamidomethyl [C10]	0.00226442	0.000642774	1	2	1	P49327	P49327 [1132-1142]		0	1302.67	3.33792e+06		High	High	0.0007358	0.001906	59	33.85
	FALSE	High	[R].AAPLDSIHSLAAYYIDCIR.[Q]	1xCarbamidomethyl [C17]	5.54483e-05	0.000444322	1	2	1	P49327	P49327 [2276-2294]		0	2149.07		No Quan Values	High	High	0.000678	4.21e-05	61
	FALSE	High	[K].ACLDTAVENMPSLK.[M]	1xCarbamidomethyl [C2]	1.21132e-05	0.000444322	1	2	1	P49327	P49327 [1226-1239]		0	1548.74		No Quan Values	High	High	0.000678	8.792e-06	55
	FALSE	High	[K].ADEASELACPTPK.[E]	1xCarbamidomethyl [C9]	1.63614e-05	0.000444322	1	2	1	P49327	P49327 [2194-2206]		0	1388.64	3.45576e+06		High	High	0.000678	1.199e-05	101	24.86
	FALSE	High	[K].AFDTAGNGYCR.[S]	1xCarbamidomethyl [C10]	0.000753327	0.000642774	1	2	1	P49327	P49327 [214-224]		0	1231.52		No Quan Values	High	High	0.0007358	0.0006129	48
	FALSE	High	[R].AFEVSENGNLVVSGK.[V]		0.000291428	0.000444322	1	2	1	P49327	P49327 [943-957]		0	1549.79	2.3966e+06		High	High	0.000678	0.0002313	78	33.98
	FALSE	High	[R].ALGLGVEQLPVVFEDVVLHQATILPK.[T]		0.0321954	0.00213901	1	2	1	P49327	P49327 [902-927]		0	2785.59	3.24145e+06		High	High	0.00206	0.02922	11	55.64
	FALSE	High	[K].AQVADVVVSR.[W]		0.0138677	0.00122382	1	2	1	P49327	P49327 [1073-1082]		0	1043.58	6.01563e+06		High	High	0.001244	0.01233	46	26.32
	FALSE	High	[K].CTVFHGAQVEDAFR.[Y]	1xCarbamidomethyl [C1]	1.04227e-05	0.000444322	1	2	1	P49327	P49327 [1828-1841]		0	1636.75		No Quan Values	High	High	0.000678	7.511e-06	49
	FALSE	High	[R].CVLLSNLSSTSHVPEVDPGSAELQK.[V]	1xCarbamidomethyl [C1]	1.27868e-05	0.000444322	1	2	1	P49327	P49327 [1471-1495]		0	2667.33		No Quan Values	High	High	0.000678	9.29e-06	46
	FALSE	High	[R].DGAWGAFR.[H]		0.00572508	0.000642774	1	2	1	P49327	P49327 [1508-1515]		0	879.411	1.78368e+06		High	High	0.0007358	0.004942	59	34.11
	FALSE	High	[R].DGLLENQTPEFFQDVCKPK.[Y]	1xCarbamidomethyl [C16]	2.22326e-05	0.000444322	1	2	1	P49327	P49327 [1977-1995]		1	2265.09		No Quan Values	High	High	0.000678	1.643e-05	27
	FALSE	High	[R].DGVVRPLK.[C]		0.0150837	0.00149618	1	2	1	P49327	P49327 [1820-1827]		1	883.536	2201964		High	High	0.001489	0.01337	46	21
	FALSE	High	[R].DIMLATGK.[L]		0.0166031	0.00149618	1	2	1	P49327	P49327 [1575-1582]		0	848.455	1.4987e+06		High	High	0.001489	0.0148	29	28.6
	FALSE	High	[R].DNLEFFLAGIGR.[L]		0.000203179	0.000444322	1	2	1	P49327	P49327 [791-802]		0	1351.7		No Quan Values	High	High	0.000678	0.0001598	42
	FALSE	High	[R].DTSFEQHVLWHTGGK.[G]		0.000567937	0.000642774	1	2	1	P49327	P49327 [1725-1739]		0	1741.83		No Quan Values	High	High	0.0007358	0.0004608	18
	FALSE	High	[K].EAHLPPGAMAAVGLSWEECK.[Q]	1xCarbamidomethyl [C19]	4.33342e-05	0.000444322	1	2	1	P49327	P49327 [612-631]		0	2153.02		No Quan Values	High	High	0.000678	3.262e-05	48
	FALSE	High	[R].EGGFLLLHTLLR.[G]		7.48796e-06	0.000444322	1	2	1	P49327	P49327 [1338-1349]		0	1368.8		No Quan Values	High	High	0.000678	5.365e-06	75
	FALSE	High	[K].FCFTPHTEEGCLSER.[A]	2xCarbamidomethyl [C2; C11]	5.92395e-05	0.000444322	1	2	1	P49327	P49327 [1117-1131]		0	1869.79		No Quan Values	High	High	0.000678	4.504e-05	52
	FALSE	High	[K].FDLSQNHPLGMAIFLK.[N]		0.00199558	0.000642774	1	2	1	P49327	P49327 [1772-1787]		0	1830.96	1.34255e+06		High	High	0.0007358	0.001678	6	46.76
	FALSE	High	[R].GLKPSCTIIPLMK.[K]	1xCarbamidomethyl [C6]	0.00569069	0.000642774	1	2	1	P49327	P49327 [774-786]		1	1457.82		No Quan Values	High	High	0.0007358	0.004924	31
	FALSE	High	[K].GLVQALQTK.[V]		0.0515233	0.00259453	1	2	1	P49327	P49327 [1143-1151]		0	957.573	7.02204e+06		High	High	0.00247	0.04725	8	30.31
	FALSE	High	[R].GMGLSLMR.[L]		0.0126726	0.00122382	1	2	1	P49327	P49327 [505-512]		0	864.443		No Quan Values	High	High	0.001244	0.01118	44
	FALSE	High	[R].GNAGQSNYGFANSAMER.[I]		1.95955e-05	0.000444322	1	2	1	P49327	P49327 [2027-2043]		0	1773.76		No Quan Values	High	High	0.000678	1.442e-05	67
	FALSE	High	[R].GTPLISPLIK.[W]		0.0109041	0.00122382	1	2	1	P49327	P49327 [826-835]		0	1038.66	3652434		High	High	0.001244	0.009595	30	39.42
	FALSE	High	[K].GVDLVLNSLAEEK.[L]		3.13204e-05	0.000444322	1	2	1	P49327	P49327 [1740-1752]		0	1386.75	5.95778e+06		High	High	0.000678	2.329e-05	87	41.62
	FALSE	High	[R].GYAVLGGER.[G]		0.0112369	0.00122382	1	2	1	P49327	P49327 [469-477]		0	921.479	2.84214e+06		High	High	0.001244	0.009889	35	26.99
	FALSE	High	[R].HFLLEEDKPEEPTAHAFVSTLTR.[G]		0.000247764	0.000444322	1	2	1	P49327	P49327 [1516-1538]		1	2667.34	6.43157e+06		High	High	0.000678	0.0001956	51	37.58
	FALSE	High	[K].HGLYLPTR.[V]		0.011036	0.00122382	1	2	1	P49327	P49327 [1044-1051]		0	956.531		No Quan Values	High	High	0.001244	0.009707	31
	FALSE	High	[R].LFDHPESPTPNPTEPLFLAQAEVYK.[E]		1.52193e-06	0.000444322	1	2	1	P49327	P49327 [968-992]		0	2840.41	8.07915e+06		High	High	0.000678	1.037e-06	63	46.02
	FALSE	High	[R].LLSAACR.[L]	1xCarbamidomethyl [C6]	0.0236305	0.00213901	1	2	1	P49327	P49327 [1181-1187]		0	790.424	1.79318e+06		High	High	0.00206	0.02123	44	20.56
	FALSE	High	[R].LNSVQSSERPLFLVHPIEGSTTVFHSLASR.[L]		1.26313e-06	0.000444322	1	2	1	P49327	P49327 [2234-2263]		1	3308.74		No Quan Values	High	High	0.000678	8.588e-07	33
	FALSE	High	[K].LPEDPLLSGLLDSPALK.[A]		4.49171e-06	0.000444322	1	2	1	P49327	P49327 [1209-1225]		0	1777.99	4850308		High	High	0.000678	3.163e-06	72	53.03
	FALSE	High	[R].LQVVDQPLPVR.[G]		0.00315332	0.000642774	1	2	1	P49327	P49327 [374-384]		0	1263.74		No Quan Values	High	High	0.0007358	0.002684	52
	FALSE	High	[K].LSPDAIPGK.[W]		0.00272901	0.000642774	1	2	1	P49327	P49327 [1583-1591]		0	897.504	5.29338e+06		High	High	0.0007358	0.002316	52	24.96
	FALSE	High	[K].LYTLQDK.[A]		0.029106	0.00213901	1	2	1	P49327	P49327 [1066-1072]		0	880.477	3616431		High	High	0.00206	0.02628	33	25.26
	FALSE	High	[-].MEEVVIAGMSGK.[L]	1xAcetyl [N-Term]	6.88346e-06	0.000444322	1	4	1	P49327	P49327 [1-12]	P49327 1xAcetyl [N-Term]	0	1292.62	3.48342e+06		High	High	0.000678	4.922e-06	81	49.98
	FALSE	High	[K].QAHTMDPQLR.[L]		0.0509272	0.00259453	1	3	1	P49327	P49327 [71-80]		0	1196.58	1.36605e+06		High	High	0.00247	0.04694	23	20.64
	FALSE	High	[R].QVQPEGPYR.[V]		0.00529377	0.000642774	1	2	1	P49327	P49327 [2295-2303]		0	1073.54	141135856		High	High	0.0007358	0.004574	36	21.73
	FALSE	High	[R].RPTPQDSPIFLPVDDTSFR.[W]		0.000192478	0.000444322	1	2	1	P49327	P49327 [1405-1423]		1	2188.1	6182265		High	High	0.000678	0.0001515	31	42.15
	FALSE	High	[R].SDEAVKPFGLK.[V]		0.00526197	0.000642774	1	2	1	P49327	P49327 [523-533]		1	1190.64	8846417		High	High	0.0007358	0.004534	28	28.46
	FALSE	High	[R].SEGVVAVLLTK.[K]		8.04969e-05	0.000444322	1	2	1	P49327	P49327 [225-235]		0	1115.67	5.19431e+06		High	High	0.000678	6.169e-05	71	40.96
	FALSE	High	[K].SFYGSTLFLCR.[R]	1xCarbamidomethyl [C10]	0.00373259	0.000642774	1	2	1	P49327	P49327 [1394-1404]		0	1350.65	1804825		High	High	0.0007358	0.003196	31	43.04
	FALSE	High	[R].SLYQSAGVAPESFEYIEAHGTGTK.[V]		0.0279197	0.00213901	1	2	1	P49327	P49327 [275-298]		0	2542.21	11258687		High	High	0.00206	0.0253	21	39.17
	FALSE	High	[K].TGGAYGEDLGADYNLSQVCDGK.[V]	1xCarbamidomethyl [C19]	4.25331e-08	0.000444322	1	2	1	P49327	P49327 [2450-2471]		0	2289.99		No Quan Values	High	High	0.000678	2.619e-08	138
	FALSE	High	[K].TGTVSLEVR.[L]		0.00174815	0.000642774	1	2	1	P49327	P49327 [928-936]		0	961.531	4668847		High	High	0.0007358	0.001463	55	27.16
	FALSE	High	[R].TPEAVQK.[L]		0.0115105	0.00122382	1	2	1	P49327	P49327 [430-436]		0	772.42	3.11969e+06		High	High	0.001244	0.01014	46	13.53
	FALSE	High	[R].VAAAVDLIIK.[S]		0.00050361	0.000642774	1	2	1	P49327	P49327 [2397-2406]		0	1012.64	4616447		High	High	0.0007358	0.000407	68	39.2
	FALSE	High	[R].VFTTVGSAEK.[R]		0.00274549	0.000642774	1	2	1	P49327	P49327 [1695-1704]		0	1038.55	4.37994e+06		High	High	0.0007358	0.002318	40	24.01
	FALSE	High	[K].VGDPQELNGITR.[A]		0.00185656	0.000642774	1	2	1	P49327	P49327 [299-310]		0	1298.67	2.40106e+06		High	High	0.0007358	0.00155	41	28.52
	FALSE	High	[R].VLEALLPLK.[G]		0.00802199	0.000977083	1	2	1	P49327	P49327 [2383-2391]		0	995.65		No Quan Values	High	High	0.001033	0.006984	61
	FALSE	High	[K].VLQGDLVMNVYR.[D]		0.00125576	0.000642774	1	2	1	P49327	P49327 [1496-1507]		0	1406.75	2.8385e+06		High	High	0.0007358	0.001042	50	39.06
	FALSE	High	[R].VMGLVPAK.[G]		0.0140352	0.00122382	1	2	1	P49327	P49327 [1613-1620]		0	814.486	1.44144e+06		High	High	0.001244	0.01243	37	29.01
	FALSE	High	[K].VSVHVIEGDHR.[T]		0.000430748	0.000444322	1	2	1	P49327	P49327 [2472-2482]		0	1247.65	3.95241e+06		High	High	0.000678	0.0003467	29	21.03
	FALSE	High	[R].VTAIHIDPATHR.[Q]		0.0150837	0.00149618	1	2	1	P49327	P49327 [1052-1063]		0	1330.72	9452573		High	High	0.001489	0.01342	12	23.51
	FALSE	High	[R].VTVAGGVHISGLHTESAPR.[R]		2.55298e-05	0.000444322	1	2	1	P49327	P49327 [1086-1104]		0	1888	3581280		High	High	0.000678	1.895e-05	56	28.46
	FALSE	High	[K].VVEVLAGHGHLYSR.[I]		4.00681e-06	0.000444322	1	1	1	P49327	P49327 [1242-1255]		0	1536.83	5143599		High	High	0.000678	2.809e-06	43	26.8
	FALSE	High	[K].VVVQVLAEEPEAVLK.[G]		1.08707e-05	0.000444322	1	2	1	P49327	P49327 [1852-1866]		0	1622.94	5422703		High	High	0.000678	7.843e-06	76	43.05
	FALSE	High	[R].WLSTSIPEAQWHSSLAR.[T]		0.000318927	0.000444322	1	2	1	P49327	P49327 [712-728]		0	1968.99	2525721		High	High	0.000678	0.0002535	40	39.03
	FALSE	High	[K].YHGNVMLLR.[A]		0.00416008	0.000642774	1	2	1	P49327	P49327 [2439-2447]		0	1102.58	2.0174e+06		High	High	0.0007358	0.003556	18	28.48
	FALSE	High	[K].YSGTLNLDR.[V]		0.00134164	0.000642774	1	2	1	P49327	P49327 [1996-2004]		0	1038.52	3699002		High	High	0.0007358	0.001111	42	27.49
FALSE	High	Master Protein	A0A1W2PP71	BTB/POZ domain-containing protein KCTD7 OS=Homo sapiens OX=9606 GN=KCTD7 PE=1 SV=1	0	168.293	52	25	175	5	304	34.9	6.05	4132	25	cell organization and biogenesis;metabolic process	cytosol;membrane	protein binding	Pf02214	154881	ENSG00000243335.9	7	KCTD7				0	32	7.9775e+10	High	1	Acetyl [N-Term]
	Checked	Confidence	Annotated Sequence	Modifications	Qvality PEP	Qvality q-value	# Protein Groups	# Proteins	# PSMs	Master Protein Accessions	Positions in Master Proteins	Modifications in Master Proteins	# Missed Cleavages	Theo. MH+ [Da]	Abundance: F12: Sample	Quan Info	Found in Sample: [S12] F12: Sample	Confidence (by Search Engine): Mascot	Percolator q-Value (by Search Engine): Mascot	Percolator PEP (by Search Engine): Mascot	Ions Score (by Search Engine): Mascot	Top Apex RT [min]
	FALSE	High	[R].CYEDTMLAAMFSGR.[H]	1xCarbamidomethyl [C1]	4.30658e-06	0.000444322	3	7	17	A0A1W2PP71; A0A1W2PS30; A0A1W2PQ65	A0A1W2PP71 [71-84]; A0A1W2PS30 [71-84]; A0A1W2PQ65 [28-41]		0	1651.69	2.73454e+09	Shared	High	High	0.000678	3.029e-06	105	48.5
	FALSE	High	[R].CYEDTMLAAMFSGR.[H]	1xCarbamidomethyl [C1]; 1xOxidation [M]	1.1133e-06	0.000444322	3	7	9	A0A1W2PP71; A0A1W2PS30; A0A1W2PQ65	A0A1W2PP71 [71-84]; A0A1W2PS30 [71-84]; A0A1W2PQ65 [28-41]		0	1667.69	4.62086e+08	Shared	High	High	0.000678	7.564e-07	109	41.86
	FALSE	High	[R].CYEDTMLAAMFSGR.[H]	1xCarbamidomethyl [C1]; 2xOxidation [M6; M10]	2.3896e-05	0.000444322	3	7	1	A0A1W2PP71; A0A1W2PS30; A0A1W2PQ65	A0A1W2PP71 [71-84]; A0A1W2PS30 [71-84]; A0A1W2PQ65 [28-41]		0	1683.68	71106400	Shared	High	High	0.000678	1.772e-05	72	34.57
	FALSE	High	[R].DGTHFGDVLNFLR.[S]		9.87544e-05	0.000444322	3	7	29	A0A1W2PP71; A0A1W2PS30; A0A1W2PQ65	A0A1W2PP71 [100-112]; A0A1W2PS30 [100-112]; A0A1W2PQ65 [57-69]		0	1490.74	1.32918e+10	Shared	High	High	0.000678	7.593e-05	28	47.47
	FALSE	High	[R].DGTHFGDVLNFLRSGDLPPR.[E]		0.034771	0.00213901	3	7	1	A0A1W2PP71; A0A1W2PS30; A0A1W2PQ65	A0A1W2PP71 [100-119]; A0A1W2PS30 [100-119]; A0A1W2PQ65 [57-76]		1	2213.11		No Quan Values	High	High	0.00206	0.03165	11
	FALSE	High	[K].DHLERIVEIAR.[L]		0.016703	0.00149618	3	4	1	A0A1W2PP71; A0A1W2PS30; A0A1W2PQ65	A0A1W2PP71 [165-175]; A0A1W2PS30 [165-175]; A0A1W2PQ65 [122-132]		1	1350.75	75199928	Shared	High	High	0.001489	0.01484	35	29.79
	FALSE	High	[K].EAQYYAIGPLLEQLENMQPLK.[G]		8.65033e-06	0.000444322	3	7	2	A0A1W2PP71; A0A1W2PS30; A0A1W2PQ65	A0A1W2PP71 [128-148]; A0A1W2PS30 [128-148]; A0A1W2PQ65 [85-105]		0	2448.25	213628112	Shared	High	High	0.000678	6.218e-06	54	55.5
	FALSE	High	[K].EAQYYAIGPLLEQLENMQPLK.[G]	1xOxidation [M17]	3.57426e-06	0.000444322	3	7	2	A0A1W2PP71; A0A1W2PS30; A0A1W2PQ65	A0A1W2PP71 [128-148]; A0A1W2PS30 [128-148]; A0A1W2PQ65 [85-105]		0	2464.24	134781016	Shared	High	High	0.000678	2.504e-06	64	53.32
	FALSE	High	[K].EAQYYAIGPLLEQLENMQPLKGEK.[VT]		3.07543e-06	0.000444322	3	7	8	A0A1W2PP71; A0A1W2PS30; A0A1W2PQ65	A0A1W2PP71 [128-151]; A0A1W2PS30 [128-151]; A0A1W2PQ65 [85-108]		1	2762.41	8.14024e+08	Shared	High	High	0.000678	2.146e-06	71	53.44
	FALSE	High	[K].EAQYYAIGPLLEQLENMQPLKGEK.[VT]	1xOxidation [M17]	9.75361e-07	0.000444322	3	7	2	A0A1W2PP71; A0A1W2PS30; A0A1W2PQ65	A0A1W2PP71 [128-151]; A0A1W2PS30 [128-151]; A0A1W2PQ65 [85-108]		1	2778.4	543086016	Shared	High	High	0.000678	6.578e-07	57	50.55
	FALSE	High	[K].EEMPITPYECPLLNSLR.[F]	1xCarbamidomethyl [C10]	8.29381e-06	0.000444322	1	3	4	A0A1W2PP71	A0A1W2PP71 [195-211]		0	2062	2.57851e+09		High	High	0.000678	5.956e-06	51	48.91
	FALSE	High	[K].EEMPITPYECPLLNSLR.[F]	1xCarbamidomethyl [C10]; 1xOxidation [M3]	0.000386574	0.000444322	1	3	2	A0A1W2PP71	A0A1W2PP71 [195-211]		0	2077.99	484694688		High	High	0.000678	0.0003097	49	46.19
	FALSE	High	[K].EEMPITPYECPLLNSLRFER.[S]	1xCarbamidomethyl [C10]	0.00264808	0.000642774	1	3	1	A0A1W2PP71	A0A1W2PP71 [195-214]		1	2494.21	3.3026e+06		High	High	0.0007358	0.002235	17	48.7
	FALSE	High	[K].GEKVRQAFLGLMPYYK.[DG]		0.000886067	0.000642774	3	5	1	A0A1W2PP71; A0A1W2PS30; A0A1W2PQ65	A0A1W2PP71 [149-164]; A0A1W2PS30 [149-164]; A0A1W2PQ65 [106-121]		2	1900.01	7.47489e+06	Shared	High	High	0.0007358	0.0007271	56	49.53
	FALSE	High	[K].HLVNHYYCK.[R]	1xCarbamidomethyl [C8]	0.000165618	0.000444322	2	4	7	A0A1W2PP71; A0A1W2PS30	A0A1W2PP71 [270-278]; A0A1W2PS30 [204-212]		0	1233.58	1.02812e+10	Shared	High	High	0.000678	0.0001298	52	17.6
	FALSE	High	[R].HYIPTDSEGR.[Y]		0.0005097	0.000642774	3	7	14	A0A1W2PP71; A0A1W2PS30; A0A1W2PQ65	A0A1W2PP71 [85-94]; A0A1W2PS30 [85-94]; A0A1W2PQ65 [42-51]		0	1174.55	1.29925e+10	Shared	High	High	0.0007358	0.0004103	66	19.1
	FALSE	High	[R].HYIPTDSEGRYFIDR.[D]		0.000302131	0.000444322	3	7	1	A0A1W2PP71; A0A1W2PS30; A0A1W2PQ65	A0A1W2PP71 [85-99]; A0A1W2PS30 [85-99]; A0A1W2PQ65 [42-56]		1	1868.89	29460402	Shared	High	High	0.000678	0.0002408	26	30.33
	FALSE	High	[K].LKVCVFK.[E]	1xCarbamidomethyl [C4]	0.0833159	0.00554314	1	3	1	A0A1W2PP71	A0A1W2PP71 [188-194]		1	893.528	83186432		High	High	0.005149	0.07769	33	27.82
	FALSE	High	[K].LKVCVFKEEMPITPYECPLLNSLR.[F]	2xCarbamidomethyl [C4; C17]	6.06697e-06	0.000444322	1	3	1	A0A1W2PP71	A0A1W2PP71 [188-211]		2	2936.51	39127692		High	High	0.000678	4.31e-06	63	46.78
	FALSE	High	[R].LSTLRCYEDTMLAAMFSGR.[H]	1xCarbamidomethyl [C6]	0.000324731	0.000444322	3	7	1	A0A1W2PP71; A0A1W2PS30; A0A1W2PQ65	A0A1W2PP71 [66-84]; A0A1W2PS30 [66-84]; A0A1W2PQ65 [23-41]		1	2222.04	6.26532e+06	Shared	High	High	0.000678	0.000258	13	50.22
	FALSE	High	[R].IVEIARLR.[A]		0.00657598	0.000642774	3	5	2	A0A1W2PP71; A0A1W2PS30; A0A1W2PQ65	A0A1W2PP71 [170-177]; A0A1W2PS30 [170-177]; A0A1W2PQ65 [127-134]		1	969.62	99865216	Shared	High	High	0.0007358	0.0057	39	28.16
	FALSE	High	[-].MVVVTGR.[E]		0.00444511	0.000642774	2	6	3	A0A1W2PP71; A0A1W2PS30	A0A1W2PP71 [1-7]; A0A1W2PS30 [1-7]		0	761.434	4.82058e+09	Shared	High	High	0.0007358	0.003814	56	22.85
	FALSE	High	[-].MVVVTGR.[E]	1xOxidation [M1]	0.00851985	0.000977083	2	6	6	A0A1W2PP71; A0A1W2PS30	A0A1W2PP71 [1-7]; A0A1W2PS30 [1-7]		0	777.429	5.17301e+08	Shared	High	High	0.001033	0.007427	43	18.01
	FALSE	High	[-].MVVVTGR.[E]	1xAcetyl [N-Term]; 1xOxidation [M1]	0.0210958	0.00208406	2	6	1	A0A1W2PP71; A0A1W2PS30	A0A1W2PP71 [1-7]; A0A1W2PS30 [1-7]	A0A1W2PP71 1xAcetyl [N-Term]; A0A1W2PS30 1xAcetyl [N-Term]	0	819.439	1.27082e+06	Shared	High	High	0.002023	0.01896	34	26.64
	FALSE	High	[-].MVVVTGREPDSR.[R]		0.0280863	0.00213901	2	6	1	A0A1W2PP71; A0A1W2PS30	A0A1W2PP71 [1-12]; A0A1W2PS30 [1-12]		1	1345.69	638604864	Shared	High	High	0.00206	0.02539	43	22.92
	FALSE	High	[-].MVVVTGREPDSR.[R]	1xOxidation [M1]	0.0703194	0.00407111	2	6	1	A0A1W2PP71; A0A1W2PS30	A0A1W2PP71 [1-12]; A0A1W2PS30 [1-12]		1	1361.68	117014568	Shared	High	High	0.003814	0.06535	18	19.19
	FALSE	High	[R].QAFLGLMPYYK.[DG]	1xGln->pyro-Glu [N-Term]	9.75741e-05	0.000444322	3	5	2	A0A1W2PP71; A0A1W2PS30; A0A1W2PQ65	A0A1W2PP71 [154-164]; A0A1W2PS30 [154-164]; A0A1W2PQ65 [111-121]		0	1313.66	335018784	Shared	High	High	0.000678	7.512e-05	38	54.4
	FALSE	High	[R].QAFLGLMPYYK.[DG]	1xGln->pyro-Glu [N-Term]; 1xOxidation [M7]	0.00764468	0.000977083	3	5	1	A0A1W2PP71; A0A1W2PS30; A0A1W2PQ65	A0A1W2PP71 [154-164]; A0A1W2PS30 [154-164]; A0A1W2PQ65 [111-121]		0	1329.65	63947024	Shared	High	High	0.001033	0.006654	20	49.7
	FALSE	High	[R].QAFLGLMPYYK.[DG]		4.23045e-05	0.000444322	3	5	9	A0A1W2PP71; A0A1W2PS30; A0A1W2PQ65	A0A1W2PP71 [154-164]; A0A1W2PS30 [154-164]; A0A1W2PQ65 [111-121]		0	1330.69	4.48819e+09	Shared	High	High	0.000678	3.188e-05	57	45.02
	FALSE	High	[R].QAFLGLMPYYK.[DG]	1xOxidation [M7]	0.000342784	0.000444322	3	5	5	A0A1W2PP71; A0A1W2PS30; A0A1W2PQ65	A0A1W2PP71 [154-164]; A0A1W2PS30 [154-164]; A0A1W2PQ65 [111-121]		0	1346.68	7.02845e+08	Shared	High	High	0.000678	0.0002727	49	40.32
	FALSE	High	[R].QAFLGLMPYYKDHLER.[I]	1xGln->pyro-Glu [N-Term]	6.48179e-06	0.000444322	3	4	1	A0A1W2PP71; A0A1W2PS30; A0A1W2PQ65	A0A1W2PP71 [154-169]; A0A1W2PS30 [154-169]; A0A1W2PQ65 [111-126]		1	1963.97	58368088	Shared	High	High	0.000678	4.606e-06	42	46.63
	FALSE	High	[R].QAFLGLMPYYKDHLER.[I]	1xGln->pyro-Glu [N-Term]; 1xOxidation [M7]	0.000610412	0.000642774	3	4	1	A0A1W2PP71; A0A1W2PS30; A0A1W2PQ65	A0A1W2PP71 [154-169]; A0A1W2PS30 [154-169]; A0A1W2PQ65 [111-126]		1	1979.97	10482655	Shared	High	High	0.0007358	0.0004951	9	41.3
	FALSE	High	[R].QAFLGLMPYYKDHLER.[I]		2.43309e-05	0.000444322	3	4	2	A0A1W2PP71; A0A1W2PS30; A0A1W2PQ65	A0A1W2PP71 [154-169]; A0A1W2PS30 [154-169]; A0A1W2PQ65 [111-126]		1	1981	119471304	Shared	High	High	0.000678	1.797e-05	44	39.33
	FALSE	High	[R].QAFLGLMPYYKDHLER.[I]	1xOxidation [M7]	9.29752e-06	0.000444322	3	4	1	A0A1W2PP71; A0A1W2PS30; A0A1W2PQ65	A0A1W2PP71 [154-169]; A0A1W2PS30 [154-169]; A0A1W2PQ65 [111-126]		1	1996.99	23660998	Shared	High	High	0.000678	6.683e-06	37	35.11
	FALSE	High	[K].RPIYEFK.[I]		0.00396435	0.000642774	2	4	4	A0A1W2PP71; A0A1W2PS30	A0A1W2PP71 [279-285]; A0A1W2PS30 [213-219]		1	952.525	1.66301e+10	Shared	High	High	0.0007358	0.00339	30	25.94
	FALSE	High	[R].SGDLPPR.[E]		0.0321954	0.00213901	3	7	9	A0A1W2PP71; A0A1W2PS30; A0A1W2PQ65	A0A1W2PP71 [113-119]; A0A1W2PS30 [113-119]; A0A1W2PQ65 [70-76]		0	741.389	2.11617e+09	Shared	High	High	0.00206	0.02923	13	17.69
	FALSE	High	[K].VCVFKEEMPITPYECPLLNSLR.[F]	2xCarbamidomethyl [C2; C15]	2.96583e-07	0.000444322	1	3	11	A0A1W2PP71	A0A1W2PP71 [190-211]		1	2695.33	3.56197e+09		High	High	0.000678	1.931e-07	60	48.4
	FALSE	High	[K].VCVFKEEMPITPYECPLLNSLR.[F]	2xCarbamidomethyl [C2; C15]; 1xOxidation [M8]	1.31715e-07	0.000444322	1	3	7	A0A1W2PP71	A0A1W2PP71 [190-211]		1	2711.32	5.69119e+08		High	High	0.000678	8.397e-08	65	45.43
	FALSE	High	[M].VVVTGREPDSR.[R]		0.0437498	0.00239375	2	6	1	A0A1W2PP71; A0A1W2PS30	A0A1W2PP71 [2-12]; A0A1W2PS30 [2-12]		1	1214.65	8598266	Shared	High	High	0.002292	0.04011	52	22.92
	FALSE	High	[R].YFIDRDGTHFGDVLNFLR.[S]		5.06459e-07	0.000444322	3	7	2	A0A1W2PP71; A0A1W2PS30; A0A1W2PQ65	A0A1W2PP71 [95-112]; A0A1W2PS30 [95-112]; A0A1W2PQ65 [52-69]		1	2185.08	46482340	Shared	High	High	0.000678	3.358e-07	43	47.77
FALSE	High	Master Protein	P04264	Keratin, type II cytoskeletal 1 OS=Homo sapiens OX=9606 GN=KRT1 PE=1 SV=6	0	154.06	66	38	49	32	644	66	8.12	2072	38	cell death;defense response;metabolic process;regulation of biological process;response to stimulus;transport	cytoskeleton;cytosol;extracellular;membrane;nucleus	catalytic activity;motor activity;protein binding;receptor activity;structural molecule activity	Pf00038, Pf01576, Pf05103, Pf05957, Pf12128, Pf13166, Pf13514	3848	ENSG00000167768.4	12	KRT1		Corticotropin-releasing hormone signaling pathway	Formation of the cornified envelope; Neutrophil degranulation	7	4	1.04519e+09	High	1
	Checked	Confidence	Annotated Sequence	Modifications	Qvality PEP	Qvality q-value	# Protein Groups	# Proteins	# PSMs	Master Protein Accessions	Positions in Master Proteins	Modifications in Master Proteins	# Missed Cleavages	Theo. MH+ [Da]	Abundance: F12: Sample	Quan Info	Found in Sample: [S12] F12: Sample	Confidence (by Search Engine): Mascot	Percolator q-Value (by Search Engine): Mascot	Percolator PEP (by Search Engine): Mascot	Ions Score (by Search Engine): Mascot	Top Apex RT [min]
	FALSE	High	[K].AEAESLYQSK.[Y]		0.00169635	0.000642774	1	1	1	P04264	P04264 [367-376]		0	1125.54		No Quan Values	High	High	0.0007358	0.001416	48
	FALSE	High	[K].AQYEDIAQK.[S]		0.00391687	0.000642774	1	1	1	P04264	P04264 [356-364]		0	1065.52	61743096		High	High	0.0007358	0.003343	53	22.39
	FALSE	High	[K].DVDGAYMTK.[V]		0.0143764	0.00122382	1	1	1	P04264	P04264 [290-298]		0	999.445	11996857		High	High	0.001244	0.01274	45	23.81
	FALSE	High	[K].DVDGAYMTK.[V]	1xOxidation [M7]	0.0208451	0.00208406	1	1	1	P04264	P04264 [290-298]		0	1015.44	12233074		High	High	0.002023	0.0187	41	18.8
	FALSE	High	[R].DYQELMNTK.[L]		0.03667	0.00213901	1	1	1	P04264	P04264 [464-472]		0	1141.52	30878800		High	High	0.00206	0.03333	26	29.95
	FALSE	High	[R].DYQELMNTK.[L]	1xOxidation [M6]	0.031816	0.00213901	1	1	1	P04264	P04264 [464-472]		0	1157.51	6.80694e+06		High	High	0.00206	0.02882	30	22.91
	FALSE	High	[R].FLEQQNQVLQTK.[W]		5.6798e-05	0.000444322	2	3	1	P35908; P04264	P35908 [198-209]; P04264 [200-211]		0	1475.79	150577456	Shared	High	High	0.000678	4.299e-05	98	29.87
	FALSE	High	[R].FSSCGGGGGSFGAGGGFGSR.[S]	1xCarbamidomethyl [C4]	3.70477e-07	0.000444322	1	1	2	P04264	P04264 [46-65]		0	1765.73	16960200		High	High	0.000678	2.439e-07	152	30.28
	FALSE	High	[R].GENALKDAK.[N]		0.00416008	0.000642774	1	1	1	P04264	P04264 [433-441]		1	945.5	1.67663e+06		High	High	0.0007358	0.003557	44	13.57
	FALSE	High	[R].GGGGGGYGSGGSSYGSGGGSYGSGGGGGGGR.[G]		7.4848e-08	0.000444322	1	1	1	P04264	P04264 [519-549]		0	2383.95	8548716		High	High	0.000678	4.709e-08	144	21.61
	FALSE	High	[R].GSGGGSSGGSIGGR.[G]		0.00194812	0.000642774	1	1	1	P04264	P04264 [603-616]		0	1092.5	36706048		High	High	0.0007358	0.001631	86	13.43
	FALSE	High	[R].GSYGSGGSSYGSGGGSYGSGGGGGGHGSYGSGSSSGGYR.[G]		3.95473e-11	0.000444322	1	1	1	P04264	P04264 [550-588]		0	3312.31	8964278		High	High	0.000678	1.999e-11	103	23.06
	FALSE	High	[K].KDVDGAYMTK.[V]	1xOxidation [M8]	0.00391687	0.000642774	1	1	1	P04264	P04264 [289-298]		1	1143.54	1.28176e+06		High	High	0.0007358	0.003352	45	15.14
	FALSE	High	[K].LDNLQQEIDFLTALYQAELSQMQTQISETNVILSMDNNR.[S]		0.134584	0.00847728	1	1	1	P04264	P04264 [305-343]		0	4527.2		No Quan Values	High	High	0.0078	0.1275	8
	FALSE	High	[R].LDSELKNMQDMVEDYR.[N]	2xOxidation [M8; M11]	0.00159731	0.000642774	1	1	1	P04264	P04264 [252-267]		1	2017.88		No Quan Values	High	High	0.0007358	0.001333	57
	FALSE	High	[K].IEISELNR.[V]		0.0134574	0.00122382	2	2	1	P35908; P04264	P35908 [394-401]; P04264 [396-403]		0	973.531	83660864	Shared	High	High	0.001244	0.01188	56	29.91
	FALSE	High	[K].LNDLEDALQQAK.[E]		2.59891e-06	0.000444322	1	1	1	P04264	P04264 [444-455]		0	1357.7	22934670		High	High	0.000678	1.802e-06	89	35.62
	FALSE	High	[R].LRSEIDNVK.[K]		0.0216062	0.00213901	1	1	1	P04264	P04264 [408-416]		1	1073.59	24239880		High	High	0.00206	0.01941	39	19.65
	FALSE	High	[R].MSGECAPNVSVSVSTSHTTISGGGSR.[G]	1xCarbamidomethyl [C5]	7.62425e-06	0.000444322	1	1	1	P04264	P04264 [493-518]		0	2565.17	3.19053e+06		High	High	0.000678	5.455e-06	49	29.17
	FALSE	High	[R].MSGECAPNVSVSVSTSHTTISGGGSR.[G]	1xCarbamidomethyl [C5]; 1xOxidation [M1]	1.13332e-07	0.000444322	1	1	2	P04264	P04264 [493-518]		0	2581.16	19998772		High	High	0.000678	7.185e-08	77	27.93
	FALSE	High	[K].NKLNDLEDALQQAK.[E]		0.00068838	0.000642774	1	1	2	P04264	P04264 [442-455]		1	1599.83	16470902		High	High	0.0007358	0.0005601	57	36.14
	FALSE	High	[K].NKLNDLEDALQQAKEDLAR.[L]		6.60103e-05	0.000444322	1	1	1	P04264	P04264 [442-460]		2	2184.13	5.65217e+06		High	High	0.000678	5.013e-05	54	44.52
	FALSE	High	[KR].NKYEDEINK.[HR]		0.00802199	0.000977083	4	11	1	P04264; P02538; P05787; P13647	P04264 [268-276]; P02538 [251-259]; P05787 [177-185]; P13647 [256-264]		1	1152.55	23039700	Shared	High	High	0.001033	0.007	56	18.58
	FALSE	High	[KR].NKYEDEINKR.[T]		0.00579448	0.000642774	4	10	1	P04264; P02538; P05787; P13647	P04264 [268-277]; P02538 [251-260]; P05787 [177-186]; P13647 [256-265]		2	1308.65		No Quan Values	High	High	0.0007358	0.005022	41
	FALSE	High	[K].NMQDMVEDYR.[N]		0.00210664	0.000642774	1	1	1	P04264	P04264 [258-267]		0	1300.53	8598161		High	High	0.0007358	0.001766	59	32.58
	FALSE	High	[K].NMQDMVEDYR.[N]	1xOxidation [M]	0.00205654	0.000642774	1	1	3	P04264	P04264 [258-267]		0	1316.52	2.22072e+07		High	High	0.0007358	0.00173	52	27.02
	FALSE	High	[K].NMQDMVEDYR.[N]	2xOxidation [M2; M5]	0.0796524	0.00505482	1	1	1	P04264	P04264 [258-267]		0	1332.52	6.58213e+06		High	High	0.004705	0.07427	51	22.49
	FALSE	High	[K].QISNLQQSISDAEQR.[G]	1xGln->pyro-Glu [N-Term]	0.000161682	0.000444322	1	1	1	P04264	P04264 [418-432]		0	1699.82	3.54856e+06		High	High	0.000678	0.0001259	75	41.35
	FALSE	High	[R].SEIDNVK.[K]		0.0180563	0.00181641	1	1	2	P04264	P04264 [410-416]		0	804.41	7317942		High	High	0.001489	0.0161	39	18.12
	FALSE	High	[R].SEIDNVKK.[Q]		0.0111696	0.00122382	1	1	1	P04264	P04264 [410-417]		1	932.505	4.00015e+06		High	High	0.001244	0.009865	30	15.47
	FALSE	High	[R].SGGGFSSGSAGIINYQR.[R]		2.52088e-08	0.000444322	1	1	1	P04264	P04264 [13-29]		0	1657.79	6.91647e+06		High	High	0.000678	1.536e-08	101	32.54
	FALSE	High	[K].SKAEAESLYQSK.[Y]		1.54995e-05	0.000444322	1	1	1	P04264	P04264 [365-376]		1	1340.67	16874072		High	High	0.000678	1.131e-05	66	19.85
	FALSE	High	[R].SLDLDSIIAEVK.[A]		4.20425e-06	0.000444322	1	1	1	P04264	P04264 [344-355]		0	1302.72	56798500		High	High	0.000678	2.968e-06	92	49.65
	FALSE	High	[K].SLNNQFASFIDK.[V]		0.000281103	0.000444322	1	1	1	P04264	P04264 [186-197]		0	1383.69	69223904		High	High	0.000678	0.0002226	60	40.52
	FALSE	High	[K].SISISVAR.[G]		0.0199905	0.00208406	1	1	1	P04264	P04264 [75-82]		0	832.489	38013088		High	High	0.002023	0.01792	50	28.24
	FALSE	High	[R].SLVNLGGSK.[S]		0.00519894	0.000642774	1	1	1	P04264	P04264 [66-74]		0	874.499	33245806		High	High	0.0007358	0.004468	63	28.11
	FALSE	High	[R].THNLEPYFESFINNLR.[R]		1.46769e-07	0.000444322	1	1	1	P04264	P04264 [224-239]		0	1993.98	17110088		High	High	0.000678	9.416e-08	70	49.22
	FALSE	High	[R].TLLEGEESR.[M]		0.0122238	0.00122382	1	1	1	P04264	P04264 [484-492]		0	1033.52	53354460		High	High	0.001244	0.01078	55	24.16
	FALSE	High	[R].TNAENEFVTIK.[K]		9.99491e-05	0.000444322	1	1	1	P04264	P04264 [278-288]		0	1265.64	36938284		High	High	0.000678	7.713e-05	74	31.24
	FALSE	High	[K].WELLQQVDTSTR.[T]		0.00017588	0.000444322	1	1	1	P04264	P04264 [212-223]		0	1475.75	37881628		High	High	0.000678	0.0001375	77	40.01
	FALSE	High	[KR].YEDEINK.[HR]		0.0176287	0.00149618	5	17	1	P35908; P04264; P02538; P05787; P13647	P35908 [268-274]; P04264 [270-276]; P02538 [253-259]; P05787 [179-185]; P13647 [258-264]		0	910.415		No Quan Values	High	High	0.001489	0.01569	34
	FALSE	High	[KR].YEDEINKR.[T]		0.0128258	0.00122382	5	16	1	P35908; P04264; P02538; P05787; P13647	P35908 [268-275]; P04264 [270-277]; P02538 [253-260]; P05787 [179-186]; P13647 [258-265]		1	1066.52	5660255	Shared	High	High	0.001244	0.01135	32	16.55
	FALSE	High	[K].YEELQITAGR.[H]		0.000370646	0.000444322	1	2	1	P04264	P04264 [377-386]		0	1179.6	73362224		High	High	0.000678	0.0002956	56	30.35
FALSE	High	Master Protein	P27824	Calnexin OS=Homo sapiens OX=9606 GN=CANX PE=1 SV=2	0	152.19	52	39	45	39	592	67.5	4.6	1597	39	metabolic process;regulation of biological process;response to stimulus;transport	cytoplasm;endoplasmic reticulum;membrane;organelle lumen;ribosome	metal ion binding;protein binding;RNA binding	Pf00262	821	ENSG00000127022.14; ENSG00000283777.1	5; CHR_HG30_PATCH	CANX	Protein processing in endoplasmic reticulum; Thyroid hormone synthesis; HTLV-I infection; Antigen processing and presentation; Phagosome		Assembly of Viral Components at the Budding Site; Antigen Presentation: Folding, assembly and peptide loading of class I MHC; Interleukin-35 Signalling; Calnexin/calreticulin cycle; MHC class II antigen presentation	25	0	9.37389e+08	High	1
	Checked	Confidence	Annotated Sequence	Modifications	Qvality PEP	Qvality q-value	# Protein Groups	# Proteins	# PSMs	Master Protein Accessions	Positions in Master Proteins	Modifications in Master Proteins	# Missed Cleavages	Theo. MH+ [Da]	Abundance: F12: Sample	Quan Info	Found in Sample: [S12] F12: Sample	Confidence (by Search Engine): Mascot	Percolator q-Value (by Search Engine): Mascot	Percolator PEP (by Search Engine): Mascot	Ions Score (by Search Engine): Mascot	Top Apex RT [min]
	FALSE	High	[K].AEEDEILNR.[S]		0.0024784	0.000642774	1	1	1	P27824	P27824 [574-582]		0	1088.52	46561144		High	High	0.0007358	0.002098	55	25.63
	FALSE	High	[K].APVPTGEVYFADSFDR.[G]		2.50683e-06	0.000444322	1	8	1	P27824	P27824 [62-77]		0	1770.83	122247872		High	High	0.000678	1.741e-06	59	41.78
	FALSE	High	[R].CESAPGCGVWQR.[P]	2xCarbamidomethyl [C1; C7]	4.46567e-05	0.000444322	1	2	1	P27824	P27824 [360-371]		0	1406.59	7139406		High	High	0.000678	3.365e-05	83	27.17
	FALSE	High	[R].CESAPGCGVWQRPVIDNPNYK.[G]	2xCarbamidomethyl [C1; C7]	0.00021319	0.000444322	1	1	2	P27824	P27824 [360-380]		1	2447.12	37488224		High	High	0.000678	0.0001682	34	33.16
	FALSE	High	[K].DDTDDEIAK.[Y]		0.0107091	0.00122382	1	6	1	P27824	P27824 [91-99]		0	1021.43	31380570		High	High	0.001244	0.009414	45	18.56
	FALSE	High	[K].DKGDEEEEGEEK.[L]		0.000195981	0.000444322	1	1	1	P27824	P27824 [536-547]		1	1393.56		No Quan Values	High	High	0.000678	0.0001539	65
	FALSE	High	[K].DKGDEEEEGEEKLEEK.[Q]		6.10355e-06	0.000444322	1	1	1	P27824	P27824 [536-551]		2	1892.82	4684111		High	High	0.000678	4.339e-06	54	20.69
	FALSE	High	[K].EEEEEKEEEK.[D]		0.00368789	0.000642774	1	1	1	P27824	P27824 [526-535]		1	1307.55	2.42703e+06		High	High	0.0007358	0.003156	10	11.9
	FALSE	High	[R].EIEDPEDR.[K]		0.0256875	0.00213901	1	2	1	P27824	P27824 [275-282]		0	1002.44	50039912		High	High	0.00206	0.0231	42	19.58
	FALSE	High	[K].GDEEEEGEEKLEEK.[Q]		0.00510581	0.000642774	1	1	1	P27824	P27824 [538-551]		1	1649.7	1.60385e+06		High	High	0.0007358	0.004388	23	22.17
	FALSE	High	[R].GTLSGWILSK.[A]		0.0132967	0.00122382	1	6	1	P27824	P27824 [78-87]		0	1061.6	92440408		High	High	0.001244	0.01173	50	40.54
	FALSE	High	[K].KDDTDDEIAK.[Y]		0.0153577	0.00149618	1	6	1	P27824	P27824 [90-99]		1	1149.53	26955552		High	High	0.001489	0.01365	51	15.15
	FALSE	High	[R].KIPNPDFFEDLEPFR.[M]		4.88714e-05	0.000444322	1	1	1	P27824	P27824 [401-415]		1	1863.93	26761024		High	High	0.000678	3.693e-05	83	48.08
	FALSE	High	[R].KPEDWDERPK.[I]		0.000564534	0.000642774	1	2	1	P27824	P27824 [283-292]		2	1299.63	64915104		High	High	0.0007358	0.0004576	46	18.35
	FALSE	High	[K].KQTSGMEYK.[K]		0.0112369	0.00122382	1	1	1	P27824	P27824 [507-515]		1	1071.51	1.86706e+06		High	High	0.001244	0.009885	41	13.95
	FALSE	High	[K].KTDAPQPDVK.[E]		0.00215797	0.000642774	1	1	1	P27824	P27824 [516-525]		1	1098.58	19891606		High	High	0.0007358	0.001816	64	15.95
	FALSE	High	[K].KTDAPQPDVKEEEEEK.[E]		0.000193639	0.000444322	1	1	1	P27824	P27824 [516-531]		2	1871.89		No Quan Values	High	High	0.000678	0.000152	72
	FALSE	High	[K].LNKPFLFDTKPLIVQYEVNFQNGIECGGAYVK.[L]	1xCarbamidomethyl [C26]	4.65763e-05	0.000444322	1	6	1	P27824	P27824 [135-166]		2	3701.9		No Quan Values	High	High	0.000678	3.502e-05	70
	FALSE	High	[K].IPDPEAVKPDDWDEDAPAK.[I]		8.19467e-06	0.000444322	1	2	1	P27824	P27824 [293-311]		1	2107.98	57070852		High	High	0.000678	5.868e-06	58	33.7
	FALSE	High	[K].IPNPDFFEDLEPFR.[M]		4.05442e-07	0.000444322	1	1	1	P27824	P27824 [402-415]		0	1735.83	10047401		High	High	0.000678	2.665e-07	88	52.42
	FALSE	High	[R].IVDDWANDGWGLK.[K]		1.67561e-06	0.000444322	1	1	1	P27824	P27824 [446-458]		0	1488.71	18331462		High	High	0.000678	1.146e-06	88	42.09
	FALSE	High	[R].IVDDWANDGWGLKK.[A]		1.43312e-06	0.000444322	1	1	1	P27824	P27824 [446-459]		1	1616.81	11713197		High	High	0.000678	9.762e-07	67	36.56
	FALSE	High	[R].PVIDNPNYK.[G]		0.0605894	0.00384141	1	1	1	P27824	P27824 [372-380]		0	1059.55	32008588		High	High	0.003608	0.056	59	23.89
	FALSE	High	[K].QKSDAEEDGGTVSQEEEDR.[K]	1xGln->pyro-Glu [N-Term]	0.00109357	0.000642774	1	1	1	P27824	P27824 [552-570]		1	2091.86	557628		High	High	0.0007358	0.0009047	86	21.24
	FALSE	High	[K].QKSDAEEDGGTVSQEEEDR.[K]		6.67961e-06	0.000444322	1	1	1	P27824	P27824 [552-570]		1	2108.89		No Quan Values	High	High	0.000678	4.758e-06	87
	FALSE	High	[K].RPDADLK.[T]		0.073591	0.00481945	1	4	1	P27824	P27824 [221-227]		1	814.442	35582160		High	High	0.004277	0.0683	43	14.39
	FALSE	High	[K].SDAEEDGGTVSQEEEDR.[K]		4.46384e-07	0.000444322	1	1	1	P27824	P27824 [554-570]		0	1852.73	5.55617e+06		High	High	0.000678	2.941e-07	127	20.04
	FALSE	High	[K].SDAEEDGGTVSQEEEDRKPK.[A]		0.00101136	0.000642774	1	1	1	P27824	P27824 [554-573]		2	2205.97	5.10867e+06		High	High	0.0007358	0.0008332	38	18.24
	FALSE	High	[K].TDAPQPDVK.[E]		0.0343621	0.00213901	1	1	1	P27824	P27824 [517-525]		0	970.484	12733759		High	High	0.00206	0.03131	56	18.38
	FALSE	High	[K].TDAPQPDVKEEEEEK.[E]		0.00013419	0.000444322	1	1	1	P27824	P27824 [517-531]		1	1743.79		No Quan Values	High	High	0.000678	0.000104	47
	FALSE	High	[K].TDAPQPDVKEEEEEKEEEK.[D]		7.71794e-05	0.000444322	1	1	1	P27824	P27824 [517-535]		2	2259.01	5511885		High	High	0.000678	5.907e-05	41	20.01
	FALSE	High	[K].TGIYEEK.[H]		0.0796524	0.00505482	1	4	1	P27824	P27824 [211-217]		0	839.415	81861576		High	High	0.004705	0.07406	31	19.4
	FALSE	High	[K].TPELNLDQFHDK.[T]		7.39986e-05	0.000444322	1	5	1	P27824	P27824 [171-182]		0	1456.71	46037408		High	High	0.000678	5.652e-05	50	32.9
	FALSE	High	[K].TPELNLDQFHDKTPYTIMFGPDK.[C]		6.52088e-06	0.000444322	1	5	1	P27824	P27824 [171-193]		1	2707.31		No Quan Values	High	High	0.000678	4.645e-06	69
	FALSE	High	[K].TPYTIMFGPDK.[C]		0.000150429	0.000444322	1	5	1	P27824	P27824 [183-193]		0	1269.62	17453894		High	High	0.000678	0.000117	45	39.2
	FALSE	High	[K].TPYTIMFGPDK.[C]	1xOxidation [M6]	0.00391687	0.000642774	1	5	1	P27824	P27824 [183-193]		0	1285.61	6.78699e+06		High	High	0.0007358	0.003344	41	35.12
	FALSE	High	[K].TYFTDKK.[T]		0.10118	0.00644021	1	4	1	P27824	P27824 [228-234]		1	902.462	24712750		High	High	0.005961	0.09477	31	17.92
	FALSE	High	[K].WEVEEMK.[E]		0.0341595	0.00213901	1	5	1	P27824	P27824 [104-110]		0	950.429	10337480		High	High	0.00206	0.0311	24	30.3
	FALSE	High	[K].WEVEEMK.[E]	1xOxidation [M6]	0.0199905	0.00208406	1	5	1	P27824	P27824 [104-110]		0	966.424		No Quan Values	High	High	0.002023	0.01785	19
	FALSE	High	[K].WKPPMIDNPSYQGIWKPR.[K]		3.773e-06	0.000444322	1	1	1	P27824	P27824 [383-400]		2	2213.13		No Quan Values	High	High	0.000678	2.644e-06	51
	FALSE	High	[K].YDGKWEVEEMK.[E]		0.000145974	0.000444322	1	5	1	P27824	P27824 [100-110]		1	1413.64	10647663		High	High	0.000678	0.0001137	80	29.69
	FALSE	High	[K].YDGKWEVEEMKESK.[L]		1.85633e-05	0.000444322	1	5	2	P27824	P27824 [100-113]		2	1757.81	8927011		High	High	0.000678	1.363e-05	28	26.26
	FALSE	High	[K].YDGKWEVEEMKESK.[L]	1xOxidation [M10]	0.000338687	0.000444322	1	5	1	P27824	P27824 [100-113]		2	1773.8		No Quan Values	High	High	0.000678	0.00027	52
FALSE	High	Master Protein	A0A1W2PS30	BTB/POZ domain-containing protein KCTD7 OS=Homo sapiens OX=9606 GN=KCTD7 PE=1 SV=1	0	141.329	61	21	149	1	238	27.3	7.87	3606	21	cell organization and biogenesis		protein binding	Pf02214		ENSG00000243335.9	7					0	0	18378698	High	1	Acetyl [N-Term]
	Checked	Confidence	Annotated Sequence	Modifications	Qvality PEP	Qvality q-value	# Protein Groups	# Proteins	# PSMs	Master Protein Accessions	Positions in Master Proteins	Modifications in Master Proteins	# Missed Cleavages	Theo. MH+ [Da]	Abundance: F12: Sample	Quan Info	Found in Sample: [S12] F12: Sample	Confidence (by Search Engine): Mascot	Percolator q-Value (by Search Engine): Mascot	Percolator PEP (by Search Engine): Mascot	Ions Score (by Search Engine): Mascot	Top Apex RT [min]
	FALSE	High	[R].CYEDTMLAAMFSGR.[H]	1xCarbamidomethyl [C1]	4.30658e-06	0.000444322	3	7	17	A0A1W2PP71; A0A1W2PS30; A0A1W2PQ65	A0A1W2PP71 [71-84]; A0A1W2PS30 [71-84]; A0A1W2PQ65 [28-41]		0	1651.69	2.73454e+09	Shared	High	High	0.000678	3.029e-06	105	48.5
	FALSE	High	[R].CYEDTMLAAMFSGR.[H]	1xCarbamidomethyl [C1]; 1xOxidation [M]	1.1133e-06	0.000444322	3	7	9	A0A1W2PP71; A0A1W2PS30; A0A1W2PQ65	A0A1W2PP71 [71-84]; A0A1W2PS30 [71-84]; A0A1W2PQ65 [28-41]		0	1667.69	4.62086e+08	Shared	High	High	0.000678	7.564e-07	109	41.86
	FALSE	High	[R].CYEDTMLAAMFSGR.[H]	1xCarbamidomethyl [C1]; 2xOxidation [M6; M10]	2.3896e-05	0.000444322	3	7	1	A0A1W2PP71; A0A1W2PS30; A0A1W2PQ65	A0A1W2PP71 [71-84]; A0A1W2PS30 [71-84]; A0A1W2PQ65 [28-41]		0	1683.68	71106400	Shared	High	High	0.000678	1.772e-05	72	34.57
	FALSE	High	[R].DGTHFGDVLNFLR.[S]		9.87544e-05	0.000444322	3	7	29	A0A1W2PP71; A0A1W2PS30; A0A1W2PQ65	A0A1W2PP71 [100-112]; A0A1W2PS30 [100-112]; A0A1W2PQ65 [57-69]		0	1490.74	1.32918e+10	Shared	High	High	0.000678	7.593e-05	28	47.47
	FALSE	High	[R].DGTHFGDVLNFLRSGDLPPR.[E]		0.034771	0.00213901	3	7	1	A0A1W2PP71; A0A1W2PS30; A0A1W2PQ65	A0A1W2PP71 [100-119]; A0A1W2PS30 [100-119]; A0A1W2PQ65 [57-76]		1	2213.11		No Quan Values	High	High	0.00206	0.03165	11
	FALSE	High	[K].DHLERIVEIAR.[L]		0.016703	0.00149618	3	4	1	A0A1W2PP71; A0A1W2PS30; A0A1W2PQ65	A0A1W2PP71 [165-175]; A0A1W2PS30 [165-175]; A0A1W2PQ65 [122-132]		1	1350.75	75199928	Shared	High	High	0.001489	0.01484	35	29.79
	FALSE	High	[K].EAQYYAIGPLLEQLENMQPLK.[G]		8.65033e-06	0.000444322	3	7	2	A0A1W2PP71; A0A1W2PS30; A0A1W2PQ65	A0A1W2PP71 [128-148]; A0A1W2PS30 [128-148]; A0A1W2PQ65 [85-105]		0	2448.25	213628112	Shared	High	High	0.000678	6.218e-06	54	55.5
	FALSE	High	[K].EAQYYAIGPLLEQLENMQPLK.[G]	1xOxidation [M17]	3.57426e-06	0.000444322	3	7	2	A0A1W2PP71; A0A1W2PS30; A0A1W2PQ65	A0A1W2PP71 [128-148]; A0A1W2PS30 [128-148]; A0A1W2PQ65 [85-105]		0	2464.24	134781016	Shared	High	High	0.000678	2.504e-06	64	53.32
	FALSE	High	[K].EAQYYAIGPLLEQLENMQPLKGEK.[VT]		3.07543e-06	0.000444322	3	7	8	A0A1W2PP71; A0A1W2PS30; A0A1W2PQ65	A0A1W2PP71 [128-151]; A0A1W2PS30 [128-151]; A0A1W2PQ65 [85-108]		1	2762.41	8.14024e+08	Shared	High	High	0.000678	2.146e-06	71	53.44
	FALSE	High	[K].EAQYYAIGPLLEQLENMQPLKGEK.[VT]	1xOxidation [M17]	9.75361e-07	0.000444322	3	7	2	A0A1W2PP71; A0A1W2PS30; A0A1W2PQ65	A0A1W2PP71 [128-151]; A0A1W2PS30 [128-151]; A0A1W2PQ65 [85-108]		1	2778.4	543086016	Shared	High	High	0.000678	6.578e-07	57	50.55
	FALSE	High	[K].GEKVRQAFLGLMPYYK.[DG]		0.000886067	0.000642774	3	5	1	A0A1W2PP71; A0A1W2PS30; A0A1W2PQ65	A0A1W2PP71 [149-164]; A0A1W2PS30 [149-164]; A0A1W2PQ65 [106-121]		2	1900.01	7.47489e+06	Shared	High	High	0.0007358	0.0007271	56	49.53
	FALSE	High	[K].GLTVDHQCIGVCDK.[H]	2xCarbamidomethyl [C8; C12]	2.77718e-05	0.000444322	1	1	1	A0A1W2PS30	A0A1W2PS30 [190-203]		0	1601.74	18378698		High	High	0.000678	2.057e-05	55	27.43
	FALSE	High	[K].HLVNHYYCK.[R]	1xCarbamidomethyl [C8]	0.000165618	0.000444322	2	4	7	A0A1W2PP71; A0A1W2PS30	A0A1W2PP71 [270-278]; A0A1W2PS30 [204-212]		0	1233.58	1.02812e+10	Shared	High	High	0.000678	0.0001298	52	17.6
	FALSE	High	[R].HYIPTDSEGR.[Y]		0.0005097	0.000642774	3	7	14	A0A1W2PP71; A0A1W2PS30; A0A1W2PQ65	A0A1W2PP71 [85-94]; A0A1W2PS30 [85-94]; A0A1W2PQ65 [42-51]		0	1174.55	1.29925e+10	Shared	High	High	0.0007358	0.0004103	66	19.1
	FALSE	High	[R].HYIPTDSEGRYFIDR.[D]		0.000302131	0.000444322	3	7	1	A0A1W2PP71; A0A1W2PS30; A0A1W2PQ65	A0A1W2PP71 [85-99]; A0A1W2PS30 [85-99]; A0A1W2PQ65 [42-56]		1	1868.89	29460402	Shared	High	High	0.000678	0.0002408	26	30.33
	FALSE	High	[R].LSTLRCYEDTMLAAMFSGR.[H]	1xCarbamidomethyl [C6]	0.000324731	0.000444322	3	7	1	A0A1W2PP71; A0A1W2PS30; A0A1W2PQ65	A0A1W2PP71 [66-84]; A0A1W2PS30 [66-84]; A0A1W2PQ65 [23-41]		1	2222.04	6.26532e+06	Shared	High	High	0.000678	0.000258	13	50.22
	FALSE	High	[R].IVEIARLR.[A]		0.00657598	0.000642774	3	5	2	A0A1W2PP71; A0A1W2PS30; A0A1W2PQ65	A0A1W2PP71 [170-177]; A0A1W2PS30 [170-177]; A0A1W2PQ65 [127-134]		1	969.62	99865216	Shared	High	High	0.0007358	0.0057	39	28.16
	FALSE	High	[-].MVVVTGR.[E]		0.00444511	0.000642774	2	6	3	A0A1W2PP71; A0A1W2PS30	A0A1W2PP71 [1-7]; A0A1W2PS30 [1-7]		0	761.434	4.82058e+09	Shared	High	High	0.0007358	0.003814	56	22.85
	FALSE	High	[-].MVVVTGR.[E]	1xOxidation [M1]	0.00851985	0.000977083	2	6	6	A0A1W2PP71; A0A1W2PS30	A0A1W2PP71 [1-7]; A0A1W2PS30 [1-7]		0	777.429	5.17301e+08	Shared	High	High	0.001033	0.007427	43	18.01
	FALSE	High	[-].MVVVTGR.[E]	1xAcetyl [N-Term]; 1xOxidation [M1]	0.0210958	0.00208406	2	6	1	A0A1W2PP71; A0A1W2PS30	A0A1W2PP71 [1-7]; A0A1W2PS30 [1-7]	A0A1W2PP71 1xAcetyl [N-Term]; A0A1W2PS30 1xAcetyl [N-Term]	0	819.439	1.27082e+06	Shared	High	High	0.002023	0.01896	34	26.64
	FALSE	High	[-].MVVVTGREPDSR.[R]		0.0280863	0.00213901	2	6	1	A0A1W2PP71; A0A1W2PS30	A0A1W2PP71 [1-12]; A0A1W2PS30 [1-12]		1	1345.69	638604864	Shared	High	High	0.00206	0.02539	43	22.92
	FALSE	High	[-].MVVVTGREPDSR.[R]	1xOxidation [M1]	0.0703194	0.00407111	2	6	1	A0A1W2PP71; A0A1W2PS30	A0A1W2PP71 [1-12]; A0A1W2PS30 [1-12]		1	1361.68	117014568	Shared	High	High	0.003814	0.06535	18	19.19
	FALSE	High	[R].QAFLGLMPYYK.[DG]	1xGln->pyro-Glu [N-Term]	9.75741e-05	0.000444322	3	5	2	A0A1W2PP71; A0A1W2PS30; A0A1W2PQ65	A0A1W2PP71 [154-164]; A0A1W2PS30 [154-164]; A0A1W2PQ65 [111-121]		0	1313.66	335018784	Shared	High	High	0.000678	7.512e-05	38	54.4
	FALSE	High	[R].QAFLGLMPYYK.[DG]	1xGln->pyro-Glu [N-Term]; 1xOxidation [M7]	0.00764468	0.000977083	3	5	1	A0A1W2PP71; A0A1W2PS30; A0A1W2PQ65	A0A1W2PP71 [154-164]; A0A1W2PS30 [154-164]; A0A1W2PQ65 [111-121]		0	1329.65	63947024	Shared	High	High	0.001033	0.006654	20	49.7
	FALSE	High	[R].QAFLGLMPYYK.[DG]		4.23045e-05	0.000444322	3	5	9	A0A1W2PP71; A0A1W2PS30; A0A1W2PQ65	A0A1W2PP71 [154-164]; A0A1W2PS30 [154-164]; A0A1W2PQ65 [111-121]		0	1330.69	4.48819e+09	Shared	High	High	0.000678	3.188e-05	57	45.02
	FALSE	High	[R].QAFLGLMPYYK.[DG]	1xOxidation [M7]	0.000342784	0.000444322	3	5	5	A0A1W2PP71; A0A1W2PS30; A0A1W2PQ65	A0A1W2PP71 [154-164]; A0A1W2PS30 [154-164]; A0A1W2PQ65 [111-121]		0	1346.68	7.02845e+08	Shared	High	High	0.000678	0.0002727	49	40.32
	FALSE	High	[R].QAFLGLMPYYKDHLER.[I]	1xGln->pyro-Glu [N-Term]	6.48179e-06	0.000444322	3	4	1	A0A1W2PP71; A0A1W2PS30; A0A1W2PQ65	A0A1W2PP71 [154-169]; A0A1W2PS30 [154-169]; A0A1W2PQ65 [111-126]		1	1963.97	58368088	Shared	High	High	0.000678	4.606e-06	42	46.63
	FALSE	High	[R].QAFLGLMPYYKDHLER.[I]	1xGln->pyro-Glu [N-Term]; 1xOxidation [M7]	0.000610412	0.000642774	3	4	1	A0A1W2PP71; A0A1W2PS30; A0A1W2PQ65	A0A1W2PP71 [154-169]; A0A1W2PS30 [154-169]; A0A1W2PQ65 [111-126]		1	1979.97	10482655	Shared	High	High	0.0007358	0.0004951	9	41.3
	FALSE	High	[R].QAFLGLMPYYKDHLER.[I]		2.43309e-05	0.000444322	3	4	2	A0A1W2PP71; A0A1W2PS30; A0A1W2PQ65	A0A1W2PP71 [154-169]; A0A1W2PS30 [154-169]; A0A1W2PQ65 [111-126]		1	1981	119471304	Shared	High	High	0.000678	1.797e-05	44	39.33
	FALSE	High	[R].QAFLGLMPYYKDHLER.[I]	1xOxidation [M7]	9.29752e-06	0.000444322	3	4	1	A0A1W2PP71; A0A1W2PS30; A0A1W2PQ65	A0A1W2PP71 [154-169]; A0A1W2PS30 [154-169]; A0A1W2PQ65 [111-126]		1	1996.99	23660998	Shared	High	High	0.000678	6.683e-06	37	35.11
	FALSE	High	[K].RPIYEFK.[I]		0.00396435	0.000642774	2	4	4	A0A1W2PP71; A0A1W2PS30	A0A1W2PP71 [279-285]; A0A1W2PS30 [213-219]		1	952.525	1.66301e+10	Shared	High	High	0.0007358	0.00339	30	25.94
	FALSE	High	[R].SGDLPPR.[E]		0.0321954	0.00213901	3	7	9	A0A1W2PP71; A0A1W2PS30; A0A1W2PQ65	A0A1W2PP71 [113-119]; A0A1W2PS30 [113-119]; A0A1W2PQ65 [70-76]		0	741.389	2.11617e+09	Shared	High	High	0.00206	0.02923	13	17.69
	FALSE	High	[M].VVVTGREPDSR.[R]		0.0437498	0.00239375	2	6	1	A0A1W2PP71; A0A1W2PS30	A0A1W2PP71 [2-12]; A0A1W2PS30 [2-12]		1	1214.65	8598266	Shared	High	High	0.002292	0.04011	52	22.92
	FALSE	High	[R].YFIDRDGTHFGDVLNFLR.[S]		5.06459e-07	0.000444322	3	7	2	A0A1W2PP71; A0A1W2PS30; A0A1W2PQ65	A0A1W2PP71 [95-112]; A0A1W2PS30 [95-112]; A0A1W2PQ65 [52-69]		1	2185.08	46482340	Shared	High	High	0.000678	3.358e-07	43	47.77
FALSE	High	Master Protein	P11142	Heat shock cognate 71 kDa protein OS=Homo sapiens OX=9606 GN=HSPA8 PE=1 SV=1	0	140.822	62	38	49	32	646	70.9	5.52	1673	38	cell communication;cell organization and biogenesis;metabolic process;regulation of biological process;response to stimulus;transport	cytoplasm;cytosol;endosome;extracellular;membrane;nucleus;organelle lumen;spliceosomal complex	catalytic activity;nucleotide binding;protein binding;RNA binding	Pf00012, Pf02463, Pf06723	3312	ENSG00000109971.13	11	HSPA8	Protein processing in endoplasmic reticulum; Epstein-Barr virus infection; Estrogen signaling pathway; Toxoplasmosis; Spliceosome; Endocytosis; Antigen processing and presentation; Influenza A; Legionellosis; Measles; MAPK signaling pathway; Longevity regulating pathway - multiple species	Parkin-Ubiquitin Proteasomal System pathway; MAPK Signaling Pathway; Exercise-induced Circadian Regulation	Protein methylation; Clathrin-mediated endocytosis; Regulation of HSF1-mediated heat shock response; Golgi Associated Vesicle Biogenesis; GABA synthesis, release, reuptake and degradation; Lysosome Vesicle Biogenesis; CHL1 interactions; AUF1 (hnRNP D0) binds and destabilizes mRNA; Attenuation phase; Neutrophil degranulation; mRNA Splicing - Major Pathway; Interleukin-4 and 13 signaling; HSP90 cha…	52	6	839026702	High	1
	Checked	Confidence	Annotated Sequence	Modifications	Qvality PEP	Qvality q-value	# Protein Groups	# Proteins	# PSMs	Master Protein Accessions	Positions in Master Proteins	Modifications in Master Proteins	# Missed Cleavages	Theo. MH+ [Da]	Abundance: F12: Sample	Quan Info	Found in Sample: [S12] F12: Sample	Confidence (by Search Engine): Mascot	Percolator q-Value (by Search Engine): Mascot	Percolator PEP (by Search Engine): Mascot	Ions Score (by Search Engine): Mascot	Top Apex RT [min]
	FALSE	High	[R].ARFEELNADLFR.[G]		0.00218411	0.000642774	1	6	1	P11142	P11142 [300-311]		1	1480.75	14646331		High	High	0.0007358	0.001832	43	38.3
	FALSE	High	[K].ATVEDEK.[L]		0.0524298	0.00259453	1	6	1	P11142	P11142 [551-557]		0	791.378	8901773		High	High	0.00247	0.04815	47	12.34
	FALSE	High	[K].DAGTIAGLNVLR.[I-]		0.000515864	0.000642774	1	8	1	P11142	P11142 [160-171]		0	1199.67	84535096		High	High	0.0007358	0.0004164	55	40.36
	FALSE	High	[K].DISENKR.[A]		0.085682	0.00575095	1	5	1	P11142	P11142 [252-258]		1	861.442	3.15544e+06		High	High	0.005336	0.08017	45	11.8
	FALSE	High	[K].DNNLLGK.[F]		0.0497545	0.00259453	1	7	1	P11142	P11142 [452-458]		0	773.415	24054092		High	High	0.00247	0.04569	30	23.58
	FALSE	High	[K].EEFEHQQK.[E]		0.00447198	0.000642774	1	6	1	P11142	P11142 [590-597]		0	1074.49	8.37391e+06		High	High	0.0007358	0.003846	29	13.66
	FALSE	High	[K].EIAEAYLGK.[TA-]		0.0175234	0.00149618	1	9	1	P11142	P11142 [129-137]		0	993.525	19183244		High	High	0.001489	0.01564	19	29.57
	FALSE	High	[R].FDDAVVQSDMK.[H]	1xOxidation [M10]	0.0298058	0.00213901	1	10	1	P11142	P11142 [78-88]		0	1270.56		No Quan Values	High	High	0.00206	0.02697	16
	FALSE	High	[R].FEELNADLFR.[G]		0.000585263	0.000642774	1	6	1	P11142	P11142 [302-311]		0	1253.62	19499544		High	High	0.0007358	0.0004739	84	41.58
	FALSE	High	[K].GPAVGIDLGTTYSCVGVFQHGK.[V]	1xCarbamidomethyl [C14]	1.127e-05	0.000444322	1	10	2	P11142	P11142 [4-25]		0	2263.12	28003370		High	High	0.000678	8.143e-06	48	40.58
	FALSE	High	[R].GTLDPVEK.[A]		0.041743	0.00239375	1	5	1	P11142	P11142 [312-319]		0	858.457	31635644		High	High	0.002292	0.03809	34	22.96
	FALSE	High	[K].HWPFMVVNDAGRPK.[VH]		1.9478e-05	0.000444322	1	10	1	P11142	P11142 [89-102]		1	1653.83	17532582		High	High	0.000678	1.433e-05	66	34.64
	FALSE	High	[K].LDKSQIHDIVLVGGSTR.[I]		0.00031135	0.000444322	1	5	1	P11142	P11142 [326-342]		1	1838.01		No Quan Values	High	High	0.000678	0.0002485	28
	FALSE	High	[R].IINEPTAAAIAYGLDK.[-KRG]		4.91661e-05	0.000444322	2	9	1	P11142; P11021	P11142 [172-187]; P11021 [198-213]		0	1659.9	35819548	Shared	High	High	0.000678	3.72e-05	94	40.81
	FALSE	High	[R].IINEPTAAAIAYGLDKK.[VG]		6.88346e-06	0.000444322	1	5	1	P11142	P11142 [172-188]		1	1787.99	43772992		High	High	0.000678	4.916e-06	81	37.14
	FALSE	High	[K].LLQDFFNGK.[E]		0.00186777	0.000642774	1	7	1	P11142	P11142 [349-357]		0	1081.57	15830143		High	High	0.0007358	0.001567	49	40.06
	FALSE	High	[R].LSKEDIER.[M]		0.0671818	0.00407111	1	6	1	P11142	P11142 [510-517]		1	989.526		No Quan Values	High	High	0.003814	0.06215	49
	FALSE	High	[K].ITITNDK.[G]		0.0630783	0.00384141	2	13	1	A0A0G2JIW1; P11142	A0A0G2JIW1 [502-508]; P11142 [501-507]		0	804.446	54035964	Shared	High	High	0.003608	0.05836	36	19.63
	FALSE	High	[K].ITITNDKGR.[L]		0.0140352	0.00122382	2	13	1	A0A0G2JIW1; P11142	A0A0G2JIW1 [502-510]; P11142 [501-509]		1	1017.57	1.68024e+06	Shared	High	High	0.001244	0.01243	50	17.2
	FALSE	High	[K].MKEIAEAYLGK.[TA-]		0.000163638	0.000444322	1	9	1	P11142	P11142 [127-137]		1	1252.66	7.01624e+06		High	High	0.000678	0.0001275	43	29.51
	FALSE	High	[R-].MVNHFIAEFK.[R]		0.00371017	0.000642774	1	4	1	P11142	P11142 [237-246]		0	1235.62	11172125		High	High	0.0007358	0.003165	43	33.49
	FALSE	High	[R].MVQEAEK.[Y]		0.0752785	0.00481945	2	9	1	A0A0G2JIW1; P11142	A0A0G2JIW1 [519-525]; P11142 [518-524]		0	834.403		No Quan Values	High	High	0.004494	0.07018	40
	FALSE	High	[R].MVQEAEK.[Y]	1xOxidation [M1]	0.0280863	0.00213901	2	9	1	A0A0G2JIW1; P11142	A0A0G2JIW1 [519-525]; P11142 [518-524]		0	850.397	756030	Shared	High	High	0.00206	0.02533	30	11.4
	FALSE	High	[K].NQTAEKEEFEHQQK.[E]		0.00018344	0.000444322	1	6	1	P11142	P11142 [584-597]		1	1745.81	11695744		High	High	0.000678	0.0001442	44	15.93
	FALSE	High	[K].NQVAMNPTNTVFDAK.[R]		3.7063e-05	0.000444322	1	9	1	P11142	P11142 [57-71]		0	1649.8	34928068		High	High	0.000678	2.781e-05	86	34
	FALSE	High	[K].NQVAMNPTNTVFDAK.[R]	1xOxidation [M5]	2.67878e-05	0.000444322	1	9	2	P11142	P11142 [57-71]		0	1665.79	12697554		High	High	0.000678	1.99e-05	97	29.86
	FALSE	High	[K].NSLESYAFNMK.[A]	1xOxidation [M10]	0.000192478	0.000444322	1	6	1	P11142	P11142 [540-550]		0	1319.59		No Quan Values	High	High	0.000678	0.0001514	74
	FALSE	High	[RK].NVLIFDLGGGTFDVSILTIEDGIFEVK.[S]		7.8113e-05	0.000444322	1	4	4	P11142	P11142 [194-220]		0	2911.53	2.35484e+06		High	High	0.000678	5.96e-05	104	72.39
	FALSE	High	[K].QTQTFTTYSDNQPGVLIQVYEGER.[A]		0.00121127	0.000642774	1	5	1	P11142	P11142 [424-447]		0	2774.33	10798102		High	High	0.0007358	0.001003	63	43.47
	FALSE	High	[R].RFDDAVVQSDMK.[H]		2.03153e-05	0.000444322	1	10	1	P11142	P11142 [77-88]		1	1410.67	10499920		High	High	0.000678	1.491e-05	86	26.85
	FALSE	High	[R].RFDDAVVQSDMK.[H]	1xOxidation [M11]	0.000865016	0.000642774	1	10	1	P11142	P11142 [77-88]		1	1426.66	4920386		High	High	0.0007358	0.0007083	92	23.26
	FALSE	High	[K].SFYPEEVSSMVLTK.[M]	1xOxidation [M10]	0.00458106	0.000642774	1	10	2	P11142	P11142 [113-126]		0	1632.78		No Quan Values	High	High	0.0007358	0.003926	36
	FALSE	High	[K].SINPDEAVAYGAAVQAAILSGDK.[S]		1.01076e-08	0.000444322	1	4	2	P11142	P11142 [362-384]		0	2260.15	26534354		High	High	0.000678	5.992e-09	131	51.69
	FALSE	High	[K].SQIHDIVLVGGSTR.[I]		3.93598e-05	0.000444322	1	5	2	P11142	P11142 [329-342]		0	1481.81	62297398		High	High	0.000678	2.958e-05	79	30.66
	FALSE	High	[K].STAGDTHLGGEDFDNR.[M]		6.68089e-05	0.000444322	1	4	1	P11142	P11142 [221-236]		0	1691.73	44411032		High	High	0.000678	5.092e-05	38	24.16
	FALSE	High	[R].TTPSYVAFTDTER.[L]		8.09823e-05	0.000444322	2	17	1	A0A0G2JIW1; P11142	A0A0G2JIW1 [38-50]; P11142 [37-49]		0	1487.7	68599760	Shared	High	High	0.000678	6.189e-05	66	33.36
	FALSE	High	[K].TVTNAVVTVPAYFNDSQR.[Q]		3.46911e-05	0.000444322	1	7	1	P11142	P11142 [138-155]		0	1982	24563726		High	High	0.000678	2.593e-05	48	39.94
	FALSE	High	[K].VCNPIITK.[L]	1xCarbamidomethyl [C2]	0.00460874	0.000642774	1	5	1	P11142	P11142 [602-609]		0	944.523	5219104		High	High	0.0007358	0.003965	31	25.14
	FALSE	High	[KR].VEIIANDQGNR.[TI]		0.000120427	0.000444322	3	16	1	A0A0G2JIW1; P11142; P11021	A0A0G2JIW1 [27-37]; P11142 [26-36]; P11021 [50-60]		0	1228.63	84234872	Shared	High	High	0.000678	9.299e-05	71	24.23
	FALSE	High	[K].VQVEYKGETK.[ST]		0.00532576	0.000642774	1	10	1	P11142	P11142 [103-112]		1	1180.62		No Quan Values	High	High	0.0007358	0.004609	54
	FALSE	High	[K].YKAEDEK.[Q]		0.0707209	0.00407111	1	6	1	P11142	P11142 [525-531]		1	882.42	5667526		High	High	0.003814	0.06567	36	10.05
FALSE	High	Master Protein	Q9NYU2	UDP-glucose:glycoprotein glucosyltransferase 1 OS=Homo sapiens OX=9606 GN=UGGT1 PE=1 SV=3	0	137.035	35	43	45	41	1555	177.1	5.63	1225	43	metabolic process;regulation of biological process;response to stimulus	endoplasmic reticulum;organelle lumen	catalytic activity;protein binding	Pf06427	56886	ENSG00000136731.12	2	UGGT1	Protein processing in endoplasmic reticulum		ER Quality Control Compartment (ERQC)	7	2	1.17725e+08	High	1
	Checked	Confidence	Annotated Sequence	Modifications	Qvality PEP	Qvality q-value	# Protein Groups	# Proteins	# PSMs	Master Protein Accessions	Positions in Master Proteins	Modifications in Master Proteins	# Missed Cleavages	Theo. MH+ [Da]	Abundance: F12: Sample	Quan Info	Found in Sample: [S12] F12: Sample	Confidence (by Search Engine): Mascot	Percolator q-Value (by Search Engine): Mascot	Percolator PEP (by Search Engine): Mascot	Ions Score (by Search Engine): Mascot	Top Apex RT [min]
	FALSE	High	[K].AITTSLTTK.[W]		0.0833159	0.00554314	1	3	1	Q9NYU2	Q9NYU2 [46-54]		0	935.541	5087506		High	High	0.005149	0.07771	46	24.41
	FALSE	High	[R].AIWAALQTQTSNAAK.[N]		0.00168617	0.000642774	1	1	1	Q9NYU2	Q9NYU2 [813-827]		0	1573.83	4.14838e+06		High	High	0.0007358	0.001411	30	36.97
	FALSE	High	[K].ANPGAWILR.[L]		0.0177347	0.00149618	2	2	1	Q9NYU1; Q9NYU2	Q9NYU1 [1136-1144]; Q9NYU2 [1158-1166]		0	997.558	3.152e+06	Shared	High	High	0.001489	0.01583	45	37.62
	FALSE	High	[R].AVYLGELPHDQDVVEYIMNQPNVVPR.[I]		1.65593e-05	0.000444322	1	1	1	Q9NYU2	Q9NYU2 [669-694]		0	2995.5	5.36889e+06		High	High	0.000678	1.209e-05	61	49.54
	FALSE	High	[R].AYNYVAQEVDDYHAFQTLTHIYNK.[V]		3.68256e-07	0.000444322	1	1	1	Q9NYU2	Q9NYU2 [554-577]		0	2903.36		No Quan Values	High	High	0.000678	2.421e-07	53
	FALSE	High	[K].DLSQNFPTK.[A]		0.0107737	0.00122382	1	1	1	Q9NYU2	Q9NYU2 [348-356]		0	1049.53	5631851		High	High	0.001244	0.009476	47	28.16
	FALSE	High	[K].EFIPYMANEYNFQYELVQYK.[W]		0.00867513	0.000977083	1	1	1	Q9NYU2	Q9NYU2 [1301-1320]		0	2589.2		No Quan Values	High	High	0.001033	0.007605	1
	FALSE	High	[K].EGETYFDVVAVVDPVTR.[E]		0.000144229	0.000444322	1	1	1	Q9NYU2	Q9NYU2 [982-998]		0	1895.94	4.34903e+06		High	High	0.000678	0.0001124	62	49.56
	FALSE	High	[K].EKETGALYK.[E]		0.040773	0.00213901	1	2	1	Q9NYU2	Q9NYU2 [1530-1538]		1	1038.55	1.55452e+06		High	High	0.00206	0.03726	31	17.3
	FALSE	High	[K].EISYENTQISR.[A]		0.00168617	0.000642774	1	1	1	Q9NYU2	Q9NYU2 [802-812]		0	1339.65		No Quan Values	High	High	0.0007358	0.001404	57
	FALSE	High	[R].EQLDPDELETITMHK.[I]		3.11263e-06	0.000444322	1	1	1	Q9NYU2	Q9NYU2 [644-658]		0	1798.85	5.01236e+06		High	High	0.000678	2.175e-06	59	37.9
	FALSE	High	[R].EQLDPDELETITMHK.[I]	1xOxidation [M13]	0.00555518	0.000642774	1	1	1	Q9NYU2	Q9NYU2 [644-658]		0	1814.85		No Quan Values	High	High	0.0007358	0.004787	22
	FALSE	High	[K].EVFESSK.[M]		0.133877	0.00847728	1	1	1	Q9NYU2	Q9NYU2 [863-869]		0	825.399		No Quan Values	High	High	0.0078	0.1268	7
	FALSE	High	[K].FLFVDADQIVR.[T]		0.000748812	0.000642774	1	1	1	Q9NYU2	Q9NYU2 [1354-1364]		0	1322.71	4.76549e+06		High	High	0.0007358	0.000612	48	45.51
	FALSE	High	[K].HLVESTNEMAPLK.[V]		0.0253832	0.00213901	1	1	1	Q9NYU2	Q9NYU2 [307-319]		0	1468.75	1242228		High	High	0.00206	0.02284	59	27.16
	FALSE	High	[R].HYIFNPR.[K]		0.0152658	0.00149618	1	1	1	Q9NYU2	Q9NYU2 [229-235]		0	946.489	8710112		High	High	0.001489	0.01353	40	24.8
	FALSE	High	[R].KEPVYLSGYGVELAIK.[S]		0.0128258	0.00122382	1	1	1	Q9NYU2	Q9NYU2 [236-251]		1	1765.97	3.64417e+06		High	High	0.001244	0.01134	13	40.49
	FALSE	High	[R].KYHISALYVVDLK.[K]		0.000767034	0.000642774	2	2	1	Q9NYU1; Q9NYU2	Q9NYU1 [1386-1398]; Q9NYU2 [1411-1423]		1	1548.88	1590488	Shared	High	High	0.0007358	0.0006248	34	35.57
	FALSE	High	[K].KYPYVEVNSILGIDSAYDR.[N]		0.000170672	0.000444322	1	1	2	Q9NYU2	Q9NYU2 [596-614]		1	2202.11	1.88037e+06		High	High	0.000678	0.0001334	43	43.34
	FALSE	High	[R].LGIEGLSLHNVLK.[L]		0.000246279	0.000444322	1	1	1	Q9NYU2	Q9NYU2 [427-439]		0	1392.82	3.18487e+06		High	High	0.000678	0.000195	53	41.14
	FALSE	High	[R].ILASPVELALVVMK.[D]		1.93572e-06	0.000444322	1	1	1	Q9NYU2	Q9NYU2 [334-347]		0	1482.9	4.61171e+06		High	High	0.000678	1.336e-06	92	54.72
	FALSE	High	[K].ILETTTFFQR.[A]		0.00112695	0.000642774	1	1	1	Q9NYU2	Q9NYU2 [659-668]		0	1255.67	7634436		High	High	0.0007358	0.0009312	65	38.69
	FALSE	High	[R].IMMLSVLK.[N]		0.0111696	0.00122382	1	1	1	Q9NYU2	Q9NYU2 [1273-1280]		0	934.546	5.00986e+06		High	High	0.001244	0.009817	44	42.25
	FALSE	High	[K].LNIQPSEADYAVDIR.[S]		4.54605e-06	0.000444322	1	1	1	Q9NYU2	Q9NYU2 [440-454]		0	1703.86	6683537		High	High	0.000678	3.212e-06	98	38.11
	FALSE	High	[K].LSDMPLK.[S]		0.0219969	0.00213901	1	1	1	Q9NYU2	Q9NYU2 [1028-1034]		0	803.433	3.37224e+06		High	High	0.00206	0.01979	47	27.01
	FALSE	High	[R].ISMINNPAK.[E]		0.00291588	0.000642774	1	1	1	Q9NYU2	Q9NYU2 [793-801]		0	987.529		No Quan Values	High	High	0.0007358	0.002474	43
	FALSE	High	[R].IYSHDGTDSPPDADEVVIVLNNFK.[S]		9.81625e-05	0.000444322	1	1	1	Q9NYU2	Q9NYU2 [1178-1201]		0	2645.27	3630427		High	High	0.000678	7.579e-05	35	48.21
	FALSE	High	[R].QLLYDAIK.[H]		0.0139512	0.00122382	1	1	1	Q9NYU2	Q9NYU2 [776-783]		0	963.551		No Quan Values	High	High	0.001244	0.01234	55
	FALSE	High	[K].SGYWASHLAGR.[K]		0.000160713	0.000444322	1	1	1	Q9NYU2	Q9NYU2 [1400-1410]		0	1204.59	3.43873e+06		High	High	0.000678	0.0001257	53	28.09
	FALSE	High	[K].SHIQQLR.[V]		0.0252324	0.00213901	1	1	1	Q9NYU2	Q9NYU2 [931-937]		0	881.495	4.11656e+06		High	High	0.00206	0.02277	49	16.07
	FALSE	High	[R].SPAISWVNNLEVDSR.[Y]		3.20828e-05	0.000444322	1	1	1	Q9NYU2	Q9NYU2 [455-469]		0	1686.84		No Quan Values	High	High	0.000678	2.396e-05	45
	FALSE	High	[K].TAAVANSMNYLTK.[K]		1.45951e-05	0.000444322	1	1	1	Q9NYU2	Q9NYU2 [732-744]		0	1383.69		No Quan Values	High	High	0.000678	1.067e-05	88
	FALSE	High	[K].TAVSSELR.[T]		0.0100233	0.00122382	1	1	1	Q9NYU2	Q9NYU2 [363-370]		0	862.463	3.99094e+06		High	High	0.001244	0.008829	45	21.13
	FALSE	High	[K].TCESDTLEALLLTASER.[P]	1xCarbamidomethyl [C2]	0.0041351	0.000642774	1	1	1	Q9NYU2	Q9NYU2 [158-174]		0	1908.92		No Quan Values	High	High	0.0007358	0.003548	34
	FALSE	High	[K].TCESDTLEALLLTASERPKPLLFK.[G]	1xCarbamidomethyl [C2]	0.000102382	0.000444322	1	1	1	Q9NYU2	Q9NYU2 [158-181]		2	2732.45	3.73653e+06		High	High	0.000678	7.904e-05	42	50.55
	FALSE	High	[R].TEVEENQK.[Y]		0.0149037	0.00149618	1	1	1	Q9NYU2	Q9NYU2 [371-378]		0	976.458		No Quan Values	High	High	0.001489	0.01326	14
	FALSE	High	[R].VEEDVASDLVMK.[V]		4.88714e-05	0.000444322	1	1	1	Q9NYU2	Q9NYU2 [938-949]		0	1334.65	2689753		High	High	0.000678	3.678e-05	71	34.59
	FALSE	High	[K].VKVEHVVSVLEK.[K]		1.11353e-05	0.000444322	1	1	1	Q9NYU2	Q9NYU2 [584-595]		1	1365.81	7594299		High	High	0.000678	8.043e-06	61	27.17
	FALSE	High	[R].VMEGLHR.[L]		0.0294539	0.00213901	1	1	1	Q9NYU2	Q9NYU2 [420-426]		0	841.435		No Quan Values	High	High	0.00206	0.02668	44
	FALSE	High	[K].VWQLQDLSFQTAAR.[I]		1.23337e-05	0.000444322	1	1	1	Q9NYU2	Q9NYU2 [320-333]		0	1662.86		No Quan Values	High	High	0.000678	8.938e-06	77
	FALSE	High	[K].WGFTGQK.[T]		0.0272633	0.00213901	1	1	1	Q9NYU2	Q9NYU2 [1238-1244]		0	823.41		No Quan Values	High	High	0.00206	0.0246	21
	FALSE	High	[R].WLHQQTEK.[Q]		0.0279197	0.00213901	1	1	1	Q9NYU2	Q9NYU2 [1324-1331]		0	1069.54	1.89419e+06		High	High	0.00206	0.02519	13	17.35
	FALSE	High	[R].YNSWPSSLQELLRPTFPGVIR.[Q]		0.00165602	0.000642774	1	1	1	Q9NYU2	Q9NYU2 [470-490]		1	2460.3		No Quan Values	High	High	0.0007358	0.001383	53
	FALSE	High	[R].YPSSNPESPVVIFYSEIGSEEFSNFHR.[Q]		4.7424e-05	0.000444322	1	1	1	Q9NYU2	Q9NYU2 [186-212]		0	3118.44		No Quan Values	High	High	0.000678	3.568e-05	6
FALSE	High	Master Protein	P19474	E3 ubiquitin-protein ligase TRIM21 OS=Homo sapiens OX=9606 GN=TRIM21 PE=1 SV=1	0	136.923	66	35	44	35	475	54.1	6.38	1327	35	cell organization and biogenesis;defense response;metabolic process;regulation of biological process;response to stimulus	cytoplasm;cytosol;nucleus;vacuole	catalytic activity;DNA binding;metal ion binding;protein binding;RNA binding	Pf00097, Pf00622, Pf00643, Pf11789, Pf12128, Pf12678, Pf13445, Pf13639, Pf13765, Pf13920, Pf13923, Pf14570, Pf14634, Pf14835, Pf15227	6737	ENSG00000132109.9	11	TRIM21	Systemic lupus erythematosus		STING mediated induction of host immune responses; Antigen processing: Ubiquitination & Proteasome degradation; Interferon gamma signaling; Regulation of innate immune responses to cytosolic DNA	12	0	1404708290	High	1
	Checked	Confidence	Annotated Sequence	Modifications	Qvality PEP	Qvality q-value	# Protein Groups	# Proteins	# PSMs	Master Protein Accessions	Positions in Master Proteins	Modifications in Master Proteins	# Missed Cleavages	Theo. MH+ [Da]	Abundance: F12: Sample	Quan Info	Found in Sample: [S12] F12: Sample	Confidence (by Search Engine): Mascot	Percolator q-Value (by Search Engine): Mascot	Percolator PEP (by Search Engine): Mascot	Ions Score (by Search Engine): Mascot	Top Apex RT [min]
	FALSE	High	[K].ALCWVCAQSR.[K]	2xCarbamidomethyl [C3; C6]	0.000849557	0.000642774	1	1	1	P19474	P19474 [109-118]		0	1250.58	44018168		High	High	0.0007358	0.0006941	57	32.31
	FALSE	High	[R].CAVHGER.[L]	1xCarbamidomethyl [C1]	0.0226636	0.00213901	1	1	1	P19474	P19474 [92-98]		0	828.378	6.53704e+06		High	High	0.00206	0.02035	27	8.9
	FALSE	High	[R].DHAMVPLEEAAQEYQEK.[L]	1xOxidation [M4]	0.00157821	0.000642774	1	1	1	P19474	P19474 [122-138]		0	2003.9	5.69303e+06		High	High	0.0007358	0.001318	62	32.67
	FALSE	High	[K].DLDITSPELR.[S]		0.0486074	0.00259453	1	1	2	P19474	P19474 [261-270]		0	1158.6	89083464		High	High	0.00247	0.04465	33	35.88
	FALSE	High	[K].EAWDLGVCR.[D]	1xCarbamidomethyl [C8]	0.00472116	0.000642774	1	1	1	P19474	P19474 [352-360]		0	1105.51	54120976		High	High	0.0007358	0.004056	50	34.79
	FALSE	High	[K].EISQEAR.[E]		0.0703194	0.00407111	1	1	1	P19474	P19474 [78-84]		0	832.416	107353728		High	High	0.003814	0.06514	45	13.83
	FALSE	High	[R].FDSYPMVLGAQHFHSGK.[H]		1.81184e-06	0.000444322	1	2	1	P19474	P19474 [325-341]		0	1920.91	24524018		High	High	0.000678	1.246e-06	48	34.15
	FALSE	High	[K].GGGSVCPVCR.[Q]	2xCarbamidomethyl [C6; C9]	0.00326935	0.000642774	1	1	1	P19474	P19474 [46-55]		0	1048.47	97089736		High	High	0.0007358	0.002789	59	18.58
	FALSE	High	[K].GHFLLSSK.[S]		0.0323868	0.00213901	1	1	1	P19474	P19474 [367-374]		0	888.494	50900168		High	High	0.00206	0.02938	46	24.76
	FALSE	High	[K].HRDHAMVPLEEAAQEYQEK.[L]		7.67023e-06	0.000444322	1	1	1	P19474	P19474 [120-138]		1	2281.07		No Quan Values	High	High	0.000678	5.486e-06	60
	FALSE	High	[R].KGHFLLSSK.[S]		0.00118248	0.000642774	1	1	1	P19474	P19474 [366-374]		1	1016.59	9740330		High	High	0.0007358	0.0009802	46	20.6
	FALSE	High	[R].KQELAEK.[L]		0.040773	0.00213901	1	1	2	P19474	P19474 [149-155]		1	845.473	5.40244e+06		High	High	0.00206	0.03724	32	10.92
	FALSE	High	[R].KQELAEKLEVEIAIK.[R]		2.5063e-07	0.000444322	1	1	1	P19474	P19474 [149-163]		2	1741.01	8681161		High	High	0.000678	1.627e-07	76	35.3
	FALSE	High	[K].LAQQSQALQELISELDR.[R]		1.79055e-05	0.000444322	1	1	1	P19474	P19474 [218-234]		0	1942.02	13111764		High	High	0.000678	1.314e-05	82	52.22
	FALSE	High	[K].LAQQSQALQELISELDRR.[C]		6.68089e-05	0.000444322	1	1	1	P19474	P19474 [218-235]		1	2098.13	115739416		High	High	0.000678	5.085e-05	40	48.29
	FALSE	High	[K].LEVEIAIK.[R]		0.00304142	0.000642774	1	1	1	P19474	P19474 [156-163]		0	914.556	11462160		High	High	0.0007358	0.002589	62	36.04
	FALSE	High	[R].LGDTQQSIPGNEER.[F]		5.37957e-06	0.000444322	1	2	1	P19474	P19474 [311-324]		0	1543.73	80333864		High	High	0.000678	3.821e-06	114	23.69
	FALSE	High	[R].LGDTQQSIPGNEERFDSYPMVLGAQHFHSGK.[H]		3.68256e-07	0.000444322	1	2	1	P19474	P19474 [311-341]		1	3445.62	3.88216e+06		High	High	0.000678	2.413e-07	19	36.5
	FALSE	High	[R].IHAEFVQQK.[N]		0.00012485	0.000444322	1	1	1	P19474	P19474 [178-186]		0	1099.59	59088044		High	High	0.000678	9.681e-05	55	22.3
	FALSE	High	[R].LHLFCEK.[D]	1xCarbamidomethyl [C5]	0.00904851	0.000977083	1	1	1	P19474	P19474 [99-105]		0	946.481	51074400		High	High	0.001033	0.007943	33	27.54
	FALSE	High	[K].LQVALGELR.[R]		0.00200762	0.000642774	1	1	1	P19474	P19474 [139-147]		0	998.599	152272048		High	High	0.0007358	0.001682	68	36.13
	FALSE	High	[K].LQVALGELRR.[K]		0.0218659	0.00213901	1	1	1	P19474	P19474 [139-148]		1	1154.7	4.46563e+06		High	High	0.00206	0.01959	29	31.3
	FALSE	High	[R].LTMMWEEVTCPICLDPFVEPVSIECGHSFCQECISQVGK.[G]	5xCarbamidomethyl [C10; C13; C25; C30; C33]	2.86135e-06	0.000444322	1	1	1	P19474	P19474 [7-45]		0	4673.07	2.12998e+06		High	High	0.000678	1.989e-06	47	53.79
	FALSE	High	[K].NFLVEEEQR.[Q]		0.00317237	0.000642774	1	1	1	P19474	P19474 [187-195]		0	1163.57	137367504		High	High	0.0007358	0.002703	59	30.3
	FALSE	High	[K].NTAPLTLCPLNIGSQGSTDY.[-]	1xCarbamidomethyl [C8]	1.57717e-08	0.000444322	1	1	1	P19474	P19474 [456-475]		0	2122.01	26260564		High	High	0.000678	9.46e-09	79	47.97
	FALSE	High	[K].QELAEKLEVEIAIK.[R]		0.000332634	0.000444322	1	1	1	P19474	P19474 [150-163]		1	1612.92	2.24493e+06		High	High	0.000678	0.0002645	33	39.25
	FALSE	High	[R].QLANMVNNLK.[E]	1xGln->pyro-Glu [N-Term]	0.00341013	0.000642774	1	1	1	P19474	P19474 [68-77]		0	1127.59	8035461		High	High	0.0007358	0.002898	56	43.84
	FALSE	High	[R].QLANMVNNLK.[E]		0.0530425	0.00259453	1	1	1	P19474	P19474 [68-77]		0	1144.61	59883404		High	High	0.00247	0.0489	25	31.67
	FALSE	High	[R].QLANMVNNLK.[E]	1xOxidation [M5]	0.000349022	0.000444322	1	1	2	P19474	P19474 [68-77]		0	1160.61	7445370		High	High	0.000678	0.0002789	71	24.42
	FALSE	High	[R].QLQELEKDER.[E]	1xGln->pyro-Glu [N-Term]	0.0140352	0.00122382	1	1	3	P19474	P19474 [196-205]		1	1270.63	11815370		High	High	0.001244	0.01247	32	32.77
	FALSE	High	[R].QLQELEKDER.[E]		0.00460874	0.000642774	1	1	1	P19474	P19474 [196-205]		1	1287.65	16866462		High	High	0.0007358	0.003966	35	20.99
	FALSE	High	[R].QLQELEKDEREQLR.[I]	1xGln->pyro-Glu [N-Term]	0.000767034	0.000642774	1	1	1	P19474	P19474 [196-209]		2	1796.91	3.63574e+06		High	High	0.0007358	0.0006258	39	35.07
	FALSE	High	[R].QLQELEKDEREQLR.[I]		0.0221287	0.00213901	1	1	1	P19474	P19474 [196-209]		2	1813.94	5.22119e+06		High	High	0.00206	0.01982	25	24.77
	FALSE	High	[R].SESWNLK.[D]		0.0649139	0.00384141	1	1	1	P19474	P19474 [254-260]		0	863.426	54614024		High	High	0.003608	0.06011	14	26.22
	FALSE	High	[R].SESWNLKDLDITSPELR.[S]		1.15419e-06	0.000444322	1	1	1	P19474	P19474 [254-270]		1	2003.01		No Quan Values	High	High	0.000678	7.853e-07	95
	FALSE	High	[K].SGFWTIWLWNK.[Q]		0.000606754	0.000642774	1	1	1	P19474	P19474 [375-385]		0	1437.73		No Quan Values	High	High	0.0007358	0.0004907	54
	FALSE	High	[R].SVCHVPGLK.[K]	1xCarbamidomethyl [C3]	0.000506646	0.000642774	1	1	1	P19474	P19474 [271-279]		0	996.53	27063982		High	High	0.0007358	0.0004079	47	23.44
	FALSE	High	[R].TCAVHITLDPDTANPWLILSEDR.[R]	1xCarbamidomethyl [C2]	5.03423e-07	0.000444322	1	2	1	P19474	P19474 [284-306]		0	2637.3	12018219		High	High	0.000678	3.344e-07	75	50.1
	FALSE	High	[R].TCAVHITLDPDTANPWLILSEDRR.[Q]	1xCarbamidomethyl [C2]	5.88605e-07	0.000444322	1	2	1	P19474	P19474 [284-307]		1	2793.4	35532344		High	High	0.000678	3.922e-07	42	46.45
FALSE	High	Master Protein	P07437	Tubulin beta chain OS=Homo sapiens OX=9606 GN=TUBB PE=1 SV=2	0	134.259	76	25	46	3	444	49.6	4.89	1591	25	cell division;cell organization and biogenesis;cellular component movement;defense response;regulation of biological process;response to stimulus;transport	cytoplasm;cytoskeleton;extracellular;membrane;nucleus;organelle lumen	catalytic activity;nucleotide binding;protein binding;structural molecule activity	Pf00091, Pf03953, Pf10644	203068	ENSG00000232575.10; ENSG00000196230.12; ENSG00000227739.10; ENSG00000224156.10; ENSG00000235067.10; ENSG00000229684.10; ENSG00000183311.16; ENSG00000232421.10	6; CHR_HSCHR6_MHC_MANN_CTG1; CHR_HSCHR6_MHC_COX_CTG1; CHR_HSCHR6_MHC_APD_CTG1; CHR_HSCHR6_MHC_DBB_CTG1; CHR_HSCHR6_MHC_MCF_CTG1; CHR_HSCHR6_MHC_QBL_CTG1; CHR_HSCHR6_MHC_SSTO_CTG1	TUBB	Pathogenic Escherichia coli infection; Phagosome; Gap junction	Pathogenic Escherichia coli infection; Parkin-Ubiquitin Proteasomal System pathway	Neutrophil degranulation; Regulation of PLK1 Activity at G2/M Transition; AURKA Activation by TPX2; Anchoring of the basal body to the plasma membrane; Recruitment of NuMA to mitotic centrosomes; Loss of Nlp from mitotic centrosomes; Recruitment of mitotic centrosome proteins and complexes	24	31	1.06273e+09	High	1
	Checked	Confidence	Annotated Sequence	Modifications	Qvality PEP	Qvality q-value	# Protein Groups	# Proteins	# PSMs	Master Protein Accessions	Positions in Master Proteins	Modifications in Master Proteins	# Missed Cleavages	Theo. MH+ [Da]	Abundance: F12: Sample	Quan Info	Found in Sample: [S12] F12: Sample	Confidence (by Search Engine): Mascot	Percolator q-Value (by Search Engine): Mascot	Percolator PEP (by Search Engine): Mascot	Ions Score (by Search Engine): Mascot	Top Apex RT [min]
	FALSE	High	[R].AILVDLEPGTMDSVR.[S]		3.57426e-06	0.000444322	3	10	1	Q13885; Q13509; P07437	Q13885 [63-77]; Q13509 [63-77]; P07437 [63-77]		0	1615.84	74079976	Shared	High	High	0.000678	2.505e-06	61	42.49
	FALSE	High	[R].AILVDLEPGTMDSVR.[S]	1xOxidation [M11]	0.000205637	0.000444322	3	10	1	Q13885; Q13509; P07437	Q13885 [63-77]; Q13509 [63-77]; P07437 [63-77]		0	1631.83	16651007	Shared	High	High	0.000678	0.0001614	48	39.19
	FALSE	High	[R].ALTVPELTQQVFDAK.[N]		0.000225043	0.000444322	1	3	2	P07437	P07437 [283-297]		0	1659.9	36086932		High	High	0.000678	0.0001769	39	46.37
	FALSE	High	[K].EAESCDCLQGFQLTHSLGGGTGSGMGTLLISK.[I]	2xCarbamidomethyl [C5; C7]	3.11327e-05	0.000444322	3	7	1	P04350; P07437; P68371	P04350 [123-154]; P07437 [123-154]; P68371 [123-154]		0	3311.53	39912584	Shared	High	High	0.000678	2.318e-05	33	44.92
	FALSE	High	[K].EAESCDCLQGFQLTHSLGGGTGSGMGTLLISK.[I]	2xCarbamidomethyl [C5; C7]; 1xOxidation [M25]	7.52994e-08	0.000444322	3	7	1	P04350; P07437; P68371	P04350 [123-154]; P07437 [123-154]; P68371 [123-154]		0	3327.53	11868427	Shared	High	High	0.000678	4.73e-08	67	41.78
	FALSE	High	[K].EVDEQMLNVQNK.[N]		0.000284503	0.000444322	3	6	1	Q13885; P07437; P68371	Q13885 [325-336]; P07437 [325-336]; P68371 [325-336]		0	1446.69	63431616	Shared	High	High	0.000678	0.0002258	68	29.18
	FALSE	High	[K].EVDEQMLNVQNK.[N]	1xOxidation [M6]	0.00030032	0.000444322	3	6	1	Q13885; P07437; P68371	Q13885 [325-336]; P07437 [325-336]; P68371 [325-336]		0	1462.68	23178002	Shared	High	High	0.000678	0.0002392	90	23.66
	FALSE	High	[R].FPGQLNADLR.[K]		4.57437e-05	0.000444322	6	18	5	Q13885; Q13509; P04350; Q9BUF5; P07437; P68371	Q13885 [242-251]; Q13509 [242-251]; P04350 [242-251]; Q9BUF5 [242-251]; P07437 [242-251]; P68371 [242-251]		0	1130.6	23526160	Shared	High	High	0.000678	3.437e-05	68	33.49
	FALSE	High	[R].FPGQLNADLRK.[L]		0.0679538	0.00407111	6	18	1	Q13885; Q13509; P04350; Q9BUF5; P07437; P68371	Q13885 [242-252]; Q13509 [242-252]; P04350 [242-252]; Q9BUF5 [242-252]; P07437 [242-252]; P68371 [242-252]		1	1258.69	4.06596e+06	Shared	High	High	0.003814	0.0631	15	28.38
	FALSE	High	[K].GHYTEGAELVDSVLDVVR.[K]		0.00011272	0.000444322	4	9	1	Q13885; Q13509; P07437; P68371	Q13885 [104-121]; Q13509 [104-121]; P07437 [104-121]; P68371 [104-121]		0	1958.98	43536088	Shared	High	High	0.000678	8.707e-05	34	48.66
	FALSE	High	[K].GHYTEGAELVDSVLDVVRK.[E]		1.50342e-07	0.000444322	4	9	1	Q13885; Q13509; P07437; P68371	Q13885 [104-122]; Q13509 [104-122]; P07437 [104-122]; P68371 [104-122]		1	2087.08	5385849	Shared	High	High	0.000678	9.638e-08	59	45.19
	FALSE	High	[R].KEAESCDCLQGFQLTHSLGGGTGSGMGTLLISK.[I]	2xCarbamidomethyl [C6; C8]	0.000370646	0.000444322	3	7	1	P04350; P07437; P68371	P04350 [122-154]; P07437 [122-154]; P68371 [122-154]		1	3439.63	12465179	Shared	High	High	0.000678	0.0002963	66	42.04
	FALSE	High	[R].KLAVNMVPFPR.[L]		0.00565651	0.000642774	6	16	1	Q13885; Q13509; P04350; Q9BUF5; P07437; P68371	Q13885 [252-262]; Q13509 [252-262]; P04350 [252-262]; Q9BUF5 [252-262]; P07437 [252-262]; P68371 [252-262]		1	1271.73	7.344e+06	Shared	High	High	0.0007358	0.004874	46	36.53
	FALSE	High	[K].LAVNMVPFPR.[L]		0.000417994	0.000444322	6	16	1	Q13885; Q13509; P04350; Q9BUF5; P07437; P68371	Q13885 [253-262]; Q13509 [253-262]; P04350 [253-262]; Q9BUF5 [253-262]; P07437 [253-262]; P68371 [253-262]		0	1143.63	80306496	Shared	High	High	0.000678	0.0003353	59	41.39
	FALSE	High	[K].LAVNMVPFPR.[L]	1xOxidation [M5]	0.00728507	0.000977083	6	16	1	Q13885; Q13509; P04350; Q9BUF5; P07437; P68371	Q13885 [253-262]; Q13509 [253-262]; P04350 [253-262]; Q9BUF5 [253-262]; P07437 [253-262]; P68371 [253-262]		0	1159.63	7.09725e+06	Shared	High	High	0.001033	0.006336	62	36.66
	FALSE	High	[R].LHFFMPGFAPLTSR.[G]		4.30745e-05	0.000444322	5	13	1	Q13885; P04350; Q9BUF5; P07437; P68371	Q13885 [263-276]; P04350 [263-276]; Q9BUF5 [263-276]; P07437 [263-276]; P68371 [263-276]		0	1620.84	44250016	Shared	High	High	0.000678	3.232e-05	80	46.96
	FALSE	High	[R].LHFFMPGFAPLTSR.[G]	1xOxidation [M5]	7.05102e-06	0.000444322	5	13	2	Q13885; P04350; Q9BUF5; P07437; P68371	Q13885 [263-276]; P04350 [263-276]; Q9BUF5 [263-276]; P07437 [263-276]; P68371 [263-276]		0	1636.83	6786752	Shared	High	High	0.000678	5.048e-06	67	42.12
	FALSE	High	[R].IMNTFSVVPSPK.[V]		9.46845e-05	0.000444322	4	11	1	Q13509; P04350; P07437; P68371	Q13509 [163-174]; P04350 [163-174]; P07437 [163-174]; P68371 [163-174]		0	1319.7	50420544	Shared	High	High	0.000678	7.277e-05	77	37.23
	FALSE	High	[R].IMNTFSVVPSPK.[V]	1xOxidation [M2]	0.000215769	0.000444322	4	11	1	Q13509; P04350; P07437; P68371	Q13509 [163-174]; P04350 [163-174]; P07437 [163-174]; P68371 [163-174]		0	1335.7	6160211	Shared	High	High	0.000678	0.0001696	70	34.03
	FALSE	High	[K].IREEYPDR.[I]		0.0833159	0.00554314	3	11	1	Q13885; P07437; P68371	Q13885 [155-162]; P07437 [155-162]; P68371 [155-162]		1	1077.53	51684064	Shared	High	High	0.005149	0.0775	42	17.97
	FALSE	High	[R].ISEQFTAMFR.[R]		0.00103597	0.000642774	5	9	1	Q13885; Q13509; P04350; P07437; P68371	Q13885 [381-390]; Q13509 [381-390]; P04350 [381-390]; P07437 [381-390]; P68371 [381-390]		0	1229.6	113510040	Shared	High	High	0.0007358	0.0008543	57	40.32
	FALSE	High	[R].ISEQFTAMFR.[R]	1xOxidation [M8]	0.00206895	0.000642774	5	9	1	Q13885; Q13509; P04350; P07437; P68371	Q13885 [381-390]; Q13509 [381-390]; P04350 [381-390]; P07437 [381-390]; P68371 [381-390]		0	1245.59	13041130	Shared	High	High	0.0007358	0.001734	57	34.01
	FALSE	High	[R].ISVYYNEATGGK.[Y]		0.000143365	0.000444322	1	2	1	P07437	P07437 [47-58]		0	1301.64	56005104		High	High	0.000678	0.0001116	78	28.18
	FALSE	High	[K].LTTPTYGDLNHLVSATMSGVTTCLR.[F]	1xCarbamidomethyl [C23]; 1xOxidation [M17]	0.000106783	0.000444322	4	8	1	Q13885; P04350; P07437; P68371	Q13885 [217-241]; P04350 [217-241]; P07437 [217-241]; P68371 [217-241]		0	2724.33	4.03511e+06	Shared	High	High	0.000678	8.224e-05	21	44.38
	FALSE	High	[K].MAVTFIGNSTAIQELFK.[R]		2.43309e-05	0.000444322	1	3	1	P07437	P07437 [363-379]		0	1869.98	10146174		High	High	0.000678	1.801e-05	58	52.59
	FALSE	High	[K].MAVTFIGNSTAIQELFK.[R]	1xOxidation [M1]	3.50962e-07	0.000444322	1	3	1	P07437	P07437 [363-379]		0	1885.97	4767338		High	High	0.000678	2.303e-07	102	50.77
	FALSE	High	[-].MREIVHIQAGQCGNQIGAK.[FL]	1xCarbamidomethyl [C12]; 1xOxidation [M1]	0.000381955	0.000444322	3	11	1	Q13885; Q13509; P07437	Q13885 [1-19]; Q13509 [1-19]; P07437 [1-19]		1	2126.06	1.39632e+06	Shared	High	High	0.000678	0.0003048	35	24.1
	FALSE	High	[KR].NMMAACDPR.[H]	1xCarbamidomethyl [C6]	0.00787837	0.000977083	6	15	1	Q13885; Q13509; P04350; Q9BUF5; P07437; P68371	Q13885 [298-306]; Q13509 [298-306]; P04350 [298-306]; Q9BUF5 [298-306]; P07437 [298-306]; P68371 [298-306]		0	1065.43	46923980	Shared	High	High	0.001033	0.006876	46	22.77
	FALSE	High	[KR].NMMAACDPR.[H]	1xCarbamidomethyl [C6]; 1xOxidation [M3]	0.0461177	0.00259453	6	15	1	Q13885; Q13509; P04350; Q9BUF5; P07437; P68371	Q13885 [298-306]; Q13509 [298-306]; P04350 [298-306]; Q9BUF5 [298-306]; P07437 [298-306]; P68371 [298-306]		0	1081.42	5989404	Shared	High	High	0.00247	0.04235	28	17.89
	FALSE	High	[KR].NMMAACDPR.[H]	1xCarbamidomethyl [C6]; 2xOxidation [M2; M3]	0.0298058	0.00213901	6	15	1	Q13885; Q13509; P04350; Q9BUF5; P07437; P68371	Q13885 [298-306]; Q13509 [298-306]; P04350 [298-306]; Q9BUF5 [298-306]; P07437 [298-306]; P68371 [298-306]		0	1097.42	3.16526e+06	Shared	High	High	0.00206	0.02699	35	13.78
	FALSE	High	[K].NSSYFVEWIPNNVK.[TV]		0.000225043	0.000444322	6	11	1	Q13885; Q13509; P04350; Q9BUF5; P07437; P68371	Q13885 [337-350]; Q13509 [337-350]; P04350 [337-350]; Q9BUF5 [337-350]; P07437 [337-350]; P68371 [337-350]		0	1696.83	62630316	Shared	High	High	0.000678	0.0001771	44	44.7
	FALSE	High	[R].SGPFGQIFRPDNFVFGQSGAGNNWAK.[G]		1.71676e-05	0.000444322	4	11	1	Q13885; P04350; P07437; P68371	Q13885 [78-103]; P04350 [78-103]; P07437 [78-103]; P68371 [78-103]		1	2798.34	33305810	Shared	High	High	0.000678	1.256e-05	39	47.9
	FALSE	High	[K].TAVCDIPPR.[G]	1xCarbamidomethyl [C4]	0.000403187	0.000444322	4	11	6	Q13885; P04350; P07437; P68371	Q13885 [351-359]; P04350 [351-359]; P07437 [351-359]; P68371 [351-359]		0	1028.52	2.83775e+07	Shared	High	High	0.000678	0.0003236	73	23.91
	FALSE	High	[K].VSDTVVEPYNATLSVHQLVENTDETYCIDNEALYDICFR.[T]	2xCarbamidomethyl [C27; C37]	7.66862e-07	0.000444322	4	11	1	P04350; Q9BUF5; P07437; P68371	P04350 [175-213]; Q9BUF5 [175-213]; P07437 [175-213]; P68371 [175-213]		0	4593.11	9206987	Shared	High	High	0.000678	5.135e-07	64	52.24
	FALSE	High	[R].YLTVAAVFR.[G]		0.00349329	0.000642774	3	5	1	P04350; P07437; P68371	P04350 [310-318]; P07437 [310-318]; P68371 [310-318]		0	1039.59	61991188	Shared	High	High	0.0007358	0.002986	49	41.64
FALSE	High	Master Protein	P78347	General transcription factor II-I OS=Homo sapiens OX=9606 GN=GTF2I PE=1 SV=2	0	133.029	48	41	41	41	998	112.3	6.39	1224	41	cellular homeostasis;metabolic process;regulation of biological process;response to stimulus	cytoplasm;membrane;nucleus	DNA binding;protein binding	Pf02946	2969	ENSG00000263001.5	7	GTF2I	cGMP-PKG signaling pathway; Herpes simplex infection; Basal transcription factors	B Cell Receptor Signaling Pathway		4	0	2.12645e+08	High	1	Acetyl [N-Term]
	Checked	Confidence	Annotated Sequence	Modifications	Qvality PEP	Qvality q-value	# Protein Groups	# Proteins	# PSMs	Master Protein Accessions	Positions in Master Proteins	Modifications in Master Proteins	# Missed Cleavages	Theo. MH+ [Da]	Abundance: F12: Sample	Quan Info	Found in Sample: [S12] F12: Sample	Confidence (by Search Engine): Mascot	Percolator q-Value (by Search Engine): Mascot	Percolator PEP (by Search Engine): Mascot	Ions Score (by Search Engine): Mascot	Top Apex RT [min]
	FALSE	High	[K].AGISFIIK.[R]		0.00978492	0.00122382	1	2	1	P78347	P78347 [178-185]		0	848.524	6.99e+06		High	High	0.001244	0.008583	60	39.37
	FALSE	High	[K].ANELPQPPVPEPANAGK.[R]		0.00145075	0.000642774	1	2	1	P78347	P78347 [327-343]		0	1728.89	5754859		High	High	0.0007358	0.001205	50	32.99
	FALSE	High	[K].APSYLEISSMR.[R]		6.56146e-05	0.000444322	1	2	1	P78347	P78347 [917-927]		0	1253.62	11206718		High	High	0.000678	4.993e-05	56	35.89
	FALSE	High	[M].AQVAMSTLPVEDEESSESR.[M]	1xAcetyl [N-Term]	0.0225287	0.00213901	1	2	1	P78347	P78347 [2-20]	P78347 1xAcetyl [N-Term]	0	2106.95	4.11038e+06		High	High	0.00206	0.02027	37	41.9
	FALSE	High	[R].DQSAVVVQGLPEGVAFK.[H]		0.00069253	0.000642774	1	2	1	P78347	P78347 [144-160]		0	1743.93	9630295		High	High	0.0007358	0.0005652	50	42.04
	FALSE	High	[R].EDLQLDKPASGVK.[E]		0.000886067	0.000642774	1	3	1	P78347	P78347 [444-456]		1	1399.74	8150581		High	High	0.0007358	0.000728	33	24.58
	FALSE	High	[K].FAEALGSTEAK.[A]		0.000148631	0.000444322	1	3	1	P78347	P78347 [478-488]		0	1123.56	7.17453e+06		High	High	0.000678	0.0001156	61	25.25
	FALSE	High	[K].FAQALGLTEAVK.[V]		6.36715e-05	0.000444322	1	2	1	P78347	P78347 [583-594]		0	1247.7	16091133		High	High	0.000678	4.836e-05	42	35.95
	FALSE	High	[K].FEAHPNDLYVEGLPENIPFR.[S]		7.05102e-06	0.000444322	1	3	1	P78347	P78347 [495-514]		0	2357.16	12899099		High	High	0.000678	5.032e-06	40	44.04
	FALSE	High	[K].FGEAIGMGFPVK.[V]		0.000253794	0.000444322	1	2	1	P78347	P78347 [880-891]		0	1252.64		No Quan Values	High	High	0.000678	0.000201	57
	FALSE	High	[K].GPVTIPYPLFQSHVEDLYVEGLPEGIPFR.[R]		0.0013826	0.000642774	1	2	1	P78347	P78347 [381-409]		0	3269.69		No Quan Values	High	High	0.0007358	0.001146	31
	FALSE	High	[K].HELLNSTR.[E]		0.035603	0.00213901	1	3	1	P78347	P78347 [436-443]		0	969.511	2821386		High	High	0.00206	0.03234	40	17.74
	FALSE	High	[K].HPENYDLATLK.[W]		0.000162657	0.000444322	1	2	1	P78347	P78347 [161-171]		0	1300.65	10757072		High	High	0.000678	0.0001267	71	27.66
	FALSE	High	[R].KFGEAIGMGFPVK.[V]		0.000263116	0.000444322	1	2	1	P78347	P78347 [879-891]		1	1380.73		No Quan Values	High	High	0.000678	0.0002088	93
	FALSE	High	[R].KMVDQLFCK.[K]	1xCarbamidomethyl [C8]	0.0437498	0.00239375	1	3	1	P78347	P78347 [468-476]		1	1168.59		No Quan Values	High	High	0.002292	0.03993	56
	FALSE	High	[K].KPELVISYLPPGMASK.[I]		0.000975525	0.000642774	1	2	1	P78347	P78347 [645-660]		1	1729.96	3.51486e+06		High	High	0.0007358	0.0008038	41	40
	FALSE	High	[K].KPEMFETAIK.[E]		0.00018234	0.000444322	1	2	1	P78347	P78347 [807-816]		1	1193.62	9395222		High	High	0.000678	0.0001428	71	28.34
	FALSE	High	[R].ILDSAEFIK.[F]		0.0046928	0.000642774	1	2	1	P78347	P78347 [929-937]		0	1035.57	14448331		High	High	0.0007358	0.004038	36	35.69
	FALSE	High	[K].IIQVGNR.[I]		0.0515233	0.00259453	1	3	1	P78347	P78347 [527-533]		0	799.478	7.97704e+06		High	High	0.00247	0.04742	31	21.99
	FALSE	High	[K].ITINPGCVVVDGMPPGVSFK.[A]	1xCarbamidomethyl [C7]	0.00237613	0.000642774	1	2	1	P78347	P78347 [897-916]		0	2087.07	1693224		High	High	0.0007358	0.002003	39	46.56
	FALSE	High	[R].MSVDAVEIETLR.[K]		0.00047709	0.000444322	1	2	1	P78347	P78347 [102-113]		0	1362.69	3.2257e+06		High	High	0.000678	0.0003838	57	39.29
	FALSE	High	[R].MSVDAVEIETLRK.[T]		0.000165618	0.000444322	1	2	1	P78347	P78347 [102-114]		1	1490.79		No Quan Values	High	High	0.000678	0.0001294	43
	FALSE	High	[K].MVDQLFCK.[K]	1xCarbamidomethyl [C7]	0.0137021	0.00122382	1	3	1	P78347	P78347 [469-476]		0	1040.49		No Quan Values	High	High	0.001244	0.01214	26
	FALSE	High	[K].QVEELFER.[K]		0.0146377	0.00122382	1	2	1	P78347	P78347 [364-371]		0	1049.53		No Quan Values	High	High	0.001244	0.01301	42
	FALSE	High	[K].QVEEIFNLK.[F]		0.00811919	0.000977083	1	3	1	P78347	P78347 [574-582]		0	1119.6	6368191		High	High	0.001033	0.007095	38	38
	FALSE	High	[R].RILDSAEFIK.[F]		0.0153577	0.00149618	1	2	1	P78347	P78347 [928-937]		1	1191.67	1.85745e+06		High	High	0.001489	0.01367	39	32.53
	FALSE	High	[K].RPELLTHSTTEVTQPR.[T]		8.44477e-06	0.000444322	1	3	1	P78347	P78347 [540-555]		1	1864.99	13586267		High	High	0.000678	6.059e-06	54	23.98
	FALSE	High	[K].RPFLEPK.[K]		0.00608061	0.000642774	1	2	1	P78347	P78347 [186-192]		1	886.515		No Quan Values	High	High	0.0007358	0.005269	43
	FALSE	High	[R].SILSPGGSCGPIK.[V]	1xCarbamidomethyl [C9]	0.00181241	0.000642774	1	2	1	P78347	P78347 [207-219]		0	1272.66		No Quan Values	High	High	0.0007358	0.001515	47
	FALSE	High	[R].SPSWYGIPR.[L]		0.000315116	0.000444322	1	3	1	P78347	P78347 [515-523]		0	1062.54	7146474		High	High	0.000678	0.0002509	61	35.35
	FALSE	High	[R].SPTWFGIPR.[L]		0.000186778	0.000444322	1	2	1	P78347	P78347 [620-628]		0	1060.56	5004419		High	High	0.000678	0.0001468	56	41.21
	FALSE	High	[K].STVVPVPYEK.[M]		0.0023196	0.000642774	1	2	1	P78347	P78347 [131-140]		0	1118.61	12977282		High	High	0.0007358	0.001955	42	30.66
	FALSE	High	[K].TEPTEDSGISLEMAAVTVK.[E]		8.64851e-07	0.000444322	1	2	1	P78347	P78347 [222-240]		0	1977.97		No Quan Values	High	High	0.000678	5.811e-07	101
	FALSE	High	[R].TNTPVKEDWNVR.[I]		0.000203179	0.000444322	1	3	1	P78347	P78347 [556-567]		1	1458.73	6571048		High	High	0.000678	0.0001601	57	25.62
	FALSE	High	[R].TPTQTNGSNVPFKPR.[G]		2.52247e-05	0.000444322	1	2	1	P78347	P78347 [703-717]		1	1643.85	3.34745e+06		High	High	0.000678	1.871e-05	45	23.72
	FALSE	High	[K].TVEDYFCFCYGK.[A]	2xCarbamidomethyl [C7; C9]	0.00755315	0.000977083	1	2	1	P78347	P78347 [115-126]		0	1588.64		No Quan Values	High	High	0.001033	0.006561	11
	FALSE	High	[K].VENLFNEK.[C]		0.0074179	0.000977083	1	2	1	P78347	P78347 [737-744]		0	992.505		No Quan Values	High	High	0.001033	0.006455	47
	FALSE	High	[R].VMVTDADR.[S]		0.0107737	0.00122382	1	2	1	P78347	P78347 [199-206]		0	906.435	7.61191e+06		High	High	0.001244	0.009484	55	20.22
	FALSE	High	[K].VPEIEVTVEGPNNNNPQTSAVR.[T]		1.78905e-09	0.000444322	1	2	1	P78347	P78347 [681-702]		0	2364.18	4.59744e+06		High	High	0.000678	1.008e-09	122	34.96
	FALSE	High	[K].VPYPVFESNPEFLYVEGLPEGIPFR.[S]		6.44417e-05	0.000444322	1	2	1	P78347	P78347 [595-619]		0	2895.46		No Quan Values	High	High	0.000678	4.892e-05	66
	FALSE	High	[K].YCVEEEEK.[A]	1xCarbamidomethyl [C2]	0.0269407	0.00213901	1	3	1	P78347	P78347 [79-86]		0	1085.45	7736621		High	High	0.00206	0.02437	23	19.75
FALSE	High	Master Protein	P35527	Keratin, type I cytoskeletal 9 OS=Homo sapiens OX=9606 GN=KRT9 PE=1 SV=3	0	130.311	66	28	34	27	623	62	5.24	1559	28	cell death;cell organization and biogenesis	cytosol;membrane;nucleus	structural molecule activity	Pf00038, Pf13166	3857	ENSG00000171403.9	17	KRT9			Formation of the cornified envelope	3	0	3.54353e+08	High	1
	Checked	Confidence	Annotated Sequence	Modifications	Qvality PEP	Qvality q-value	# Protein Groups	# Proteins	# PSMs	Master Protein Accessions	Positions in Master Proteins	Modifications in Master Proteins	# Missed Cleavages	Theo. MH+ [Da]	Abundance: F12: Sample	Quan Info	Found in Sample: [S12] F12: Sample	Confidence (by Search Engine): Mascot	Percolator q-Value (by Search Engine): Mascot	Percolator PEP (by Search Engine): Mascot	Ions Score (by Search Engine): Mascot	Top Apex RT [min]
	FALSE	High	[K].DIENQYETQITQIEHEVSSSGQEVQSSAK.[E]		3.50814e-09	0.000444322	1	2	1	P35527	P35527 [340-368]		0	3264.51	17793014		High	High	0.000678	2.013e-09	84	46.19
	FALSE	High	[K].EIETYHNLLEGGQEDFESSGAGK.[I]		2.66218e-06	0.000444322	1	2	1	P35527	P35527 [450-472]		0	2510.13	28537778		High	High	0.000678	1.848e-06	95	36.6
	FALSE	High	[K].FEMEQNLR.[Q]	1xOxidation [M3]	0.0115105	0.00122382	1	2	1	P35527	P35527 [243-250]		0	1082.49	943338		High	High	0.001244	0.01015	36	22.15
	FALSE	High	[R].FSSSGGGGGGGR.[F]		0.0033693	0.000642774	1	1	1	P35527	P35527 [35-46]		0	982.434	50641864		High	High	0.0007358	0.002875	65	12.56
	FALSE	High	[R].FSSSSGYGGGSSR.[V]		0.000430748	0.000444322	1	1	1	P35527	P35527 [47-59]		0	1235.53	27016706		High	High	0.000678	0.0003469	71	18.39
	FALSE	High	[R].GGGGSFGYSYGGGSGGGFSASSLGGGFGGGSR.[G]		1.98074e-11	0.000444322	1	1	1	P35527	P35527 [64-95]		0	2705.16		No Quan Values	High	High	0.000678	9.814e-12	150
	FALSE	High	[R].GGSGGSHGGGSGFGGESGGSYGGGEEASGSGGGYGGGSGK.[S]		1.06629e-11	0.000444322	1	2	1	P35527	P35527 [580-619]		0	3223.28	5.55227e+06		High	High	0.000678	5.209e-12	140	23.02
	FALSE	High	[R].GGSGGSYGGGGSGGGYGGGSGSR.[G]		1.59659e-07	0.000444322	1	2	1	P35527	P35527 [491-513]		0	1791.73		No Quan Values	High	High	0.000678	1.025e-07	124
	FALSE	High	[R].GGSGGSYGR.[G]		0.00778405	0.000977083	1	2	1	P35527	P35527 [479-487]		0	797.354	6.47259e+06		High	High	0.001033	0.006805	46	10.41
	FALSE	High	[R].HGVQELEIELQSQLSK.[K]		2.75997e-06	0.000444322	1	2	1	P35527	P35527 [375-390]		0	1837.97	11259115		High	High	0.000678	1.922e-06	86	41.21
	FALSE	High	[R].LASYLDK.[V]		0.0620002	0.00384141	5	11	1	P02533; P13645; Q04695; P35527; P08779	P02533 [126-132]; P13645 [157-163]; Q04695 [95-101]; P35527 [164-170]; P08779 [128-134]		0	809.44	58629708	Shared	High	High	0.003608	0.05742	43	24.7
	FALSE	High	[R].IKFEMEQNLR.[Q]		0.00213215	0.000642774	1	2	1	P35527	P35527 [241-250]		1	1307.68		No Quan Values	High	High	0.0007358	0.001792	60
	FALSE	High	[R].IKFEMEQNLR.[Q]	1xOxidation [M5]	0.124294	0.00827288	1	2	1	P35527	P35527 [241-250]		1	1323.67	4572910		High	High	0.007618	0.1171	21	24.71
	FALSE	High	[K].IQDWYDK.[K]		0.0225287	0.00213901	1	1	1	P35527	P35527 [185-191]		0	967.452	9077496		High	High	0.00206	0.02023	27	27.77
	FALSE	High	[K].IQDWYDKK.[G]		0.00472116	0.000642774	1	1	1	P35527	P35527 [185-192]		1	1095.55	6.72177e+06		High	High	0.0007358	0.004047	46	23.83
	FALSE	High	[R-].MTLDDFR.[I]		0.0163071	0.00149618	1	2	1	P35527	P35527 [234-240]		0	897.413	2.28633e+06		High	High	0.001489	0.01449	47	34.05
	FALSE	High	[R-].MTLDDFR.[I]	1xOxidation [M1]	0.0461177	0.00259453	1	2	1	P35527	P35527 [234-240]		0	913.408	9253055		High	High	0.00247	0.04238	38	27.6
	FALSE	High	[K].NHKEEMSQLTGQNSGDVNVEINVAPGK.[D]	1xOxidation [M6]	7.31003e-06	0.000444322	1	2	1	P35527	P35527 [291-317]		1	2911.39		No Quan Values	High	High	0.000678	5.238e-06	101
	FALSE	High	[K].NYSPYYNTIDDLKDQIVDLTVGNNK.[T]		2.14359e-07	0.000444322	1	1	1	P35527	P35527 [200-224]		1	2902.41	13681539		High	High	0.000678	1.387e-07	47	52.04
	FALSE	High	[R].QEIECQNQEYSLLLSIK.[M]	1xCarbamidomethyl [C5]	8.96809e-06	0.000444322	1	2	2	P35527	P35527 [428-444]		0	2095.04	9396100		High	High	0.000678	6.468e-06	100	44.3
	FALSE	High	[R].QEYEQLIAK.[N]		0.0107091	0.00122382	1	2	1	P35527	P35527 [328-336]		0	1121.58	13433952		High	High	0.001244	0.009446	51	29.18
	FALSE	High	[R].QFSSSYLSR.[S]		0.0761354	0.00481945	1	1	1	P35527	P35527 [5-13]		0	1074.52	5.53378e+06		High	High	0.004494	0.07067	34	28.23
	FALSE	High	[R].QGVDADINGLR.[Q]		0.000940965	0.000642774	1	2	1	P35527	P35527 [251-261]		0	1157.59	24238492		High	High	0.0007358	0.0007723	50	29.79
	FALSE	High	[R].QVLDNLTMEK.[S]	1xGln->pyro-Glu [N-Term]; 1xOxidation [M8]	0.0165039	0.00149618	1	2	1	P35527	P35527 [262-271]		0	1189.58	2.03507e+06		High	High	0.001489	0.01467	13	38.27
	FALSE	High	[R].QVLDNLTMEK.[S]		0.00159731	0.000642774	1	2	1	P35527	P35527 [262-271]		0	1190.61	4.17851e+06		High	High	0.0007358	0.001331	62	32.46
	FALSE	High	[R].QVLDNLTMEK.[S]	1xOxidation [M8]	0.00110017	0.000642774	1	2	1	P35527	P35527 [262-271]		0	1206.6	12079967		High	High	0.0007358	0.0009056	58	29.08
	FALSE	High	[K].SDLEMQYETLQEELMALK.[K]	2xOxidation [M5; M15]	9.02381e-05	0.000444322	1	2	1	P35527	P35527 [272-289]		0	2203.01	1.83137e+06		High	High	0.000678	6.941e-05	1	51.49
	FALSE	High	[K].SDLEMQYETLQEELMALKK.[N]	2xOxidation [M5; M15]	1.06124e-05	0.000444322	1	2	1	P35527	P35527 [272-290]		1	2331.11	6655549		High	High	0.000678	7.665e-06	55	46.81
	FALSE	High	[R].SGGGGGGGLGSGGSIR.[S]		3.51036e-06	0.000444322	1	1	1	P35527	P35527 [14-29]		0	1232.6	26352562		High	High	0.000678	2.457e-06	89	20.87
	FALSE	High	[K].STMQELNSR.[L]		0.0512244	0.00259453	1	1	1	P35527	P35527 [155-163]		0	1065.5	19361012		High	High	0.00247	0.04697	52	21.29
	FALSE	High	[K].STMQELNSR.[L]	1xOxidation [M3]	0.0280863	0.00213901	1	1	1	P35527	P35527 [155-163]		0	1081.49	6.21746e+06		High	High	0.00206	0.02533	42	15.79
	FALSE	High	[K].TLLDIDNTR.[M]		0.00324972	0.000642774	1	1	1	P35527	P35527 [225-233]		0	1060.56	26110042		High	High	0.0007358	0.002762	59	33.29
	FALSE	High	[R].YCGQLQMIQEQISNLEAQITDVR.[Q]	1xCarbamidomethyl [C2]; 1xOxidation [M7]	2.61403e-07	0.000444322	1	2	1	P35527	P35527 [405-427]		0	2753.32	3119455		High	High	0.000678	1.697e-07	96	54.6
FALSE	High	Master Protein	Q15208	Serine/threonine-protein kinase 38 OS=Homo sapiens OX=9606 GN=STK38 PE=1 SV=1	0	130.158	72	35	47	30	465	54.2	7.15	1305	35	metabolic process;regulation of biological process;response to stimulus	cytoplasm;cytosol;nucleus	catalytic activity;metal ion binding;nucleotide binding;protein binding	Pf00069, Pf00433, Pf01636, Pf07714, Pf14531	11329	ENSG00000112079.8	6	STK38		Interactome of polycomb repressive complex 2 (PRC2)		1	4	1.00778e+09	High	1	Acetyl [N-Term]
	Checked	Confidence	Annotated Sequence	Modifications	Qvality PEP	Qvality q-value	# Protein Groups	# Proteins	# PSMs	Master Protein Accessions	Positions in Master Proteins	Modifications in Master Proteins	# Missed Cleavages	Theo. MH+ [Da]	Abundance: F12: Sample	Quan Info	Found in Sample: [S12] F12: Sample	Confidence (by Search Engine): Mascot	Percolator q-Value (by Search Engine): Mascot	Percolator PEP (by Search Engine): Mascot	Ions Score (by Search Engine): Mascot	Top Apex RT [min]
	FALSE	High	[K].ADMLEKEQVGHIR.[A]		0.00626657	0.000642774	1	1	1	Q15208	Q15208 [123-135]		1	1525.78		No Quan Values	High	High	0.0007358	0.005444	48
	FALSE	High	[R].AERDILVEADSLWVVK.[M]		0.00101136	0.000642774	1	1	1	Q15208	Q15208 [136-151]		1	1843		No Quan Values	High	High	0.0007358	0.0008305	18
	FALSE	High	[K].AKDLILR.[F]		0.0828498	0.00554314	2	2	1	Q9Y2H1; Q15208	Q9Y2H1 [354-360]; Q15208 [353-359]		1	828.53	23712330	Shared	High	High	0.005149	0.07717	42	23.22
	FALSE	High	[M].AMTGSTPCSSMSNHTK.[E]	1xAcetyl [N-Term]; 1xCarbamidomethyl [C8]	0.00042305	0.000444322	1	1	1	Q15208	Q15208 [2-17]	Q15208 1xAcetyl [N-Term]	0	1738.72	39963440		High	High	0.000678	0.0003397	68	24.15
	FALSE	High	[M].AMTGSTPCSSMSNHTK.[E]	1xAcetyl [N-Term]; 1xCarbamidomethyl [C8]; 2xOxidation [M2; M11]	0.00996316	0.00122382	1	1	1	Q15208	Q15208 [2-17]	Q15208 1xAcetyl [N-Term]	0	1770.71	971567		High	High	0.001244	0.00872	50	16.22
	FALSE	High	[R].DIKPDNLLLDSK.[G]		0.000315116	0.000444322	1	1	1	Q15208	Q15208 [212-223]		1	1370.75	54550692		High	High	0.000678	0.0002509	66	35.04
	FALSE	High	[R].DILVEADSLWVVK.[M]		8.34383e-06	0.000444322	1	1	1	Q15208	Q15208 [139-151]		0	1486.82	23053356		High	High	0.000678	6.001e-06	61	51.22
	FALSE	High	[K].DTGHVYAMK.[I]		0.0151744	0.00149618	1	1	1	Q15208	Q15208 [110-118]		0	1021.48	29014134		High	High	0.001489	0.01348	45	19.76
	FALSE	High	[K].DTGHVYAMK.[I]	1xOxidation [M8]	0.0033693	0.000642774	1	1	1	Q15208	Q15208 [110-118]		0	1037.47	5.89271e+06		High	High	0.0007358	0.002876	27	15.1
	FALSE	High	[K].DTLTEEETQFYIAETVLAIDSIHQLGFIHR.[D]		0.00199558	0.000642774	1	1	1	Q15208	Q15208 [182-211]		0	3489.75		No Quan Values	High	High	0.0007358	0.001669	21
	FALSE	High	[K].DWVFINYTYK.[R]		0.00311557	0.000642774	1	1	1	Q15208	Q15208 [437-446]		0	1348.66	5.49411e+06		High	High	0.0007358	0.002654	35	46.15
	FALSE	High	[K].EQVGHIR.[A]		0.0527353	0.00259453	1	1	1	Q15208	Q15208 [129-135]		0	838.453	65601116		High	High	0.00247	0.04866	35	14.99
	FALSE	High	[R].ERPAAISIEIK.[S]		0.00036184	0.000444322	1	1	1	Q15208	Q15208 [392-402]		1	1226.71	74513296		High	High	0.000678	0.0002887	56	30.46
	FALSE	High	[K].ETLTFPPEVPISEK.[A]		8.65192e-05	0.000444322	1	1	7	Q15208	Q15208 [339-352]		0	1586.83	8806156		High	High	0.000678	6.654e-05	41	41.73
	FALSE	High	[R].FCCEWEHR.[I]	2xCarbamidomethyl [C2; C3]	0.0119333	0.00122382	1	1	1	Q15208	Q15208 [360-367]		0	1223.47	28638220		High	High	0.001244	0.01052	35	24.54
	FALSE	High	[R].FEGLTAR.[G]		0.0671818	0.00407111	1	1	1	Q15208	Q15208 [448-454]		0	793.42	18834470		High	High	0.003814	0.06224	42	25.65
	FALSE	High	[R].GAIPSYMK.[A]		0.0527353	0.00259453	1	1	1	Q15208	Q15208 [455-462]		0	866.444	25394310		High	High	0.00247	0.0486	47	27.58
	FALSE	High	[R].GAIPSYMK.[A]	1xOxidation [M7]	0.0117907	0.00122382	1	1	1	Q15208	Q15208 [455-462]		0	882.439	4455808		High	High	0.001244	0.01037	51	23.41
	FALSE	High	[R].KADMLEK.[E]		0.0552405	0.00285135	1	1	1	Q15208	Q15208 [122-128]		1	834.439	16014536		High	High	0.002704	0.05102	53	15.72
	FALSE	High	[R].KADMLEK.[E]	1xOxidation [M4]	0.0368871	0.00213901	1	1	1	Q15208	Q15208 [122-128]		1	850.434	1.16403e+06		High	High	0.00206	0.03368	29	11.39
	FALSE	High	[R].KADMLEKEQVGHIR.[A]		0.001204	0.000642774	1	1	1	Q15208	Q15208 [122-135]		2	1653.87		No Quan Values	High	High	0.0007358	0.0009968	22
	FALSE	High	[K].KDTGHVYAMK.[I]		0.00324972	0.000642774	1	1	1	Q15208	Q15208 [109-118]		1	1149.57	4.96185e+06		High	High	0.0007358	0.002757	38	15.87
	FALSE	High	[K].KDTLTEEETQFYIAETVLAIDSIHQLGFIHR.[D]		2.7264e-07	0.000444322	1	1	1	Q15208	Q15208 [181-211]		1	3617.85	5.56655e+06		High	High	0.000678	1.771e-07	56	54.84
	FALSE	High	[R].KETEFLR.[L]		0.140356	0.00892775	2	5	1	Q9Y2H1; Q15208	Q9Y2H1 [73-79]; Q15208 [72-78]		1	922.499	34302920	Shared	High	High	0.008206	0.1328	34	22.05
	FALSE	High	[R].IGAPGVEEIK.[S]		0.000485771	0.000642774	1	1	1	Q15208	Q15208 [368-377]		0	1012.57	54804280		High	High	0.0007358	0.0003925	73	28.8
	FALSE	High	[R].LGLEDFESLK.[V]		0.000351126	0.000444322	1	1	1	Q15208	Q15208 [84-93]		0	1150.6	97035512		High	High	0.000678	0.0002795	61	42.89
	FALSE	High	[K].LSDFGLCTGLK.[K]	1xCarbamidomethyl [C7]	0.000206877	0.000444322	2	4	1	Q9Y2H1; Q15208	Q9Y2H1 [229-239]; Q15208 [228-238]		0	1210.61	40401160	Shared	High	High	0.000678	0.0001628	77	37.77
	FALSE	High	[K].LSDFGLCTGLKK.[A]	1xCarbamidomethyl [C7]	9.87544e-05	0.000444322	2	4	1	Q9Y2H1; Q15208	Q9Y2H1 [229-240]; Q15208 [228-239]		1	1338.71	7.11151e+06	Shared	High	High	0.000678	7.614e-05	43	32.38
	FALSE	High	[K].MFYSFQDK.[RL]		0.0137021	0.00122382	2	3	1	Q9Y2H1; Q15208	Q9Y2H1 [153-160]; Q15208 [152-159]		0	1065.47		No Quan Values	High	High	0.001244	0.01212	39
	FALSE	High	[K].NKDWVFINYTYK.[R]		3.44831e-05	0.000444322	1	1	1	Q15208	Q15208 [435-446]		1	1590.8	10329211		High	High	0.000678	2.576e-05	56	38.83
	FALSE	High	[R].NLNHSLPSDFTFQNMNSK.[R]		1.67596e-05	0.000444322	1	1	1	Q15208	Q15208 [248-265]		0	2093.97	20595366		High	High	0.000678	1.223e-05	63	36.28
	FALSE	High	[R].QLAFSTVGTPDYIAPEVFMQTGYNK.[L]		1.52193e-06	0.000444322	1	1	1	Q15208	Q15208 [277-301]		0	2777.35	6778396		High	High	0.000678	1.041e-06	64	50.81
	FALSE	High	[K].RFEGLTAR.[G]		0.00338966	0.000642774	1	1	1	Q15208	Q15208 [447-454]		1	949.521	79122072		High	High	0.0007358	0.002893	50	22.67
	FALSE	High	[K].SIDDTSNFDEFPESDILKPTVATSNHPETDYK.[N]		0.000178008	0.000444322	1	1	1	Q15208	Q15208 [403-434]		1	3612.65	60032776		High	High	0.000678	0.0001397	17	40.4
	FALSE	High	[K].SNSFFEGVDWEHIR.[E]		6.63957e-06	0.000444322	1	1	1	Q15208	Q15208 [378-391]		0	1722.79	48104480		High	High	0.000678	4.72e-06	51	42.33
	FALSE	High	[R].TRLGLEDFESLK.[V]		0.00362185	0.000642774	1	1	1	Q15208	Q15208 [82-93]		1	1407.75	2.72056e+06		High	High	0.0007358	0.003082	34	37.79
	FALSE	High	[K].VMEEEGLKDEEK.[R]		4.03097e-06	0.000444322	1	1	1	Q15208	Q15208 [51-62]		1	1435.66	15715080		High	High	0.000678	2.83e-06	93	21.18
	FALSE	High	[K].VMEEEGLKDEEK.[R]	1xOxidation [M2]	0.000660019	0.000642774	1	1	1	Q15208	Q15208 [51-62]		1	1451.66	5654075		High	High	0.0007358	0.0005358	77	18.21
	FALSE	High	[K].VMEEEGLKDEEKR.[L]		0.0010485	0.000642774	1	1	1	Q15208	Q15208 [51-63]		2	1591.76	7843790		High	High	0.0007358	0.0008649	40	19.52
	FALSE	High	[K].VMEEEGLKDEEKR.[L]	1xOxidation [M2]	0.00109357	0.000642774	1	1	1	Q15208	Q15208 [51-63]		2	1607.76	1.54576e+06		High	High	0.0007358	0.0009	41	17.26
	FALSE	High	[K].VTLENFYSNLIAQHEER.[E]		3.09332e-07	0.000444322	1	1	1	Q15208	Q15208 [25-41]		0	2063.02	79084648		High	High	0.000678	2.025e-07	74	43.95
FALSE	High	Master Protein	A0A1W2PQ65	BTB/POZ domain-containing protein KCTD7 (Fragment) OS=Homo sapiens OX=9606 GN=KCTD7 PE=1 SV=1	0	126.728	61	17	126	2	205	23.6	9.44	3261	17	cell organization and biogenesis		protein binding	Pf02214		ENSG00000243335.9	7					0	0	29840882	High	1
	Checked	Confidence	Annotated Sequence	Modifications	Qvality PEP	Qvality q-value	# Protein Groups	# Proteins	# PSMs	Master Protein Accessions	Positions in Master Proteins	Modifications in Master Proteins	# Missed Cleavages	Theo. MH+ [Da]	Abundance: F12: Sample	Quan Info	Found in Sample: [S12] F12: Sample	Confidence (by Search Engine): Mascot	Percolator q-Value (by Search Engine): Mascot	Percolator PEP (by Search Engine): Mascot	Ions Score (by Search Engine): Mascot	Top Apex RT [min]
	FALSE	High	[-].XLPQEFPEVVPLNIGGAHFTTR.[L]		0.000428166	0.000444322	1	1	1	A0A1W2PQ65	A0A1W2PQ65 [1-22]		0	2425.23		No Quan Values	High	High	0.000678	0.0003439	11
	FALSE	High	[R].CYEDTMLAAMFSGR.[H]	1xCarbamidomethyl [C1]	4.30658e-06	0.000444322	3	7	17	A0A1W2PP71; A0A1W2PS30; A0A1W2PQ65	A0A1W2PP71 [71-84]; A0A1W2PS30 [71-84]; A0A1W2PQ65 [28-41]		0	1651.69	2.73454e+09	Shared	High	High	0.000678	3.029e-06	105	48.5
	FALSE	High	[R].CYEDTMLAAMFSGR.[H]	1xCarbamidomethyl [C1]; 1xOxidation [M]	1.1133e-06	0.000444322	3	7	9	A0A1W2PP71; A0A1W2PS30; A0A1W2PQ65	A0A1W2PP71 [71-84]; A0A1W2PS30 [71-84]; A0A1W2PQ65 [28-41]		0	1667.69	4.62086e+08	Shared	High	High	0.000678	7.564e-07	109	41.86
	FALSE	High	[R].CYEDTMLAAMFSGR.[H]	1xCarbamidomethyl [C1]; 2xOxidation [M6; M10]	2.3896e-05	0.000444322	3	7	1	A0A1W2PP71; A0A1W2PS30; A0A1W2PQ65	A0A1W2PP71 [71-84]; A0A1W2PS30 [71-84]; A0A1W2PQ65 [28-41]		0	1683.68	71106400	Shared	High	High	0.000678	1.772e-05	72	34.57
	FALSE	High	[R].DGTHFGDVLNFLR.[S]		9.87544e-05	0.000444322	3	7	29	A0A1W2PP71; A0A1W2PS30; A0A1W2PQ65	A0A1W2PP71 [100-112]; A0A1W2PS30 [100-112]; A0A1W2PQ65 [57-69]		0	1490.74	1.32918e+10	Shared	High	High	0.000678	7.593e-05	28	47.47
	FALSE	High	[R].DGTHFGDVLNFLRSGDLPPR.[E]		0.034771	0.00213901	3	7	1	A0A1W2PP71; A0A1W2PS30; A0A1W2PQ65	A0A1W2PP71 [100-119]; A0A1W2PS30 [100-119]; A0A1W2PQ65 [57-76]		1	2213.11		No Quan Values	High	High	0.00206	0.03165	11
	FALSE	High	[K].DHLERIVEIAR.[L]		0.016703	0.00149618	3	4	1	A0A1W2PP71; A0A1W2PS30; A0A1W2PQ65	A0A1W2PP71 [165-175]; A0A1W2PS30 [165-175]; A0A1W2PQ65 [122-132]		1	1350.75	75199928	Shared	High	High	0.001489	0.01484	35	29.79
	FALSE	High	[K].EAQYYAIGPLLEQLENMQPLK.[G]		8.65033e-06	0.000444322	3	7	2	A0A1W2PP71; A0A1W2PS30; A0A1W2PQ65	A0A1W2PP71 [128-148]; A0A1W2PS30 [128-148]; A0A1W2PQ65 [85-105]		0	2448.25	213628112	Shared	High	High	0.000678	6.218e-06	54	55.5
	FALSE	High	[K].EAQYYAIGPLLEQLENMQPLK.[G]	1xOxidation [M17]	3.57426e-06	0.000444322	3	7	2	A0A1W2PP71; A0A1W2PS30; A0A1W2PQ65	A0A1W2PP71 [128-148]; A0A1W2PS30 [128-148]; A0A1W2PQ65 [85-105]		0	2464.24	134781016	Shared	High	High	0.000678	2.504e-06	64	53.32
	FALSE	High	[K].EAQYYAIGPLLEQLENMQPLKGEK.[VT]		3.07543e-06	0.000444322	3	7	8	A0A1W2PP71; A0A1W2PS30; A0A1W2PQ65	A0A1W2PP71 [128-151]; A0A1W2PS30 [128-151]; A0A1W2PQ65 [85-108]		1	2762.41	8.14024e+08	Shared	High	High	0.000678	2.146e-06	71	53.44
	FALSE	High	[K].EAQYYAIGPLLEQLENMQPLKGEK.[VT]	1xOxidation [M17]	9.75361e-07	0.000444322	3	7	2	A0A1W2PP71; A0A1W2PS30; A0A1W2PQ65	A0A1W2PP71 [128-151]; A0A1W2PS30 [128-151]; A0A1W2PQ65 [85-108]		1	2778.4	543086016	Shared	High	High	0.000678	6.578e-07	57	50.55
	FALSE	High	[K].GEKVRQAFLGLMPYYK.[DG]		0.000886067	0.000642774	3	5	1	A0A1W2PP71; A0A1W2PS30; A0A1W2PQ65	A0A1W2PP71 [149-164]; A0A1W2PS30 [149-164]; A0A1W2PQ65 [106-121]		2	1900.01	7.47489e+06	Shared	High	High	0.0007358	0.0007271	56	49.53
	FALSE	High	[R].HYIPTDSEGR.[Y]		0.0005097	0.000642774	3	7	14	A0A1W2PP71; A0A1W2PS30; A0A1W2PQ65	A0A1W2PP71 [85-94]; A0A1W2PS30 [85-94]; A0A1W2PQ65 [42-51]		0	1174.55	1.29925e+10	Shared	High	High	0.0007358	0.0004103	66	19.1
	FALSE	High	[R].HYIPTDSEGRYFIDR.[D]		0.000302131	0.000444322	3	7	1	A0A1W2PP71; A0A1W2PS30; A0A1W2PQ65	A0A1W2PP71 [85-99]; A0A1W2PS30 [85-99]; A0A1W2PQ65 [42-56]		1	1868.89	29460402	Shared	High	High	0.000678	0.0002408	26	30.33
	FALSE	High	[-].XLPQEFPEVVPLNIGGAHFTTR.[L]		1.75781e-07	0.000444322	1	1	1	A0A1W2PQ65	A0A1W2PQ65 [1-22]		0	2435.31	29840882		High	High	0.000678	1.131e-07	64	48.2
	FALSE	High	[R].LSTLRCYEDTMLAAMFSGR.[H]	1xCarbamidomethyl [C6]	0.000324731	0.000444322	3	7	1	A0A1W2PP71; A0A1W2PS30; A0A1W2PQ65	A0A1W2PP71 [66-84]; A0A1W2PS30 [66-84]; A0A1W2PQ65 [23-41]		1	2222.04	6.26532e+06	Shared	High	High	0.000678	0.000258	13	50.22
	FALSE	High	[R].IVEIARLR.[A]		0.00657598	0.000642774	3	5	2	A0A1W2PP71; A0A1W2PS30; A0A1W2PQ65	A0A1W2PP71 [170-177]; A0A1W2PS30 [170-177]; A0A1W2PQ65 [127-134]		1	969.62	99865216	Shared	High	High	0.0007358	0.0057	39	28.16
	FALSE	High	[R].QAFLGLMPYYK.[DG]	1xGln->pyro-Glu [N-Term]	9.75741e-05	0.000444322	3	5	2	A0A1W2PP71; A0A1W2PS30; A0A1W2PQ65	A0A1W2PP71 [154-164]; A0A1W2PS30 [154-164]; A0A1W2PQ65 [111-121]		0	1313.66	335018784	Shared	High	High	0.000678	7.512e-05	38	54.4
	FALSE	High	[R].QAFLGLMPYYK.[DG]	1xGln->pyro-Glu [N-Term]; 1xOxidation [M7]	0.00764468	0.000977083	3	5	1	A0A1W2PP71; A0A1W2PS30; A0A1W2PQ65	A0A1W2PP71 [154-164]; A0A1W2PS30 [154-164]; A0A1W2PQ65 [111-121]		0	1329.65	63947024	Shared	High	High	0.001033	0.006654	20	49.7
	FALSE	High	[R].QAFLGLMPYYK.[DG]		4.23045e-05	0.000444322	3	5	9	A0A1W2PP71; A0A1W2PS30; A0A1W2PQ65	A0A1W2PP71 [154-164]; A0A1W2PS30 [154-164]; A0A1W2PQ65 [111-121]		0	1330.69	4.48819e+09	Shared	High	High	0.000678	3.188e-05	57	45.02
	FALSE	High	[R].QAFLGLMPYYK.[DG]	1xOxidation [M7]	0.000342784	0.000444322	3	5	5	A0A1W2PP71; A0A1W2PS30; A0A1W2PQ65	A0A1W2PP71 [154-164]; A0A1W2PS30 [154-164]; A0A1W2PQ65 [111-121]		0	1346.68	7.02845e+08	Shared	High	High	0.000678	0.0002727	49	40.32
	FALSE	High	[R].QAFLGLMPYYKDHLER.[I]	1xGln->pyro-Glu [N-Term]	6.48179e-06	0.000444322	3	4	1	A0A1W2PP71; A0A1W2PS30; A0A1W2PQ65	A0A1W2PP71 [154-169]; A0A1W2PS30 [154-169]; A0A1W2PQ65 [111-126]		1	1963.97	58368088	Shared	High	High	0.000678	4.606e-06	42	46.63
	FALSE	High	[R].QAFLGLMPYYKDHLER.[I]	1xGln->pyro-Glu [N-Term]; 1xOxidation [M7]	0.000610412	0.000642774	3	4	1	A0A1W2PP71; A0A1W2PS30; A0A1W2PQ65	A0A1W2PP71 [154-169]; A0A1W2PS30 [154-169]; A0A1W2PQ65 [111-126]		1	1979.97	10482655	Shared	High	High	0.0007358	0.0004951	9	41.3
	FALSE	High	[R].QAFLGLMPYYKDHLER.[I]		2.43309e-05	0.000444322	3	4	2	A0A1W2PP71; A0A1W2PS30; A0A1W2PQ65	A0A1W2PP71 [154-169]; A0A1W2PS30 [154-169]; A0A1W2PQ65 [111-126]		1	1981	119471304	Shared	High	High	0.000678	1.797e-05	44	39.33
	FALSE	High	[R].QAFLGLMPYYKDHLER.[I]	1xOxidation [M7]	9.29752e-06	0.000444322	3	4	1	A0A1W2PP71; A0A1W2PS30; A0A1W2PQ65	A0A1W2PP71 [154-169]; A0A1W2PS30 [154-169]; A0A1W2PQ65 [111-126]		1	1996.99	23660998	Shared	High	High	0.000678	6.683e-06	37	35.11
	FALSE	High	[R].SGDLPPR.[E]		0.0321954	0.00213901	3	7	9	A0A1W2PP71; A0A1W2PS30; A0A1W2PQ65	A0A1W2PP71 [113-119]; A0A1W2PS30 [113-119]; A0A1W2PQ65 [70-76]		0	741.389	2.11617e+09	Shared	High	High	0.00206	0.02923	13	17.69
	FALSE	High	[R].YFIDRDGTHFGDVLNFLR.[S]		5.06459e-07	0.000444322	3	7	2	A0A1W2PP71; A0A1W2PS30; A0A1W2PQ65	A0A1W2PP71 [95-112]; A0A1W2PS30 [95-112]; A0A1W2PQ65 [52-69]		1	2185.08	46482340	Shared	High	High	0.000678	3.358e-07	43	47.77
FALSE	High	Master Protein	P68371	Tubulin beta-4B chain OS=Homo sapiens OX=9606 GN=TUBB4B PE=1 SV=1	0	126.605	74	24	42	1	445	49.8	4.89	1534	24	cell organization and biogenesis;cellular component movement;defense response;regulation of biological process;response to stimulus;transport	cytoplasm;cytoskeleton;cytosol;extracellular;nucleus;organelle lumen	catalytic activity;nucleotide binding;protein binding;RNA binding;structural molecule activity	Pf00091, Pf03953, Pf10644	10383	ENSG00000188229.5	9	TUBB4B	Gap junction; Phagosome; Pathogenic Escherichia coli infection	Pathogenic Escherichia coli infection; Parkin-Ubiquitin Proteasomal System pathway	COPI-independent Golgi-to-ER retrograde traffic; COPI-dependent Golgi-to-ER retrograde traffic; Carboxyterminal post-translational modifications of tubulin; Regulation of PLK1 Activity at G2/M Transition; Recruitment of NuMA to mitotic centrosomes; Hedgehog 'off' state; Loss of Nlp from mitotic centrosomes; Translocation of GLUT4 to the plasma membrane; Prefoldin mediated transfer of substrate to…	74	3	5.87535e+07	High	1
	Checked	Confidence	Annotated Sequence	Modifications	Qvality PEP	Qvality q-value	# Protein Groups	# Proteins	# PSMs	Master Protein Accessions	Positions in Master Proteins	Modifications in Master Proteins	# Missed Cleavages	Theo. MH+ [Da]	Abundance: F12: Sample	Quan Info	Found in Sample: [S12] F12: Sample	Confidence (by Search Engine): Mascot	Percolator q-Value (by Search Engine): Mascot	Percolator PEP (by Search Engine): Mascot	Ions Score (by Search Engine): Mascot	Top Apex RT [min]
	FALSE	High	[R].ALTVPELTQQMFDAK.[N]	1xOxidation [M11]	0.000629034	0.000642774	3	4	1	Q13509; P04350; P68371	Q13509 [283-297]; P04350 [283-297]; P68371 [283-297]		0	1707.86	3.43371e+06	Shared	High	High	0.0007358	0.0005093	31	39.63
	FALSE	High	[K].EAESCDCLQGFQLTHSLGGGTGSGMGTLLISK.[I]	2xCarbamidomethyl [C5; C7]	3.11327e-05	0.000444322	3	7	1	P04350; P07437; P68371	P04350 [123-154]; P07437 [123-154]; P68371 [123-154]		0	3311.53	39912584	Shared	High	High	0.000678	2.318e-05	33	44.92
	FALSE	High	[K].EAESCDCLQGFQLTHSLGGGTGSGMGTLLISK.[I]	2xCarbamidomethyl [C5; C7]; 1xOxidation [M25]	7.52994e-08	0.000444322	3	7	1	P04350; P07437; P68371	P04350 [123-154]; P07437 [123-154]; P68371 [123-154]		0	3327.53	11868427	Shared	High	High	0.000678	4.73e-08	67	41.78
	FALSE	High	[K].EVDEQMLNVQNK.[N]		0.000284503	0.000444322	3	6	1	Q13885; P07437; P68371	Q13885 [325-336]; P07437 [325-336]; P68371 [325-336]		0	1446.69	63431616	Shared	High	High	0.000678	0.0002258	68	29.18
	FALSE	High	[K].EVDEQMLNVQNK.[N]	1xOxidation [M6]	0.00030032	0.000444322	3	6	1	Q13885; P07437; P68371	Q13885 [325-336]; P07437 [325-336]; P68371 [325-336]		0	1462.68	23178002	Shared	High	High	0.000678	0.0002392	90	23.66
	FALSE	High	[R].FPGQLNADLR.[K]		4.57437e-05	0.000444322	6	18	5	Q13885; Q13509; P04350; Q9BUF5; P07437; P68371	Q13885 [242-251]; Q13509 [242-251]; P04350 [242-251]; Q9BUF5 [242-251]; P07437 [242-251]; P68371 [242-251]		0	1130.6	23526160	Shared	High	High	0.000678	3.437e-05	68	33.49
	FALSE	High	[R].FPGQLNADLRK.[L]		0.0679538	0.00407111	6	18	1	Q13885; Q13509; P04350; Q9BUF5; P07437; P68371	Q13885 [242-252]; Q13509 [242-252]; P04350 [242-252]; Q9BUF5 [242-252]; P07437 [242-252]; P68371 [242-252]		1	1258.69	4.06596e+06	Shared	High	High	0.003814	0.0631	15	28.38
	FALSE	High	[K].FWEVISDEHGIDPTGTYHGDSDLQLER.[I]		1.71495e-10	0.000444322	2	10	1	P04350; P68371	P04350 [20-46]; P68371 [20-46]		0	3116.42	12316954	Shared	High	High	0.000678	9.067e-11	106	40.91
	FALSE	High	[K].GHYTEGAELVDSVLDVVR.[K]		0.00011272	0.000444322	4	9	1	Q13885; Q13509; P07437; P68371	Q13885 [104-121]; Q13509 [104-121]; P07437 [104-121]; P68371 [104-121]		0	1958.98	43536088	Shared	High	High	0.000678	8.707e-05	34	48.66
	FALSE	High	[K].GHYTEGAELVDSVLDVVRK.[E]		1.50342e-07	0.000444322	4	9	1	Q13885; Q13509; P07437; P68371	Q13885 [104-122]; Q13509 [104-122]; P07437 [104-122]; P68371 [104-122]		1	2087.08	5385849	Shared	High	High	0.000678	9.638e-08	59	45.19
	FALSE	High	[R].KEAESCDCLQGFQLTHSLGGGTGSGMGTLLISK.[I]	2xCarbamidomethyl [C6; C8]	0.000370646	0.000444322	3	7	1	P04350; P07437; P68371	P04350 [122-154]; P07437 [122-154]; P68371 [122-154]		1	3439.63	12465179	Shared	High	High	0.000678	0.0002963	66	42.04
	FALSE	High	[R].KLAVNMVPFPR.[L]		0.00565651	0.000642774	6	16	1	Q13885; Q13509; P04350; Q9BUF5; P07437; P68371	Q13885 [252-262]; Q13509 [252-262]; P04350 [252-262]; Q9BUF5 [252-262]; P07437 [252-262]; P68371 [252-262]		1	1271.73	7.344e+06	Shared	High	High	0.0007358	0.004874	46	36.53
	FALSE	High	[K].LAVNMVPFPR.[L]		0.000417994	0.000444322	6	16	1	Q13885; Q13509; P04350; Q9BUF5; P07437; P68371	Q13885 [253-262]; Q13509 [253-262]; P04350 [253-262]; Q9BUF5 [253-262]; P07437 [253-262]; P68371 [253-262]		0	1143.63	80306496	Shared	High	High	0.000678	0.0003353	59	41.39
	FALSE	High	[K].LAVNMVPFPR.[L]	1xOxidation [M5]	0.00728507	0.000977083	6	16	1	Q13885; Q13509; P04350; Q9BUF5; P07437; P68371	Q13885 [253-262]; Q13509 [253-262]; P04350 [253-262]; Q9BUF5 [253-262]; P07437 [253-262]; P68371 [253-262]		0	1159.63	7.09725e+06	Shared	High	High	0.001033	0.006336	62	36.66
	FALSE	High	[R].LHFFMPGFAPLTSR.[G]		4.30745e-05	0.000444322	5	13	1	Q13885; P04350; Q9BUF5; P07437; P68371	Q13885 [263-276]; P04350 [263-276]; Q9BUF5 [263-276]; P07437 [263-276]; P68371 [263-276]		0	1620.84	44250016	Shared	High	High	0.000678	3.232e-05	80	46.96
	FALSE	High	[R].LHFFMPGFAPLTSR.[G]	1xOxidation [M5]	7.05102e-06	0.000444322	5	13	2	Q13885; P04350; Q9BUF5; P07437; P68371	Q13885 [263-276]; P04350 [263-276]; Q9BUF5 [263-276]; P07437 [263-276]; P68371 [263-276]		0	1636.83	6786752	Shared	High	High	0.000678	5.048e-06	67	42.12
	FALSE	High	[R].IMNTFSVVPSPK.[V]		9.46845e-05	0.000444322	4	11	1	Q13509; P04350; P07437; P68371	Q13509 [163-174]; P04350 [163-174]; P07437 [163-174]; P68371 [163-174]		0	1319.7	50420544	Shared	High	High	0.000678	7.277e-05	77	37.23
	FALSE	High	[R].IMNTFSVVPSPK.[V]	1xOxidation [M2]	0.000215769	0.000444322	4	11	1	Q13509; P04350; P07437; P68371	Q13509 [163-174]; P04350 [163-174]; P07437 [163-174]; P68371 [163-174]		0	1335.7	6160211	Shared	High	High	0.000678	0.0001696	70	34.03
	FALSE	High	[R].INVYYNEATGGK.[Y]		9.58299e-05	0.000444322	1	1	1	P68371	P68371 [47-58]		0	1328.65	29828404		High	High	0.000678	7.383e-05	65	28.11
	FALSE	High	[K].IREEYPDR.[I]		0.0833159	0.00554314	3	11	1	Q13885; P07437; P68371	Q13885 [155-162]; P07437 [155-162]; P68371 [155-162]		1	1077.53	51684064	Shared	High	High	0.005149	0.0775	42	17.97
	FALSE	High	[R].ISEQFTAMFR.[R]		0.00103597	0.000642774	5	9	1	Q13885; Q13509; P04350; P07437; P68371	Q13885 [381-390]; Q13509 [381-390]; P04350 [381-390]; P07437 [381-390]; P68371 [381-390]		0	1229.6	113510040	Shared	High	High	0.0007358	0.0008543	57	40.32
	FALSE	High	[R].ISEQFTAMFR.[R]	1xOxidation [M8]	0.00206895	0.000642774	5	9	1	Q13885; Q13509; P04350; P07437; P68371	Q13885 [381-390]; Q13509 [381-390]; P04350 [381-390]; P07437 [381-390]; P68371 [381-390]		0	1245.59	13041130	Shared	High	High	0.0007358	0.001734	57	34.01
	FALSE	High	[K].LTTPTYGDLNHLVSATMSGVTTCLR.[F]	1xCarbamidomethyl [C23]; 1xOxidation [M17]	0.000106783	0.000444322	4	8	1	Q13885; P04350; P07437; P68371	Q13885 [217-241]; P04350 [217-241]; P07437 [217-241]; P68371 [217-241]		0	2724.33	4.03511e+06	Shared	High	High	0.000678	8.224e-05	21	44.38
	FALSE	High	[K].MSATFIGNSTAIQELFK.[R]	1xOxidation [M1]	2.06764e-07	0.000444322	2	3	1	Q13885; P68371	Q13885 [363-379]; P68371 [363-379]		0	1873.94	13174456	Shared	High	High	0.000678	1.335e-07	140	48.63
	FALSE	High	[KR].NMMAACDPR.[H]	1xCarbamidomethyl [C6]	0.00787837	0.000977083	6	15	1	Q13885; Q13509; P04350; Q9BUF5; P07437; P68371	Q13885 [298-306]; Q13509 [298-306]; P04350 [298-306]; Q9BUF5 [298-306]; P07437 [298-306]; P68371 [298-306]		0	1065.43	46923980	Shared	High	High	0.001033	0.006876	46	22.77
	FALSE	High	[KR].NMMAACDPR.[H]	1xCarbamidomethyl [C6]; 1xOxidation [M3]	0.0461177	0.00259453	6	15	1	Q13885; Q13509; P04350; Q9BUF5; P07437; P68371	Q13885 [298-306]; Q13509 [298-306]; P04350 [298-306]; Q9BUF5 [298-306]; P07437 [298-306]; P68371 [298-306]		0	1081.42	5989404	Shared	High	High	0.00247	0.04235	28	17.89
	FALSE	High	[KR].NMMAACDPR.[H]	1xCarbamidomethyl [C6]; 2xOxidation [M2; M3]	0.0298058	0.00213901	6	15	1	Q13885; Q13509; P04350; Q9BUF5; P07437; P68371	Q13885 [298-306]; Q13509 [298-306]; P04350 [298-306]; Q9BUF5 [298-306]; P07437 [298-306]; P68371 [298-306]		0	1097.42	3.16526e+06	Shared	High	High	0.00206	0.02699	35	13.78
	FALSE	High	[K].NSSYFVEWIPNNVK.[TV]		0.000225043	0.000444322	6	11	1	Q13885; Q13509; P04350; Q9BUF5; P07437; P68371	Q13885 [337-350]; Q13509 [337-350]; P04350 [337-350]; Q9BUF5 [337-350]; P07437 [337-350]; P68371 [337-350]		0	1696.83	62630316	Shared	High	High	0.000678	0.0001771	44	44.7
	FALSE	High	[R].SGPFGQIFRPDNFVFGQSGAGNNWAK.[G]		1.71676e-05	0.000444322	4	11	1	Q13885; P04350; P07437; P68371	Q13885 [78-103]; P04350 [78-103]; P07437 [78-103]; P68371 [78-103]		1	2798.34	33305810	Shared	High	High	0.000678	1.256e-05	39	47.9
	FALSE	High	[K].TAVCDIPPR.[G]	1xCarbamidomethyl [C4]	0.000403187	0.000444322	4	11	6	Q13885; P04350; P07437; P68371	Q13885 [351-359]; P04350 [351-359]; P07437 [351-359]; P68371 [351-359]		0	1028.52	2.83775e+07	Shared	High	High	0.000678	0.0003236	73	23.91
	FALSE	High	[K].VSDTVVEPYNATLSVHQLVENTDETYCIDNEALYDICFR.[T]	2xCarbamidomethyl [C27; C37]	7.66862e-07	0.000444322	4	11	1	P04350; Q9BUF5; P07437; P68371	P04350 [175-213]; Q9BUF5 [175-213]; P07437 [175-213]; P68371 [175-213]		0	4593.11	9206987	Shared	High	High	0.000678	5.135e-07	64	52.24
	FALSE	High	[R].YLTVAAVFR.[G]		0.00349329	0.000642774	3	5	1	P04350; P07437; P68371	P04350 [310-318]; P07437 [310-318]; P68371 [310-318]		0	1039.59	61991188	Shared	High	High	0.0007358	0.002986	49	41.64
FALSE	High	Master Protein	P13645	Keratin, type I cytoskeletal 10 OS=Homo sapiens OX=9606 GN=KRT10 PE=1 SV=6	0	121.34	54	30	34	26	584	58.8	5.21	1508	30	cell death;cell differentiation;metabolic process	cytoplasm;cytoskeleton;cytosol;membrane;nucleus	structural molecule activity	Pf00038, Pf04111	3858	ENSG00000186395.7	17	KRT10	Staphylococcus aureus infection		Formation of the cornified envelope	4	5	4.66767e+08	High	1
	Checked	Confidence	Annotated Sequence	Modifications	Qvality PEP	Qvality q-value	# Protein Groups	# Proteins	# PSMs	Master Protein Accessions	Positions in Master Proteins	Modifications in Master Proteins	# Missed Cleavages	Theo. MH+ [Da]	Abundance: F12: Sample	Quan Info	Found in Sample: [S12] F12: Sample	Confidence (by Search Engine): Mascot	Percolator q-Value (by Search Engine): Mascot	Percolator PEP (by Search Engine): Mascot	Ions Score (by Search Engine): Mascot	Top Apex RT [min]
	FALSE	High	[K].ADLEMQIESLTEELAYLKK.[N]		0.000140802	0.000444322	1	1	1	P13645	P13645 [267-285]		1	2224.14		No Quan Values	High	High	0.000678	0.0001096	31
	FALSE	High	[K].ADLEMQIESLTEELAYLKK.[N]	1xOxidation [M5]	9.02027e-07	0.000444322	1	1	1	P13645	P13645 [267-285]		1	2240.14	10616039		High	High	0.000678	6.073e-07	91	53.44
	FALSE	High	[R].AETECQNTEYQQLLDIK.[I]	1xCarbamidomethyl [C5]	1.82314e-05	0.000444322	1	1	1	P13645	P13645 [423-439]		0	2082.96	22228570		High	High	0.000678	1.34e-05	78	39.58
	FALSE	High	[KR].DAEAWFNEK.[S]		0.031255	0.00213901	1	4	1	P13645	P13645 [335-343]		0	1109.49	17940706		High	High	0.00206	0.02827	25	34.77
	FALSE	High	[K].ELTTEIDNNIEQISSYK.[S]		1.93572e-06	0.000444322	1	1	1	P13645	P13645 [346-362]		0	1996.97	7.95481e+06		High	High	0.000678	1.332e-06	105	41.99
	FALSE	High	[K].GSLGGGFSSGGFSGGSFSR.[G]		1.72639e-07	0.000444322	1	1	1	P13645	P13645 [41-59]		0	1707.77	29999946		High	High	0.000678	1.11e-07	121	36.1
	FALSE	High	[R].GSSGGGCFGGSSGGYGGLGGFGGGSFR.[G]	1xCarbamidomethyl [C7]	3.83842e-10	0.000444322	1	1	1	P13645	P13645 [60-86]		0	2342.98	8.25438e+06		High	High	0.000678	2.069e-10	182	39.51
	FALSE	High	[R].KDAEAWFNEK.[S]		0.0578572	0.00363491	1	2	1	P13645	P13645 [334-343]		1	1237.58	1532669		High	High	0.003419	0.05342	26	28.46
	FALSE	High	[KR].LAADDFR.[AITLV]		0.0660388	0.00384141	5	24	1	P02533; P13645; P05783; Q04695; P08779	P02533 [195-201]; P13645 [229-235]; P05783 [159-165]; Q04695 [164-170]; P08779 [197-203]		0	807.4	47001032	Shared	High	High	0.003608	0.06117	47	25.52
	FALSE	High	[R].LASYLDK.[V]		0.0620002	0.00384141	5	11	1	P02533; P13645; Q04695; P35527; P08779	P02533 [126-132]; P13645 [157-163]; Q04695 [95-101]; P35527 [164-170]; P08779 [128-134]		0	809.44	58629708	Shared	High	High	0.003608	0.05742	43	24.7
	FALSE	High	[R].LASYLDKVR.[A]		0.00323021	0.000642774	4	10	1	P02533; P13645; Q04695; P08779	P02533 [126-134]; P13645 [157-165]; Q04695 [95-103]; P08779 [128-136]		1	1064.61	1.84598e+06	Shared	High	High	0.0007358	0.002749	34	26.6
	FALSE	High	[R].LENEIQTYR.[S]		0.00119679	0.000642774	1	1	1	P13645	P13645 [442-450]		0	1165.58	16010541		High	High	0.0007358	0.0009908	69	25.4
	FALSE	High	[R].LKYENEVALR.[Q]		0.00746271	0.000977083	1	1	1	P13645	P13645 [236-245]		1	1234.68	13129201		High	High	0.001033	0.006509	74	26.12
	FALSE	High	[K].IRLENEIQTYR.[S]		8.96972e-05	0.000444322	1	1	1	P13645	P13645 [440-450]		1	1434.77	11588116		High	High	0.000678	6.872e-05	80	29.78
	FALSE	High	[K].NHEEEMKDLR.[N]		0.000328659	0.000444322	1	1	1	P13645	P13645 [286-295]		1	1300.6		No Quan Values	High	High	0.000678	0.0002611	70
	FALSE	High	[K].NQILNLTTDNANILLQIDNAR.[L]		4.00681e-06	0.000444322	1	1	1	P13645	P13645 [208-228]		0	2367.26	3.59218e+06		High	High	0.000678	2.808e-06	75	50.27
	FALSE	High	[R].NVQALEIELQSQLALK.[Q]		2.96707e-05	0.000444322	1	1	1	P13645	P13645 [371-386]		0	1797.01	6655238		High	High	0.000678	2.213e-05	98	48.41
	FALSE	High	[R].NVSTGDVNVEMNAAPGVDLTQLLNNMR.[S]		1.468e-06	0.000444322	1	1	1	P13645	P13645 [296-322]		0	2872.39		No Quan Values	High	High	0.000678	1.004e-06	70
	FALSE	High	[R].NVSTGDVNVEMNAAPGVDLTQLLNNMR.[S]	1xOxidation [M11]	8.80777e-06	0.000444322	1	1	1	P13645	P13645 [296-322]		0	2888.39		No Quan Values	High	High	0.000678	6.322e-06	67
	FALSE	High	[K].QSLEASLAETEGR.[Y]		7.8113e-05	0.000444322	1	1	1	P13645	P13645 [387-399]		0	1390.68	28706680		High	High	0.000678	5.97e-05	79	31.61
	FALSE	High	[R].QSVEADINGLR.[KR]	1xGln->pyro-Glu [N-Term]	0.0379914	0.00213901	1	5	1	P13645	P13645 [246-256]		0	1184.59	1.34846e+06		High	High	0.00206	0.03472	24	38.24
	FALSE	High	[R].QSVEADINGLR.[KR]		0.00134164	0.000642774	1	5	1	P13645	P13645 [246-256]		0	1201.62		No Quan Values	High	High	0.0007358	0.001116	61
	FALSE	High	[R].QSVEADINGLRR.[V]		0.00657598	0.000642774	1	4	1	P13645	P13645 [246-257]		1	1357.72	3.48755e+06		High	High	0.0007358	0.005714	27	28.29
	FALSE	High	[K].SEITELR.[R]		0.0503376	0.00259453	1	1	1	P13645	P13645 [363-369]		0	847.452	21167966		High	High	0.00247	0.04632	42	24.92
	FALSE	High	[K].SKELTTEIDNNIEQISSYK.[S]		1.33364e-05	0.000444322	1	1	1	P13645	P13645 [344-362]		1	2212.1	9274914		High	High	0.000678	9.726e-06	89	39.24
	FALSE	High	[R].SLLEGEGSSGGGGR.[G]		0.0264639	0.00213901	1	1	1	P13645	P13645 [451-464]		0	1262.6	22031832		High	High	0.00206	0.02389	15	23.75
	FALSE	High	[R].SQYEQLAEQNR.[K]		0.0023196	0.000642774	1	1	1	P13645	P13645 [323-333]		0	1365.64	29084852		High	High	0.0007358	0.00196	59	23.77
	FALSE	High	[R].SQYEQLAEQNRK.[D]		0.0004256	0.000444322	1	1	1	P13645	P13645 [323-334]		1	1493.73	10260785		High	High	0.000678	0.0003414	34	20.9
	FALSE	High	[K].SSSSGSVGESSSK.[G]		0.000408064	0.000444322	1	2	1	P13645	P13645 [568-580]		0	1185.52	3.77057e+06		High	High	0.000678	0.0003264	43	11.4
	FALSE	High	[K].TIDDLKNQILNLTTDNANILLQIDNAR.[L]		0.000238987	0.000444322	1	1	1	P13645	P13645 [202-228]		1	3052.63		No Quan Values	High	High	0.000678	0.0001893	61
	FALSE	High	[R].VLDELTLTK.[A]		0.00441841	0.000642774	1	1	1	P13645	P13645 [258-266]		0	1031.6	20059276		High	High	0.0007358	0.003786	73	34.64
	FALSE	High	[K].VTMQNLNDR.[L]		0.00332896	0.000642774	3	7	1	P02533; P13645; P08779	P02533 [117-125]; P13645 [148-156]; P08779 [119-127]		0	1090.53	40893324	Shared	High	High	0.0007358	0.002828	50	23.68
	FALSE	High	[K].VTMQNLNDR.[L]	1xOxidation [M3]	0.00811919	0.000977083	3	7	1	P02533; P13645; P08779	P02533 [117-125]; P13645 [148-156]; P08779 [119-127]		0	1106.53	12777939	Shared	High	High	0.001033	0.007083	80	16.8
	FALSE	High	[K].YENEVALR.[Q]		0.00649723	0.000642774	1	1	1	P13645	P13645 [238-245]		0	993.5	6923372		High	High	0.0007358	0.005648	50	24.6
FALSE	High	Master Protein	P68366	Tubulin alpha-4A chain OS=Homo sapiens OX=9606 GN=TUBA4A PE=1 SV=1	0	120.656	62	24	36	7	448	49.9	5.06	1368	24	cell organization and biogenesis;regulation of biological process;transport	cytoplasm;cytoskeleton;cytosol;extracellular	catalytic activity;nucleotide binding;protein binding;structural molecule activity	Pf00091, Pf03953	7277	ENSG00000127824.13	2	TUBA4A	Phagosome; Pathogenic Escherichia coli infection; Apoptosis; Gap junction	Pathogenic Escherichia coli infection; Parkin-Ubiquitin Proteasomal System pathway	COPI-independent Golgi-to-ER retrograde traffic; COPI-dependent Golgi-to-ER retrograde traffic; Carboxyterminal post-translational modifications of tubulin; Regulation of PLK1 Activity at G2/M Transition; Recruitment of NuMA to mitotic centrosomes; Hedgehog 'off' state; Loss of Nlp from mitotic centrosomes; Translocation of GLUT4 to the plasma membrane; Prefoldin mediated transfer of substrate to…	76	0	134599888	High	1
	Checked	Confidence	Annotated Sequence	Modifications	Qvality PEP	Qvality q-value	# Protein Groups	# Proteins	# PSMs	Master Protein Accessions	Positions in Master Proteins	Modifications in Master Proteins	# Missed Cleavages	Theo. MH+ [Da]	Abundance: F12: Sample	Quan Info	Found in Sample: [S12] F12: Sample	Confidence (by Search Engine): Mascot	Percolator q-Value (by Search Engine): Mascot	Percolator PEP (by Search Engine): Mascot	Ions Score (by Search Engine): Mascot	Top Apex RT [min]
	FALSE	High	[R].AFVHWYVGEGMEEGEFSEAR.[E]		5.31302e-08	0.000444322	2	8	2	F5H5D3; P68366	F5H5D3 [473-492]; P68366 [403-422]		0	2330.02	3.21976e+07	Shared	High	High	0.000678	3.298e-08	104	41.13
	FALSE	High	[R].AFVHWYVGEGMEEGEFSEAR.[E]	1xOxidation [M11]	3.42695e-06	0.000444322	2	8	1	F5H5D3; P68366	F5H5D3 [473-492]; P68366 [403-422]		0	2346.01	9935351	Shared	High	High	0.000678	2.398e-06	72	38.3
	FALSE	High	[R].AVCMLSNTTAIAEAWAR.[L]	1xCarbamidomethyl [C3]	0.000592341	0.000642774	1	8	1	P68366	P68366 [374-390]		0	1864.9	24140818		High	High	0.0007358	0.000479	36	46.29
	FALSE	High	[R].AVCMLSNTTAIAEAWAR.[L]	1xCarbamidomethyl [C3]; 1xOxidation [M4]	2.61512e-05	0.000444322	1	8	1	P68366	P68366 [374-390]		0	1880.9	3148410		High	High	0.000678	1.944e-05	81	41.28
	FALSE	High	[R].AVFVDLEPTVIDEIR.[N]		1.62633e-05	0.000444322	1	5	2	P68366	P68366 [65-79]		0	1715.92	11032406		High	High	0.000678	1.186e-05	60	49.43
	FALSE	High	[K].AYHEQLSVAEITNACFEPANQMVK.[C]	1xCarbamidomethyl [C15]	9.02027e-07	0.000444322	1	6	1	P68366	P68366 [281-304]		0	2750.29	32589060		High	High	0.000678	6.064e-07	105	40.54
	FALSE	High	[K].AYHEQLSVAEITNACFEPANQMVK.[C]	1xCarbamidomethyl [C15]; 1xOxidation [M22]	3.28501e-07	0.000444322	1	6	2	P68366	P68366 [281-304]		0	2766.29	5858212		High	High	0.000678	2.144e-07	82	38.32
	FALSE	High	[K].DVNAAIAAIK.[T]		0.0040124	0.000642774	1	1	1	P68366	P68366 [327-336]		0	985.568	5810419		High	High	0.0007358	0.003426	54	34.33
	FALSE	High	[K].EDAANNYAR.[G]		0.0192856	0.00208406	2	21	1	F5H5D3; P68366	F5H5D3 [167-175]; P68366 [97-105]		0	1023.45	38336256	Shared	High	High	0.002023	0.01722	57	16.23
	FALSE	High	[R].EDMAALEK.[D]		0.0196349	0.00208406	2	5	1	F5H5D3; P68366	F5H5D3 [493-500]; P68366 [423-430]		0	906.424	44415784	Shared	High	High	0.002023	0.01752	59	24.15
	FALSE	High	[R].EDMAALEK.[D]	1xOxidation [M3]	0.00351439	0.000642774	2	5	1	F5H5D3; P68366	F5H5D3 [493-500]; P68366 [423-430]		0	922.419	7.91739e+06	Shared	High	High	0.0007358	0.003001	52	17.13
	FALSE	High	[K].EIIDPVLDR.[I]		0.0107737	0.00122382	1	4	1	P68366	P68366 [113-121]		0	1069.59	6902567		High	High	0.001244	0.009475	43	35.54
	FALSE	High	[R].FDGALNVDLTEFQTNLVPYPR.[I]		1.42423e-07	0.000444322	2	11	1	F5H5D3; P68366	F5H5D3 [314-334]; P68366 [244-264]		0	2409.21	23753458	Shared	High	High	0.000678	9.074e-08	100	52.15
	FALSE	High	[K].FDLMYAK.[RW]		0.0272633	0.00213901	2	11	1	F5H5D3; P68366	F5H5D3 [465-471]; P68366 [395-401]		0	887.433	33419158	Shared	High	High	0.00206	0.02467	41	35.21
	FALSE	High	[K].FDLMYAK.[RW]	1xOxidation [M4]	0.0183837	0.00208406	2	11	1	F5H5D3; P68366	F5H5D3 [465-471]; P68366 [395-401]		0	903.428		No Quan Values	High	High	0.002023	0.01641	34
	FALSE	High	[R].GHYTIGK.[E]		0.00972621	0.00122382	2	17	1	F5H5D3; P68366	F5H5D3 [176-182]; P68366 [106-112]		0	775.41	45438808	Shared	High	High	0.001244	0.008522	37	16.25
	FALSE	High	[R].LDHKFDLMYAK.[R]		0.00291588	0.000642774	2	10	1	F5H5D3; P68366	F5H5D3 [461-471]; P68366 [391-401]		1	1380.7	11330976	Shared	High	High	0.0007358	0.002472	43	30.34
	FALSE	High	[R].LDHKFDLMYAK.[R]	1xOxidation [M8]	0.000180161	0.000444322	2	10	1	F5H5D3; P68366	F5H5D3 [461-471]; P68366 [391-401]		1	1396.69	7703779	Shared	High	High	0.000678	0.0001411	31	27.05
	FALSE	High	[R].IHFPLATYAPVISAEK.[A]		1.52225e-05	0.000444322	2	10	2	F5H5D3; P68366	F5H5D3 [335-350]; P68366 [265-280]		0	1756.96	32853812	Shared	High	High	0.000678	1.114e-05	43	42.39
	FALSE	High	[R].LISQIVSSITASLR.[F]		1.29414e-05	0.000444322	3	9	1	F5H5D3; Q9H853; P68366	F5H5D3 [300-313]; Q9H853 [169-182]; P68366 [230-243]		0	1487.88	35796908	Shared	High	High	0.000678	9.39e-06	70	52.9
	FALSE	High	[R].LSVDYGK.[K]		0.0641738	0.00384141	2	11	1	F5H5D3; P68366	F5H5D3 [227-233]; P68366 [157-163]		0	781.409	41108380	Shared	High	High	0.003608	0.05944	44	23.84
	FALSE	High	[R].LSVDYGKK.[S]		0.0497545	0.00259453	2	11	1	F5H5D3; P68366	F5H5D3 [227-234]; P68366 [157-164]		1	909.504	4678793	Shared	High	High	0.00247	0.04581	38	20.08
	FALSE	High	[R].NLDIERPTYTNLNR.[L]		8.65192e-05	0.000444322	2	12	2	F5H5D3; P68366	F5H5D3 [286-299]; P68366 [216-229]		1	1718.88	178112352	Shared	High	High	0.000678	6.648e-05	92	30.95
	FALSE	High	[R].PTYTNLNR.[L]		0.0120053	0.00122382	3	13	1	F5H5D3; Q9H853; P68366	F5H5D3 [292-299]; Q9H853 [161-168]; P68366 [222-229]		0	978.5	2.41185e+06	Shared	High	High	0.001244	0.0106	43	22.06
	FALSE	High	[R].QLFHPEQLITGKEDAANNYAR.[G]		3.30482e-07	0.000444322	2	20	1	F5H5D3; P68366	F5H5D3 [155-175]; P68366 [85-105]		1	2415.21		No Quan Values	High	High	0.000678	2.168e-07	60
	FALSE	High	[R].RNLDIERPTYTNLNR.[L]		0.0533514	0.00259453	2	12	1	F5H5D3; P68366	F5H5D3 [285-299]; P68366 [215-229]		2	1874.98	2.45617e+06	Shared	High	High	0.00247	0.04921	9	27.5
	FALSE	High	[R].SIQFVDWCPTGFK.[V]	1xCarbamidomethyl [C8]	0.000229138	0.000444322	1	2	1	P68366	P68366 [340-352]		0	1584.75	45117996		High	High	0.000678	0.000181	47	45.41
	FALSE	High	[K].TIGGGDDSFTTFFCETGAGK.[H]	1xCarbamidomethyl [C14]	7.39846e-06	0.000444322	1	5	1	P68366	P68366 [41-60]		0	2067.9		No Quan Values	High	High	0.000678	5.289e-06	81
	FALSE	High	[K].VGINYQPPTVVPGGDLAK.[V]		0.0040124	0.000642774	2	11	1	F5H5D3; P68366	F5H5D3 [423-440]; P68366 [353-370]		0	1824.99	56102312	Shared	High	High	0.0007358	0.003437	40	38.96
	FALSE	High	[K].YMACCLLYR.[G]	2xCarbamidomethyl [C4; C5]	0.00114746	0.000642774	2	7	1	F5H5D3; P68366	F5H5D3 [382-390]; P68366 [312-320]		0	1249.55	21368376	Shared	High	High	0.0007358	0.0009482	60	35.56
	FALSE	High	[K].YMACCLLYR.[G]	2xCarbamidomethyl [C4; C5]; 1xOxidation [M2]	0.00910314	0.000977083	2	7	1	F5H5D3; P68366	F5H5D3 [382-390]; P68366 [312-320]		0	1265.55	5594750	Shared	High	High	0.001033	0.007964	34	32.82
FALSE	High	Master Protein	F5H5D3	Tubulin alpha chain OS=Homo sapiens OX=9606 GN=TUBA1C PE=1 SV=1	0	118.377	56	25	34	8	519	57.7	5.07	1319	25	cell division;cell organization and biogenesis;transport	cytoplasm;cytoskeleton;nucleus	catalytic activity;nucleotide binding;protein binding;structural molecule activity	Pf00091, Pf03953	84790	ENSG00000167553.15	12	TUBA1C		Pathogenic Escherichia coli infection; Parkin-Ubiquitin Proteasomal System pathway		2	20	9.70796e+08	High	1
	Checked	Confidence	Annotated Sequence	Modifications	Qvality PEP	Qvality q-value	# Protein Groups	# Proteins	# PSMs	Master Protein Accessions	Positions in Master Proteins	Modifications in Master Proteins	# Missed Cleavages	Theo. MH+ [Da]	Abundance: F12: Sample	Quan Info	Found in Sample: [S12] F12: Sample	Confidence (by Search Engine): Mascot	Percolator q-Value (by Search Engine): Mascot	Percolator PEP (by Search Engine): Mascot	Ions Score (by Search Engine): Mascot	Top Apex RT [min]
	FALSE	High	[R].AFVHWYVGEGMEEGEFSEAR.[E]		5.31302e-08	0.000444322	2	8	2	F5H5D3; P68366	F5H5D3 [473-492]; P68366 [403-422]		0	2330.02	3.21976e+07	Shared	High	High	0.000678	3.298e-08	104	41.13
	FALSE	High	[R].AFVHWYVGEGMEEGEFSEAR.[E]	1xOxidation [M11]	3.42695e-06	0.000444322	2	8	1	F5H5D3; P68366	F5H5D3 [473-492]; P68366 [403-422]		0	2346.01	9935351	Shared	High	High	0.000678	2.398e-06	72	38.3
	FALSE	High	[R].AVFVDLEPTVIDEVR.[T]		3.53225e-05	0.000444322	1	12	1	F5H5D3	F5H5D3 [135-149]		0	1701.91	134963008		High	High	0.000678	2.637e-05	79	47.11
	FALSE	High	[K].AYHEQLTVAEITNACFEPANQMVK.[C]	1xCarbamidomethyl [C15]	6.21465e-06	0.000444322	1	3	1	F5H5D3	F5H5D3 [351-374]		0	2764.31	15604538		High	High	0.000678	4.414e-06	97	40.79
	FALSE	High	[K].AYHEQLTVAEITNACFEPANQMVK.[C]	1xCarbamidomethyl [C15]; 1xOxidation [M22]	0.00191327	0.000642774	1	3	1	F5H5D3	F5H5D3 [351-374]		0	2780.3		No Quan Values	High	High	0.0007358	0.001607	52
	FALSE	High	[K].DVNAAIATIK.[T]		0.00926902	0.000977083	1	7	1	F5H5D3	F5H5D3 [397-406]		0	1015.58	80943960		High	High	0.001033	0.008132	58	32.34
	FALSE	High	[K].EDAANNYAR.[G]		0.0192856	0.00208406	2	21	1	F5H5D3; P68366	F5H5D3 [167-175]; P68366 [97-105]		0	1023.45	38336256	Shared	High	High	0.002023	0.01722	57	16.23
	FALSE	High	[R].EDMAALEK.[D]		0.0196349	0.00208406	2	5	1	F5H5D3; P68366	F5H5D3 [493-500]; P68366 [423-430]		0	906.424	44415784	Shared	High	High	0.002023	0.01752	59	24.15
	FALSE	High	[R].EDMAALEK.[D]	1xOxidation [M3]	0.00351439	0.000642774	2	5	1	F5H5D3; P68366	F5H5D3 [493-500]; P68366 [423-430]		0	922.419	7.91739e+06	Shared	High	High	0.0007358	0.003001	52	17.13
	FALSE	High	[K].EIIDLVLDR.[I]		0.00368789	0.000642774	1	9	1	F5H5D3	F5H5D3 [183-191]		0	1085.62	82665328		High	High	0.0007358	0.003152	56	44.54
	FALSE	High	[R].FDGALNVDLTEFQTNLVPYPR.[I]		1.42423e-07	0.000444322	2	11	1	F5H5D3; P68366	F5H5D3 [314-334]; P68366 [244-264]		0	2409.21	23753458	Shared	High	High	0.000678	9.074e-08	100	52.15
	FALSE	High	[K].FDLMYAK.[RW]		0.0272633	0.00213901	2	11	1	F5H5D3; P68366	F5H5D3 [465-471]; P68366 [395-401]		0	887.433	33419158	Shared	High	High	0.00206	0.02467	41	35.21
	FALSE	High	[K].FDLMYAK.[RW]	1xOxidation [M4]	0.0183837	0.00208406	2	11	1	F5H5D3; P68366	F5H5D3 [465-471]; P68366 [395-401]		0	903.428		No Quan Values	High	High	0.002023	0.01641	34
	FALSE	High	[R].GHYTIGK.[E]		0.00972621	0.00122382	2	17	1	F5H5D3; P68366	F5H5D3 [176-182]; P68366 [106-112]		0	775.41	45438808	Shared	High	High	0.001244	0.008522	37	16.25
	FALSE	High	[K].LADQCTGLQGFLVFHSFGGGTGSGFTSLLMER.[L]	1xCarbamidomethyl [C5]	2.31786e-07	0.000444322	1	5	1	F5H5D3	F5H5D3 [195-226]		0	3390.62	5.66199e+06		High	High	0.000678	1.502e-07	66	53.65
	FALSE	High	[R].LDHKFDLMYAK.[R]		0.00291588	0.000642774	2	10	1	F5H5D3; P68366	F5H5D3 [461-471]; P68366 [391-401]		1	1380.7	11330976	Shared	High	High	0.0007358	0.002472	43	30.34
	FALSE	High	[R].LDHKFDLMYAK.[R]	1xOxidation [M8]	0.000180161	0.000444322	2	10	1	F5H5D3; P68366	F5H5D3 [461-471]; P68366 [391-401]		1	1396.69	7703779	Shared	High	High	0.000678	0.0001411	31	27.05
	FALSE	High	[R].IHFPLATYAPVISAEK.[A]		1.52225e-05	0.000444322	2	10	2	F5H5D3; P68366	F5H5D3 [335-350]; P68366 [265-280]		0	1756.96	32853812	Shared	High	High	0.000678	1.114e-05	43	42.39
	FALSE	High	[R].LISQIVSSITASLR.[F]		1.29414e-05	0.000444322	3	9	1	F5H5D3; Q9H853; P68366	F5H5D3 [300-313]; Q9H853 [169-182]; P68366 [230-243]		0	1487.88	35796908	Shared	High	High	0.000678	9.39e-06	70	52.9
	FALSE	High	[R].LSVDYGK.[K]		0.0641738	0.00384141	2	11	1	F5H5D3; P68366	F5H5D3 [227-233]; P68366 [157-163]		0	781.409	41108380	Shared	High	High	0.003608	0.05944	44	23.84
	FALSE	High	[R].LSVDYGKK.[S]		0.0497545	0.00259453	2	11	1	F5H5D3; P68366	F5H5D3 [227-234]; P68366 [157-164]		1	909.504	4678793	Shared	High	High	0.00247	0.04581	38	20.08
	FALSE	High	[R].NLDIERPTYTNLNR.[L]		8.65192e-05	0.000444322	2	12	2	F5H5D3; P68366	F5H5D3 [286-299]; P68366 [216-229]		1	1718.88	178112352	Shared	High	High	0.000678	6.648e-05	92	30.95
	FALSE	High	[R].PTYTNLNR.[L]		0.0120053	0.00122382	3	13	1	F5H5D3; Q9H853; P68366	F5H5D3 [292-299]; Q9H853 [161-168]; P68366 [222-229]		0	978.5	2.41185e+06	Shared	High	High	0.001244	0.0106	43	22.06
	FALSE	High	[R].QLFHPEQLITGKEDAANNYAR.[G]		3.30482e-07	0.000444322	2	20	1	F5H5D3; P68366	F5H5D3 [155-175]; P68366 [85-105]		1	2415.21		No Quan Values	High	High	0.000678	2.168e-07	60
	FALSE	High	[R].RNLDIERPTYTNLNR.[L]		0.0533514	0.00259453	2	12	1	F5H5D3; P68366	F5H5D3 [285-299]; P68366 [215-229]		2	1874.98	2.45617e+06	Shared	High	High	0.00247	0.04921	9	27.5
	FALSE	High	[K].RTIQFVDWCPTGFK.[V]	1xCarbamidomethyl [C9]	0.00504466	0.000642774	1	9	1	F5H5D3	F5H5D3 [409-422]		1	1754.87		No Quan Values	High	High	0.0007358	0.004344	30
	FALSE	High	[K].TIGGGDDSFNTFFSETGAGK.[H]		2.0064e-07	0.000444322	1	16	1	F5H5D3	F5H5D3 [111-130]		0	2007.89		No Quan Values	High	High	0.000678	1.296e-07	130
	FALSE	High	[R].TIQFVDWCPTGFK.[V]	1xCarbamidomethyl [C8]	0.000264702	0.000444322	1	9	1	F5H5D3	F5H5D3 [410-422]		0	1598.77	16024636		High	High	0.000678	0.000209	50	45.76
	FALSE	High	[K].VGINYQPPTVVPGGDLAK.[V]		0.0040124	0.000642774	2	11	1	F5H5D3; P68366	F5H5D3 [423-440]; P68366 [353-370]		0	1824.99	56102312	Shared	High	High	0.0007358	0.003437	40	38.96
	FALSE	High	[K].YMACCLLYR.[G]	2xCarbamidomethyl [C4; C5]	0.00114746	0.000642774	2	7	1	F5H5D3; P68366	F5H5D3 [382-390]; P68366 [312-320]		0	1249.55	21368376	Shared	High	High	0.0007358	0.0009482	60	35.56
	FALSE	High	[K].YMACCLLYR.[G]	2xCarbamidomethyl [C4; C5]; 1xOxidation [M2]	0.00910314	0.000977083	2	7	1	F5H5D3; P68366	F5H5D3 [382-390]; P68366 [312-320]		0	1265.55	5594750	Shared	High	High	0.001033	0.007964	34	32.82
FALSE	High	Master Protein	Q6P2Q9	Pre-mRNA-processing-splicing factor 8 OS=Homo sapiens OX=9606 GN=PRPF8 PE=1 SV=2	0	116.495	20	46	49	46	2335	273.4	8.84	1127	46	cell organization and biogenesis;metabolic process;response to stimulus	membrane;nucleus;spliceosomal complex	catalytic activity;protein binding;RNA binding	Pf01398, Pf08082, Pf08083, Pf08084, Pf10596, Pf10597, Pf10598, Pf12134	10594	ENSG00000174231.16; ENSG00000274442.2	17; CHR_HSCHR17_1_CTG2	PRPF8	Spliceosome	mRNA Processing	mRNA Splicing - Major Pathway; mRNA Splicing - Minor Pathway	7	0	6.59584e+07	High	1
	Checked	Confidence	Annotated Sequence	Modifications	Qvality PEP	Qvality q-value	# Protein Groups	# Proteins	# PSMs	Master Protein Accessions	Positions in Master Proteins	Modifications in Master Proteins	# Missed Cleavages	Theo. MH+ [Da]	Abundance: F12: Sample	Quan Info	Found in Sample: [S12] F12: Sample	Confidence (by Search Engine): Mascot	Percolator q-Value (by Search Engine): Mascot	Percolator PEP (by Search Engine): Mascot	Ions Score (by Search Engine): Mascot	Top Apex RT [min]
	FALSE	High	[R].AAVMHDILDMMPEGIK.[Q]		0.0103917	0.00122382	1	2	1	Q6P2Q9	Q6P2Q9 [687-702]		0	1770.86		No Quan Values	High	High	0.001244	0.009156	26
	FALSE	High	[R].ALDIPLVK.[N]		0.0253832	0.00213901	1	2	1	Q6P2Q9	Q6P2Q9 [421-428]		0	868.55	1.92141e+06		High	High	0.00206	0.02292	44	38.98
	FALSE	High	[K].ALNMAIPGGPK.[F]		0.000595912	0.000642774	1	2	1	Q6P2Q9	Q6P2Q9 [268-278]		0	1068.59		No Quan Values	High	High	0.0007358	0.0004816	45
	FALSE	High	[R].AISAANLHLR.[T]		0.00036184	0.000444322	1	1	1	Q6P2Q9	Q6P2Q9 [2077-2086]		0	1065.62	2360233		High	High	0.000678	0.00029	56	28.25
	FALSE	High	[K].ANPALYVLR.[E]		0.0091581	0.000977083	1	1	1	Q6P2Q9	Q6P2Q9 [1736-1744]		0	1016.59	4.03352e+06		High	High	0.001033	0.008021	25	35.96
	FALSE	High	[R].AQIAGYLYGVSPPDNPQVK.[E]		0.000398369	0.000444322	1	1	1	Q6P2Q9	Q6P2Q9 [2122-2140]		0	2017.04		No Quan Values	High	High	0.000678	0.00032	43
	FALSE	High	[K].ASGFEESMK.[W]		0.00562253	0.000642774	1	2	1	Q6P2Q9	Q6P2Q9 [1506-1514]		0	985.43	3.15608e+06		High	High	0.0007358	0.004867	30	23.53
	FALSE	High	[R].AVFWDIK.[N]		0.0111696	0.00122382	1	1	2	Q6P2Q9	Q6P2Q9 [1152-1158]		0	878.477		No Quan Values	High	High	0.001244	0.009833	48
	FALSE	High	[K].DGVWNLQNEVTK.[E]		0.00323021	0.000642774	1	1	1	Q6P2Q9	Q6P2Q9 [1211-1222]		0	1402.7	2.23607e+06		High	High	0.0007358	0.002755	31	37.62
	FALSE	High	[K].DLILADYGK.[K]		0.0120053	0.00122382	1	1	1	Q6P2Q9	Q6P2Q9 [1985-1993]		0	1007.54		No Quan Values	High	High	0.001244	0.01061	46
	FALSE	High	[K].DMNHTNSYGIIR.[G]		0.0198713	0.00208406	1	2	1	Q6P2Q9	Q6P2Q9 [1021-1032]		0	1420.66		No Quan Values	High	High	0.002023	0.0178	21
	FALSE	High	[K].DNPNLLFNMCGFECR.[I]	2xCarbamidomethyl [C10; C14]	0.000149527	0.000444322	1	1	1	Q6P2Q9	Q6P2Q9 [1181-1195]		0	1886.8		No Quan Values	High	High	0.000678	0.0001163	52
	FALSE	High	[R].EAVVNTQELLDLLVK.[C]		4.2296e-06	0.000444322	1	1	1	Q6P2Q9	Q6P2Q9 [1276-1290]		0	1683.95		No Quan Values	High	High	0.000678	2.971e-06	116
	FALSE	High	[R].EHCPAGQPVK.[V]	1xCarbamidomethyl [C3]	0.039591	0.00213901	1	2	1	Q6P2Q9	Q6P2Q9 [433-442]		0	1122.54		No Quan Values	High	High	0.00206	0.03618	30
	FALSE	High	[K].FGDLILK.[A]		0.0249335	0.00213901	1	1	1	Q6P2Q9	Q6P2Q9 [1902-1908]		0	805.482		No Quan Values	High	High	0.00206	0.0225	21
	FALSE	High	[K].FICISDLR.[A]	1xCarbamidomethyl [C3]	0.0178412	0.00149618	1	1	1	Q6P2Q9	Q6P2Q9 [2114-2121]		0	1023.53	1.9811e+06		High	High	0.001489	0.01592	37	38.25
	FALSE	High	[R].FNTGPVGK.[G]		0.0204745	0.00208406	1	2	1	Q6P2Q9	Q6P2Q9 [616-623]		0	819.436	3834608		High	High	0.002023	0.01838	31	22.25
	FALSE	High	[R].FTADEAR.[D]		0.0623577	0.00384141	1	1	1	Q6P2Q9	Q6P2Q9 [1101-1107]		0	809.379	4.08576e+06		High	High	0.003608	0.05756	35	17.9
	FALSE	High	[K].GYLPSHYER.[V]		0.00513667	0.000642774	1	2	1	Q6P2Q9	Q6P2Q9 [2250-2258]		0	1121.54		No Quan Values	High	High	0.0007358	0.004438	24
	FALSE	High	[R].HTLAYDK.[G]		0.00510581	0.000642774	1	2	1	Q6P2Q9	Q6P2Q9 [1428-1434]		0	847.431	3.22321e+06		High	High	0.0007358	0.004404	34	15.93
	FALSE	High	[R].KWQQLQAK.[R]		0.0616447	0.00384141	1	2	1	Q6P2Q9	Q6P2Q9 [36-43]		1	1029.58		No Quan Values	High	High	0.003608	0.05712	18
	FALSE	High	[K].IDLTLLNR.[L]		0.0113047	0.00122382	1	2	1	Q6P2Q9	Q6P2Q9 [988-995]		0	957.573	3.41265e+06		High	High	0.001244	0.009984	48	39.54
	FALSE	High	[K].LLILALER.[L]		0.0151744	0.00149618	1	2	1	Q6P2Q9	Q6P2Q9 [838-845]		0	940.619		No Quan Values	High	High	0.001489	0.01348	47
	FALSE	High	[R].LIVDHNIADYMTAK.[N]		1.59726e-05	0.000444322	1	2	1	Q6P2Q9	Q6P2Q9 [999-1012]		0	1603.81	930930		High	High	0.000678	1.167e-05	60	37.56
	FALSE	High	[K].IMADNPSWDGEK.[T]		0.000460191	0.000444322	1	1	1	Q6P2Q9	Q6P2Q9 [2199-2210]		0	1362.6		No Quan Values	High	High	0.000678	0.000371	55
	FALSE	High	[K].ISLIQIFR.[A]		0.00504466	0.000642774	1	2	1	Q6P2Q9	Q6P2Q9 [1571-1578]		0	989.614		No Quan Values	High	High	0.0007358	0.004347	61
	FALSE	High	[K].LVVDSHVQYR.[L]		0.00123331	0.000642774	1	2	1	Q6P2Q9	Q6P2Q9 [556-565]		0	1215.65	3.35286e+06		High	High	0.0007358	0.001023	46	24.57
	FALSE	High	[K].NNVVINYK.[D]		0.00441841	0.000642774	1	2	1	Q6P2Q9	Q6P2Q9 [1013-1020]		0	963.526	3.88409e+06		High	High	0.0007358	0.003784	42	25.06
	FALSE	High	[R].QEAIAQNR.[R]		0.0107737	0.00122382	1	1	1	Q6P2Q9	Q6P2Q9 [1394-1401]		0	929.48	1379628		High	High	0.001244	0.009467	25	15.32
	FALSE	High	[R].QGYNMLNLLIHR.[K]		0.000139119	0.000444322	1	2	1	Q6P2Q9	Q6P2Q9 [499-510]		0	1471.78		No Quan Values	High	High	0.000678	0.0001084	51
	FALSE	High	[R].QILMASGSTTFTK.[I]		0.000512773	0.000642774	1	1	1	Q6P2Q9	Q6P2Q9 [1246-1258]		0	1384.71	2.95193e+06		High	High	0.0007358	0.0004147	71	33.22
	FALSE	High	[R].SGLNQIPNR.[R]		0.115923	0.00807845	1	2	1	Q6P2Q9	Q6P2Q9 [1524-1532]		0	998.538	1.99952e+06		High	High	0.007446	0.1093	29	23.71
	FALSE	High	[R].SGLNQIPNRR.[F]		0.0542882	0.00285135	1	2	2	Q6P2Q9	Q6P2Q9 [1524-1533]		1	1154.64	1.21812e+06		High	High	0.002704	0.05014	16	20.54
	FALSE	High	[K].TAEEVAALIR.[S]		0.0012941	0.000642774	1	1	1	Q6P2Q9	Q6P2Q9 [1841-1850]		0	1072.6	3383564		High	High	0.0007358	0.001074	57	34.96
	FALSE	High	[K].TEDPDLPAFYFDPLINPISHR.[H]		1.33308e-07	0.000444322	1	2	1	Q6P2Q9	Q6P2Q9 [342-362]		0	2457.21		No Quan Values	High	High	0.000678	8.512e-08	70
	FALSE	High	[R].TGQLFLK.[I]		0.0623577	0.00384141	1	1	1	Q6P2Q9	Q6P2Q9 [1814-1820]		0	806.477	2.28541e+06		High	High	0.003608	0.0577	46	30.61
	FALSE	High	[R].VDDESMQR.[F]		0.00732908	0.000977083	1	1	1	Q6P2Q9	Q6P2Q9 [1232-1239]		0	979.415	1.78105e+06		High	High	0.001033	0.006363	44	16.24
	FALSE	High	[K].VILKPDK.[T]		0.0533514	0.00259453	1	1	1	Q6P2Q9	Q6P2Q9 [1952-1958]		1	812.524		No Quan Values	High	High	0.00247	0.04903	53
	FALSE	High	[K].VPGLPTPIENMILR.[Y]		0.000124102	0.000444322	1	2	1	Q6P2Q9	Q6P2Q9 [728-741]		0	1549.88	3.80508e+06		High	High	0.000678	9.612e-05	63	50.33
	FALSE	High	[R].VWAEYALK.[R]		0.00932497	0.000977083	1	1	2	Q6P2Q9	Q6P2Q9 [1385-1392]		0	979.525	2.33831e+06		High	High	0.001033	0.008147	24	34.11
	FALSE	High	[R].VYLGALK.[Y]		0.0783166	0.00505482	1	1	1	Q6P2Q9	Q6P2Q9 [87-93]		0	763.471	3.29559e+06		High	High	0.004705	0.07303	20	30.35
	FALSE	High	[R].WLGNLLAR.[Q]		0.00615432	0.000642774	1	2	1	Q6P2Q9	Q6P2Q9 [651-658]		0	942.552		No Quan Values	High	High	0.0007358	0.005319	38
	FALSE	High	[R].YIQPWESEFIDSQR.[V]		0.000131002	0.000444322	1	1	1	Q6P2Q9	Q6P2Q9 [1371-1384]		0	1797.84		No Quan Values	High	High	0.000678	0.0001014	83
	FALSE	High	[R].YLTEHPDPNNENIVGYNNK.[K]		0.000676079	0.000642774	1	1	1	Q6P2Q9	Q6P2Q9 [1113-1131]		0	2231.04	1.44416e+06		High	High	0.0007358	0.0005499	31	28.68
	FALSE	High	[K].YMPHAVLK.[L]		0.0497545	0.00259453	1	1	1	Q6P2Q9	Q6P2Q9 [94-101]		0	958.518		No Quan Values	High	High	0.00247	0.04573	15
	FALSE	High	[K].YYVLNALK.[H]		0.0125212	0.00122382	1	2	1	Q6P2Q9	Q6P2Q9 [453-460]		0	983.556	1.66346e+06		High	High	0.001244	0.01106	55	36.41
FALSE	High	Master Protein	P23458	Tyrosine-protein kinase JAK1 OS=Homo sapiens OX=9606 GN=JAK1 PE=1 SV=2	0	113.018	38	36	37	36	1154	133.2	7.55	1101	36	cell differentiation;cellular component movement;defense response;metabolic process;regulation of biological process;response to stimulus	cytoplasm;cytoskeleton;cytosol;endosome;membrane;nucleus	catalytic activity;metal ion binding;nucleotide binding;protein binding	Pf00069, Pf07714	3716	ENSG00000162434.11	1	JAK1	EGFR tyrosine kinase inhibitor resistance; Pancreatic cancer; Th1 and Th2 cell differentiation; Signaling pathways regulating pluripotency of stem cells; Toxoplasmosis; Pathways in cancer; Osteoclast differentiation; PI3K-Akt signaling pathway; Herpes simplex infection; Epstein-Barr virus infection; Jak-STAT signaling pathway; Hepatitis B; HTLV-I infection; NOD-like receptor signaling pathway; In…	IL-5 Signaling Pathway; Human Thyroid Stimulating Hormone (TSH) signaling pathway; Leptin signaling pathway; Prolactin Signaling Pathway; IL-7 Signaling Pathway; IL17 signaling pathway; Type III interferon signaling; IL-9 Signaling Pathway; Interleukin-11 Signaling Pathway; Oncostatin M Signaling Pathway; IL-3 Signaling Pathway; TCA Cycle Nutrient Utilization and Invasiveness of Ovarian Cancer; I…	Interleukin-15 signaling; ISG15 antiviral mechanism; IL-6-type cytokine receptor ligand interactions; MAPK3 (ERK1) activation; Interleukin-35 Signalling; Interleukin-10 signaling; Interleukin-7 signaling; G beta:gamma signalling through PI3Kgamma; Interleukin receptor SHC signaling; Other interleukin signaling; Regulation of IFNA signaling; GPVI-mediated activation cascade; Regulation of IFNG sig…	80	0	1.06501e+08	High	1
	Checked	Confidence	Annotated Sequence	Modifications	Qvality PEP	Qvality q-value	# Protein Groups	# Proteins	# PSMs	Master Protein Accessions	Positions in Master Proteins	Modifications in Master Proteins	# Missed Cleavages	Theo. MH+ [Da]	Abundance: F12: Sample	Quan Info	Found in Sample: [S12] F12: Sample	Confidence (by Search Engine): Mascot	Percolator q-Value (by Search Engine): Mascot	Percolator PEP (by Search Engine): Mascot	Ions Score (by Search Engine): Mascot	Top Apex RT [min]
	FALSE	High	[K].AIETDKEYYTVK.[D]		1.08056e-05	0.000444322	1	5	1	P23458	P23458 [1027-1038]		1	1459.73		No Quan Values	High	High	0.000678	7.797e-06	77
	FALSE	High	[K].AIETDKEYYTVKDDR.[D]		0.00355699	0.000642774	1	5	1	P23458	P23458 [1027-1041]		2	1845.89		No Quan Values	High	High	0.0007358	0.00303	11
	FALSE	High	[R].CRPVTPSCK.[E]	2xCarbamidomethyl [C1; C8]	0.0447875	0.00259453	1	4	1	P23458	P23458 [810-818]		1	1104.53		No Quan Values	High	High	0.00247	0.04099	19
	FALSE	High	[R].DINKLEEQNPDIVSEK.[K]		6.36715e-05	0.000444322	1	3	1	P23458	P23458 [844-859]		1	1870.94		No Quan Values	High	High	0.000678	4.841e-05	75
	FALSE	High	[R].DISLAFFEAASMMR.[Q]		4.12992e-05	0.000444322	1	5	1	P23458	P23458 [630-643]		0	1588.75	1.38239e+06		High	High	0.000678	3.094e-05	56	55.08
	FALSE	High	[K].DLVQGEHLGR.[G]		0.0024784	0.000642774	1	5	1	P23458	P23458 [582-591]		0	1123.59	7.27615e+06		High	High	0.0007358	0.002092	33	24.56
	FALSE	High	[K].ELADLMTR.[C]		0.0458487	0.00259453	1	4	1	P23458	P23458 [819-826]		0	948.482	5.06169e+06		High	High	0.00247	0.0419	38	32.95
	FALSE	High	[R].EISNLLVATK.[K]		0.000276079	0.000444322	1	5	1	P23458	P23458 [550-559]		0	1087.64	8305333		High	High	0.000678	0.000219	72	35.04
	FALSE	High	[K].ESVVSINK.[Q]		0.0792049	0.00505482	1	5	1	P23458	P23458 [379-386]		0	875.483		No Quan Values	High	High	0.004705	0.07364	43
	FALSE	High	[K].GICTEDGGNGIK.[L]	1xCarbamidomethyl [C3]	0.000315116	0.000444322	1	5	2	P23458	P23458 [942-953]		0	1220.56	2.29832e+06		High	High	0.000678	0.0002503	40	21.64
	FALSE	High	[K].GMDYLGSR.[Q]		0.0197527	0.00208406	1	5	1	P23458	P23458 [990-997]		0	898.409	2.46987e+06		High	High	0.002023	0.0177	31	26.95
	FALSE	High	[R].HKPNVVSVEK.[E]		0.029106	0.00213901	1	6	1	P23458	P23458 [327-336]		1	1136.64	7.68511e+06		High	High	0.00206	0.02633	41	15.38
	FALSE	High	[K].KIPDATPLLDASSLEYLFAQGQYDLVK.[C]		0.0171083	0.00149618	1	6	1	P23458	P23458 [142-168]		1	2995.57		No Quan Values	High	High	0.001489	0.01526	51
	FALSE	High	[K].KPATEVDPTHFEK.[R]		0.00211936	0.000642774	1	5	1	P23458	P23458 [860-872]		1	1498.75		No Quan Values	High	High	0.0007358	0.001776	55
	FALSE	High	[R].KSDVLTTPWK.[F]		0.000771658	0.000642774	1	5	1	P23458	P23458 [682-691]		1	1174.65		No Quan Values	High	High	0.0007358	0.0006308	76
	FALSE	High	[K].KTEVNLEAPEPGVEVIFYLSDREPLR.[L]		0.00141626	0.000642774	1	8	1	P23458	P23458 [24-49]		2	3000.57		No Quan Values	High	High	0.0007358	0.001174	41
	FALSE	High	[K].LEEQNPDIVSEK.[K]		1.90151e-05	0.000444322	1	3	1	P23458	P23458 [848-859]		0	1400.69	1.67792e+06		High	High	0.000678	1.397e-05	67	25.21
	FALSE	High	[R].LGSGEYTAEELCIR.[A]	1xCarbamidomethyl [C12]	0.00289838	0.000642774	1	8	1	P23458	P23458 [50-63]		0	1597.75	3.88577e+06		High	High	0.0007358	0.002464	48	35.01
	FALSE	High	[K].LIMEFLPSGSLK.[E]		0.00010362	0.000444322	1	5	1	P23458	P23458 [954-965]		0	1334.74	8.09423e+06		High	High	0.000678	7.991e-05	52	46.09
	FALSE	High	[R].IPWIAPECVEDSK.[N]	1xCarbamidomethyl [C8]	7.35411e-06	0.000444322	1	5	1	P23458	P23458 [756-768]		0	1543.75	6.0969e+06		High	High	0.000678	5.271e-06	47	39.88
	FALSE	High	[K].LRQEGSEEGMYVLR.[W]		0.0474855	0.00259453	1	5	1	P23458	P23458 [453-466]		1	1666.82		No Quan Values	High	High	0.00247	0.04369	25
	FALSE	High	[R].ISPLCHNLFALYDENTK.[L]	1xCarbamidomethyl [C5]	9.02217e-06	0.000444322	1	7	1	P23458	P23458 [70-86]		0	2035		No Quan Values	High	High	0.000678	6.478e-06	47
	FALSE	High	[K].LSSHEEALSFVSLVDGYFR.[L]		8.14384e-07	0.000444322	1	5	1	P23458	P23458 [396-414]		0	2156.07		No Quan Values	High	High	0.000678	5.457e-07	75
	FALSE	High	[K].NFQIEVQK.[G]		0.136008	0.00892775	1	5	1	P23458	P23458 [497-504]		0	1005.54	12244341		High	High	0.008014	0.1287	30	29.93
	FALSE	High	[K].NLSVAADK.[W]		0.00516771	0.000642774	1	5	1	P23458	P23458 [769-776]		0	817.441	4686248		High	High	0.0007358	0.004446	53	19.76
	FALSE	High	[R].NVLVESEHQVK.[I]		0.000696705	0.000642774	1	5	1	P23458	P23458 [1008-1018]		0	1281.68		No Quan Values	High	High	0.0007358	0.0005671	42
	FALSE	High	[K].QLASALSYLEDKDLVHGNVCTK.[N]	1xCarbamidomethyl [C20]	2.69493e-05	0.000444322	1	5	1	P23458	P23458 [697-718]		1	2461.24	3971753		High	High	0.000678	2.005e-05	39	39.33
	FALSE	High	[K].SEQVQGAQK.[Q]		0.000824404	0.000642774	1	5	1	P23458	P23458 [485-493]		0	974.49	5683629		High	High	0.0007358	0.000674	46	12.18
	FALSE	High	[K].SLKPESGGNHIADLKK.[E]		0.00177999	0.000642774	1	5	1	P23458	P23458 [909-924]		2	1693.92	1.1176e+06		High	High	0.0007358	0.001488	18	19.79
	FALSE	High	[R].TDNISFMLK.[R]		0.00068838	0.000642774	1	5	1	P23458	P23458 [533-541]		0	1068.54		No Quan Values	High	High	0.0007358	0.0005587	63
	FALSE	High	[R].THIYSGTLMDYKDDEGTSEEK.[K]		1.06764e-05	0.000444322	1	5	1	P23458	P23458 [595-615]		1	2419.06	3.16847e+06		High	High	0.000678	7.733e-06	43	28.96
	FALSE	High	[K].TICDSSVSTHDLK.[V]	1xCarbamidomethyl [C3]	0.000259971	0.000444322	1	4	1	P23458	P23458 [255-267]		0	1462.68		No Quan Values	High	High	0.000678	0.0002062	76
	FALSE	High	[K].VLDPSHR.[D]		0.0333602	0.00213901	1	5	1	P23458	P23458 [623-629]		0	823.442	2.597e+06		High	High	0.00206	0.0303	40	15.48
	FALSE	High	[K].YAVQICK.[G]	1xCarbamidomethyl [C6]	0.0320051	0.00213901	1	5	1	P23458	P23458 [983-989]		0	881.455	5574294		High	High	0.00206	0.02905	43	24.89
	FALSE	High	[R].YDPEGDNTGEQVAVK.[S]		0.000173778	0.000444322	1	5	1	P23458	P23458 [894-908]		0	1621.73	8668182		High	High	0.000678	0.0001361	90	24.29
	FALSE	High	[K].YLATLETLTK.[H]		0.00154069	0.000642774	1	6	1	P23458	P23458 [270-279]		0	1152.65	4555705		High	High	0.0007358	0.001282	57	37.47
FALSE	High	Master Protein	P16615	Sarcoplasmic/endoplasmic reticulum calcium ATPase 2 OS=Homo sapiens OX=9606 GN=ATP2A2 PE=1 SV=1	0	112.994	34	31	34	31	1042	114.7	5.34	1170	31	cell organization and biogenesis;cellular homeostasis;regulation of biological process;response to stimulus;transport	endoplasmic reticulum;membrane	catalytic activity;metal ion binding;nucleotide binding;protein binding;transporter activity	Pf00122, Pf00689, Pf00690, Pf00702, Pf08282, Pf12710, Pf13246	488	ENSG00000174437.16	12	ATP2A2	Calcium signaling pathway; Alzheimer's disease; Thyroid hormone signaling pathway; Arrhythmogenic right ventricular cardiomyopathy (ARVC); Hypertrophic cardiomyopathy (HCM); Cardiac muscle contraction; Adrenergic signaling in cardiomyocytes; Dilated cardiomyopathy; cAMP signaling pathway; Pancreatic secretion; cGMP-PKG signaling pathway	Alzheimers Disease; Arrhythmogenic Right Ventricular Cardiomyopathy; Endothelin Pathways; Myometrial Relaxation and Contraction Pathways; Calcium Regulation in the Cardiac Cell	Ion homeostasis; Pre-NOTCH Processing in Golgi; Ion transport by P-type ATPases; Reduction of cytosolic Ca++ levels	30	0	1.19137e+08	High	1	Acetyl [N-Term]
	Checked	Confidence	Annotated Sequence	Modifications	Qvality PEP	Qvality q-value	# Protein Groups	# Proteins	# PSMs	Master Protein Accessions	Positions in Master Proteins	Modifications in Master Proteins	# Missed Cleavages	Theo. MH+ [Da]	Abundance: F12: Sample	Quan Info	Found in Sample: [S12] F12: Sample	Confidence (by Search Engine): Mascot	Percolator q-Value (by Search Engine): Mascot	Percolator PEP (by Search Engine): Mascot	Ions Score (by Search Engine): Mascot	Top Apex RT [min]
	FALSE	High	[K].AEIGIAMGSGTAVAK.[ST]		0.000313227	0.000444322	1	4	1	P16615	P16615 [713-727]		0	1375.72	3.01898e+06		High	High	0.000678	0.0002486	60	32.68
	FALSE	High	[K].AMGVVVATGVNTEIGK.[I]		1.30925e-07	0.000444322	1	2	1	P16615	P16615 [219-234]		0	1545.83	6872209		High	High	0.000678	8.344e-08	97	35.41
	FALSE	High	[R].DACLNAR.[C]	1xCarbamidomethyl [C3]	0.0184941	0.00208406	1	2	1	P16615	P16615 [667-673]		0	819.378	6147484		High	High	0.002023	0.01651	44	16.63
	FALSE	High	[K].DIVPGDIVEIAVGDK.[V]		4.4389e-05	0.000444322	1	1	1	P16615	P16615 [144-158]		0	1539.83	1.13533e+06		High	High	0.000678	3.346e-05	62	49.74
	FALSE	High	[K].DIVPGDIVEIAVGDKVPADIR.[L]		2.25016e-05	0.000444322	1	1	1	P16615	P16615 [144-164]		1	2191.2	5.91255e+06		High	High	0.000678	1.661e-05	43	49.82
	FALSE	High	[R].EEMHLEDSANFIK.[Y]		0.00441841	0.000642774	1	2	1	P16615	P16615 [573-585]		0	1562.72		No Quan Values	High	High	0.0007358	0.003799	40
	FALSE	High	[R].EFDELNPSAQR.[D]		0.000386574	0.000444322	1	2	1	P16615	P16615 [656-666]		0	1305.61	8185309		High	High	0.000678	0.0003087	44	29.49
	FALSE	High	[K].EFTLEFSR.[D]		0.0149934	0.00149618	1	4	1	P16615	P16615 [482-489]		0	1028.5		No Quan Values	High	High	0.001489	0.01334	42
	FALSE	High	[R].EWGSGSDTLR.[C]		0.00198361	0.000642774	1	2	1	P16615	P16615 [550-559]		0	1107.51	6151398		High	High	0.0007358	0.001661	45	26.52
	FALSE	High	[K].EYEPEMGK.[V]		0.0129031	0.00122382	1	5	1	P16615	P16615 [121-128]		0	982.419	1.61498e+06		High	High	0.001244	0.01139	34	22.15
	FALSE	High	[K].GAPEGVIDR.[C]		0.0792049	0.00505482	1	3	1	P16615	P16615 [515-523]		0	913.474	4006960		High	High	0.004705	0.07386	42	23.07
	FALSE	High	[K].HTDPVPDPR.[A]		0.0649139	0.00384141	1	2	1	P16615	P16615 [190-198]		0	1033.51	5.45272e+06		High	High	0.003608	0.06002	37	18.6
	FALSE	High	[K].KAEIGIAMGSGTAVAK.[ST]		0.00894023	0.000977083	1	4	1	P16615	P16615 [712-727]		1	1503.82	3.57209e+06		High	High	0.001033	0.007837	27	28.45
	FALSE	High	[K].LDEFGEQLSK.[V]		0.000790436	0.000642774	1	3	1	P16615	P16615 [253-262]		0	1165.57	5.23448e+06		High	High	0.0007358	0.0006477	58	30.77
	FALSE	High	[R].IEVASSVK.[L]		0.0466603	0.00259453	1	2	1	P16615	P16615 [604-611]		0	832.477	4650921		High	High	0.00247	0.0427	22	22.15
	FALSE	High	[R].IGIFGQDEDVTSK.[A]		1.67561e-06	0.000444322	1	2	1	P16615	P16615 [638-650]		0	1408.7	8.24924e+06		High	High	0.000678	1.15e-06	77	35.92
	FALSE	High	[K].IRDEMVATEQER.[T]		0.00377783	0.000642774	1	2	1	P16615	P16615 [235-246]		1	1476.71	3179228		High	High	0.0007358	0.003234	61	22.32
	FALSE	High	[K].ISLPVILMDETLK.[F]		0.000167621	0.000444322	1	3	1	P16615	P16615 [972-984]		0	1471.84	3.19305e+06		High	High	0.000678	0.0001308	67	52.82
	FALSE	High	[K].IVEFLQSFDEITAMTGDGVNDAPALK.[K]		0.000184546	0.000444322	1	2	1	P16615	P16615 [686-711]		0	2781.37		No Quan Values	High	High	0.000678	0.0001445	82
	FALSE	High	[-].MENAHTK.[T]	1xAcetyl [N-Term]	0.0558841	0.00311584	1	2	1	P16615	P16615 [1-7]	P16615 1xAcetyl [N-Term]	0	872.393	5527294		High	High	0.002946	0.05153	29	15.82
	FALSE	High	[R].NAENAIEALK.[E]		0.000474231	0.000444322	1	4	1	P16615	P16615 [111-120]		0	1072.56		No Quan Values	High	High	0.000678	0.000382	49
	FALSE	High	[R].NAENAIEALKEYEPEMGK.[V]		7.80984e-06	0.000444322	1	4	1	P16615	P16615 [111-128]		1	2035.96		No Quan Values	High	High	0.000678	5.587e-06	48
	FALSE	High	[R].NYLEPGKECVQPATK.[S]	1xCarbamidomethyl [C9]	0.00630443	0.000642774	1	2	2	P16615	P16615 [989-1003]		1	1733.85	7.09222e+06		High	High	0.0007358	0.005481	33	24.37
	FALSE	High	[R].SLPSVETLGCTSVICSDK.[T]	2xCarbamidomethyl [C10; C15]	1.81184e-06	0.000444322	1	5	1	P16615	P16615 [335-352]		0	1952.93	4823561		High	High	0.000678	1.244e-06	93	39.27
	FALSE	High	[K].TGTLTTNQMSVCR.[M]	1xCarbamidomethyl [C12]	1.75855e-05	0.000444322	1	3	1	P16615	P16615 [353-365]		0	1468.69		No Quan Values	High	High	0.000678	1.29e-05	121
	FALSE	High	[K].TGTLTTNQMSVCR.[M]	1xCarbamidomethyl [C12]; 1xOxidation [M9]	4.4123e-05	0.000444322	1	3	1	P16615	P16615 [353-365]		0	1484.68	582487		High	High	0.000678	3.328e-05	58	21.06
	FALSE	High	[K].TVEEVLGHFGVNESTGLSLEQVK.[K]		3.36426e-08	0.000444322	1	2	1	P16615	P16615 [8-30]		0	2472.26		No Quan Values	High	High	0.000678	2.067e-08	102
	FALSE	High	[K].VGEATETALTCLVEK.[M]	1xCarbamidomethyl [C11]	8.91433e-06	0.000444322	1	3	1	P16615	P16615 [437-451]		0	1620.81	9564617		High	High	0.000678	6.421e-06	67	39.15
	FALSE	High	[R].VIMITGDNK.[G]		0.00315332	0.000642774	1	3	1	P16615	P16615 [620-628]		0	990.529	9398906		High	High	0.0007358	0.002679	44	27.09
	FALSE	High	[K].VPMTSGVK.[Q]		0.00755315	0.000977083	1	2	1	P16615	P16615 [534-541]		0	818.444	2.63749e+06		High	High	0.001033	0.006597	37	20.03
	FALSE	High	[R].VSFYQLSHFLQCK.[E]	1xCarbamidomethyl [C12]	4.46567e-05	0.000444322	1	2	1	P16615	P16615 [864-876]		0	1656.82		No Quan Values	High	High	0.000678	3.353e-05	46
	FALSE	High	[R].WGSNELPAEEGK.[T]		0.00180154	0.000642774	1	1	2	P16615	P16615 [36-47]		0	1316.61	2.93327e+06		High	High	0.0007358	0.001504	47	28.25
FALSE	High	Master Protein	Q99615	DnaJ homolog subfamily C member 7 OS=Homo sapiens OX=9606 GN=DNAJC7 PE=1 SV=2	0	112.838	66	32	38	32	494	56.4	6.96	1260	32	metabolic process;regulation of biological process	cytoplasm;cytoskeleton;cytosol;membrane;nucleus	enzyme regulator activity;protein binding	Pf00226, Pf00515, Pf07719, Pf13414, Pf13424, Pf13431, Pf13432	7266	ENSG00000168259.14	17	DNAJC7		Constitutive Androstane Receptor Pathway	Regulation of HSF1-mediated heat shock response	5	0	1.97548e+08	High	1	Acetyl [N-Term]
	Checked	Confidence	Annotated Sequence	Modifications	Qvality PEP	Qvality q-value	# Protein Groups	# Proteins	# PSMs	Master Protein Accessions	Positions in Master Proteins	Modifications in Master Proteins	# Missed Cleavages	Theo. MH+ [Da]	Abundance: F12: Sample	Quan Info	Found in Sample: [S12] F12: Sample	Confidence (by Search Engine): Mascot	Percolator q-Value (by Search Engine): Mascot	Percolator PEP (by Search Engine): Mascot	Ions Score (by Search Engine): Mascot	Top Apex RT [min]
	FALSE	High	[M].AAAAECDVVMAATEPELLDDQEAK.[RS]	1xAcetyl [N-Term]; 1xCarbamidomethyl [C6]	6.36458e-07	0.000444322	1	4	1	Q99615	Q99615 [2-25]	Q99615 1xAcetyl [N-Term]	0	2589.17	6098250		High	High	0.000678	4.253e-07	74	51.39
	FALSE	High	[M].AAAAECDVVMAATEPELLDDQEAK.[RS]	1xAcetyl [N-Term]; 1xCarbamidomethyl [C6]; 1xOxidation [M10]	0.0719382	0.00432398	1	4	1	Q99615	Q99615 [2-25]	Q99615 1xAcetyl [N-Term]	0	2605.16		No Quan Values	High	High	0.004044	0.06672	12
	FALSE	High	[R].AATLMMLGR.[F]		0.00535795	0.000642774	1	11	1	Q99615	Q99615 [69-77]		0	963.511	6.29135e+06		High	High	0.0007358	0.004633	52	36.28
	FALSE	High	[R].AATLMMLGR.[F]	1xOxidation [M6]	0.00702649	0.000977083	1	11	1	Q99615	Q99615 [69-77]		0	979.506	2.29106e+06		High	High	0.001033	0.006114	27	32.19
	FALSE	High	[K].AECLAMLGR.[Y]	1xCarbamidomethyl [C3]	0.00182335	0.000642774	1	4	1	Q99615	Q99615 [183-191]		0	1020.5	7.43188e+06		High	High	0.0007358	0.001526	52	32.15
	FALSE	High	[K].AECLAMLGR.[Y]	1xCarbamidomethyl [C3]; 1xOxidation [M6]	0.0102059	0.00122382	1	4	1	Q99615	Q99615 [183-191]		0	1036.49	1.35716e+06		High	High	0.001244	0.008982	27	27.35
	FALSE	High	[K].AIDMCPK.[N]	1xCarbamidomethyl [C5]; 1xOxidation [M4]	0.0284222	0.00213901	1	5	1	Q99615	Q99615 [54-60]		0	850.38	759534		High	High	0.00206	0.0257	39	15.87
	FALSE	High	[R].ALEFAPACHR.[F]	1xCarbamidomethyl [C8]	0.00271263	0.000642774	1	5	1	Q99615	Q99615 [168-177]		0	1171.57	7.99345e+06		High	High	0.0007358	0.00229	38	26.16
	FALSE	High	[R].ALELDHK.[N]		0.0488918	0.00259453	1	10	1	Q99615	Q99615 [122-128]		0	825.446	13056723		High	High	0.00247	0.04493	47	18.83
	FALSE	High	[R].ALMHHPDR.[H]		0.00249336	0.000642774	1	1	1	Q99615	Q99615 [405-412]		0	976.478	2.54148e+06		High	High	0.0007358	0.002109	60	13.51
	FALSE	High	[R].ALMHHPDR.[H]	1xOxidation [M3]	0.110415	0.0076379	1	1	1	Q99615	Q99615 [405-412]		0	992.473		No Quan Values	High	High	0.007047	0.1037	24
	FALSE	High	[R].AQCYMDTEQYEEAVR.[D]	1xCarbamidomethyl [C3]	1.24081e-05	0.000444322	1	1	1	Q99615	Q99615 [335-349]		0	1892.78	4703737		High	High	0.000678	9.032e-06	75	32.56
	FALSE	High	[K].AVQFFVQALR.[M]		0.000700905	0.000642774	1	4	1	Q99615	Q99615 [229-238]		0	1178.67	16970074		High	High	0.0007358	0.0005721	53	42.86
	FALSE	High	[K].CHLSLGNAMAACR.[S]	2xCarbamidomethyl [C1; C12]	0.00109357	0.000642774	1	10	1	Q99615	Q99615 [105-117]		0	1460.66	2375581		High	High	0.0007358	0.0009037	38	28.38
	FALSE	High	[R].EAETFKEQGNAYYAK.[K]		0.00187904	0.000642774	1	5	1	Q99615	Q99615 [27-41]		1	1748.81	2864826		High	High	0.0007358	0.001578	40	23.76
	FALSE	High	[R].EALGDAQQSVR.[L]		0.000668001	0.000642774	1	11	1	Q99615	Q99615 [80-90]		0	1173.59	12914533		High	High	0.0007358	0.0005439	71	22.18
	FALSE	High	[K].FKEVGEAFTILSDPK.[K]		0.00349329	0.000642774	1	1	1	Q99615	Q99615 [428-442]		1	1680.88	3.48619e+06		High	High	0.0007358	0.00297	35	39.58
	FALSE	High	[R].GLCLYYEDCIEK.[A]	2xCarbamidomethyl [C3; C9]	0.00044389	0.000444322	1	4	1	Q99615	Q99615 [217-228]		0	1562.69	9917399		High	High	0.000678	0.0003567	49	38.02
	FALSE	High	[R].HSGASAEVQK.[E]		0.00110017	0.000642774	1	1	1	Q99615	Q99615 [413-422]		0	1013.5	1.12026e+06		High	High	0.0007358	0.0009093	49	11.69
	FALSE	High	[R].HSGASAEVQKEEEK.[K]		9.07467e-07	0.000444322	1	1	1	Q99615	Q99615 [413-426]		1	1528.72	8620547		High	High	0.000678	6.105e-07	77	13.29
	FALSE	High	[K].KDYNEAYNYYTK.[A]		3.95808e-07	0.000444322	1	5	1	Q99615	Q99615 [42-53]		1	1571.7	3.23746e+06		High	High	0.000678	2.604e-07	88	24.82
	FALSE	High	[R].KLDDAIEDCTNAVK.[L]	1xCarbamidomethyl [C9]	4.59812e-09	0.000444322	1	2	2	Q99615	Q99615 [309-322]		1	1591.76	6.041e+06		High	High	0.000678	2.668e-09	125	27.47
	FALSE	High	[K].IAETDFEKR.[D]		0.000726643	0.000642774	1	8	1	Q99615	Q99615 [148-156]		1	1108.56		No Quan Values	High	High	0.0007358	0.0005927	59
	FALSE	High	[K].LAYELYTEALGIDPNNIK.[T]		3.63854e-07	0.000444322	1	4	1	Q99615	Q99615 [274-291]		0	2037.05	11044665		High	High	0.000678	2.382e-07	108	48.37
	FALSE	High	[R].LDDSFVR.[GF]		0.0463882	0.00259453	1	11	1	Q99615	Q99615 [91-97]		0	851.426	10687897		High	High	0.00247	0.0426	45	28.29
	FALSE	High	[K].LDDTYIK.[A]		0.0307037	0.00213901	1	2	1	Q99615	Q99615 [323-329]		0	867.446	9560898		High	High	0.00206	0.02785	30	25.54
	FALSE	High	[R].MAPDHEK.[A]		0.0115799	0.00122382	1	4	1	Q99615	Q99615 [239-245]		0	827.372	345061		High	High	0.001244	0.01021	24	8.53
	FALSE	High	[R].MDSTNADALYVR.[G]		0.000145099	0.000444322	1	4	1	Q99615	Q99615 [205-216]		0	1355.63		No Quan Values	High	High	0.000678	0.0001133	101
	FALSE	High	[K].NANAVMEYEK.[I]		0.00728507	0.000977083	1	8	1	Q99615	Q99615 [138-147]		0	1168.53	10883243		High	High	0.001033	0.006325	56	24.53
	FALSE	High	[K].NANAVMEYEK.[I]	1xOxidation [M6]	0.00426155	0.000642774	1	8	1	Q99615	Q99615 [138-147]		0	1184.53	915476		High	High	0.0007358	0.003652	48	20.63
	FALSE	High	[K].NAQAQQEFK.[N]		0.0113729	0.00122382	1	7	1	Q99615	Q99615 [129-137]		0	1063.52		No Quan Values	High	High	0.001244	0.01004	46
	FALSE	High	[K].NAQLELK.[K]		0.0298058	0.00213901	1	1	1	Q99615	Q99615 [369-375]		0	815.462	8.09758e+06		High	High	0.00206	0.02701	33	23.91
	FALSE	High	[K].NASEDEIK.[K]		0.0652869	0.00384141	1	2	1	Q99615	Q99615 [391-398]		0	905.421	5062661		High	High	0.003608	0.06039	17	15.97
	FALSE	High	[K].NASEDEIKK.[A]		0.0402962	0.00213901	1	2	1	Q99615	Q99615 [391-399]		1	1033.52	4.77759e+06		High	High	0.00206	0.0369	10	13.54
	FALSE	High	[K].NASYYGNR.[A]		0.0247853	0.00213901	1	11	1	Q99615	Q99615 [61-68]		0	944.422		No Quan Values	High	High	0.00206	0.02226	33
	FALSE	High	[K].VVFCMDR.[A]	1xCarbamidomethyl [C4]	0.0386691	0.00213901	1	6	1	Q99615	Q99615 [161-167]		0	926.422	8266905		High	High	0.00206	0.03537	41	30.5
	FALSE	High	[R].YPEAQSVASDILR.[M]		9.69514e-07	0.000444322	1	4	1	Q99615	Q99615 [192-204]		0	1448.74	7833405		High	High	0.000678	6.531e-07	95	38.19
FALSE	High	Master Protein	A0A0G2JIW1	Heat shock 70 kDa protein 1B OS=Homo sapiens OX=9606 GN=HSPA1B PE=1 SV=1	0	112.672	55	29	31	24	642	70.1	5.66	1161	29	cell organization and biogenesis		nucleotide binding	Pf00012, Pf06723		ENSG00000232804.5; ENSG00000212866.6; ENSG00000224501.5	CHR_HSCHR6_MHC_APD_CTG1; CHR_HSCHR6_MHC_QBL_CTG1; CHR_HSCHR6_MHC_COX_CTG1					0	0	2.00966e+08	High	1
	Checked	Confidence	Annotated Sequence	Modifications	Qvality PEP	Qvality q-value	# Protein Groups	# Proteins	# PSMs	Master Protein Accessions	Positions in Master Proteins	Modifications in Master Proteins	# Missed Cleavages	Theo. MH+ [Da]	Abundance: F12: Sample	Quan Info	Found in Sample: [S12] F12: Sample	Confidence (by Search Engine): Mascot	Percolator q-Value (by Search Engine): Mascot	Percolator PEP (by Search Engine): Mascot	Ions Score (by Search Engine): Mascot	Top Apex RT [min]
	FALSE	High	[K].AAAIGIDLGTTYSCVGVFQHGK.[GV]	1xCarbamidomethyl [C14]	5.37502e-10	0.000444322	1	3	1	A0A0G2JIW1	A0A0G2JIW1 [5-26]		0	2265.13		No Quan Values	High	High	0.000678	2.93e-10	120
	FALSE	High	[K].AEDEVQR.[E]		0.0699199	0.00407111	1	5	1	A0A0G2JIW1	A0A0G2JIW1 [528-534]		0	846.395	2.75835e+06		High	High	0.003814	0.06473	40	13.29
	FALSE	High	[K].AFYPEEISSMVLTK.[ML]		0.000222353	0.000444322	1	4	1	A0A0G2JIW1	A0A0G2JIW1 [114-127]		0	1614.81	7.90577e+06		High	High	0.000678	0.0001749	59	46.57
	FALSE	High	[K].AQIHDLVLVGGSTR.[I]		0.00826719	0.000977083	1	3	1	A0A0G2JIW1	A0A0G2JIW1 [330-343]		0	1465.81	10613963		High	High	0.001033	0.007205	50	32.34
	FALSE	High	[R].ARFEELCSDLFR.[S]	1xCarbamidomethyl [C7]	1.82314e-05	0.000444322	1	5	1	A0A0G2JIW1	A0A0G2JIW1 [301-312]		1	1542.74	5.25054e+06		High	High	0.000678	1.338e-05	72	38.99
	FALSE	High	[K].ATAGDTHLGGEDFDNR.[L]		0.000795201	0.000642774	1	7	1	A0A0G2JIW1	A0A0G2JIW1 [222-237]		0	1675.73	22751038		High	High	0.0007358	0.0006507	38	24.25
	FALSE	High	[K].ELEQVCNPIISGLYQGAGGPGPGGFGAQGPK.[G]	1xCarbamidomethyl [C6]	5.41849e-12	0.000444322	1	3	1	A0A0G2JIW1	A0A0G2JIW1 [599-629]		0	3055.49	4687920		High	High	0.000677966	2.59097e-12	104	46.96
	FALSE	High	[R].FEELCSDLFR.[S]	1xCarbamidomethyl [C5]	0.0010485	0.000642774	1	5	1	A0A0G2JIW1	A0A0G2JIW1 [303-312]		0	1315.6	5.64332e+06		High	High	0.0007358	0.000863	75	41.12
	FALSE	High	[K].FGDPVVQSDMK.[H]		0.000127889	0.000444322	1	2	1	A0A0G2JIW1	A0A0G2JIW1 [79-89]		0	1222.58		No Quan Values	High	High	0.000678	9.93e-05	75
	FALSE	High	[K].FGDPVVQSDMK.[H]	1xOxidation [M10]	0.00296903	0.000642774	1	2	1	A0A0G2JIW1	A0A0G2JIW1 [79-89]		0	1238.57		No Quan Values	High	High	0.0007358	0.002516	19
	FALSE	High	[K].HWPFQVINDGDKPK.[V]		3.4071e-05	0.000444322	1	2	1	A0A0G2JIW1	A0A0G2JIW1 [90-103]		1	1680.85	12906196		High	High	0.000678	2.549e-05	43	33.48
	FALSE	High	[R].KFGDPVVQSDMK.[H]		9.40999e-06	0.000444322	1	2	1	A0A0G2JIW1	A0A0G2JIW1 [78-89]		1	1350.67		No Quan Values	High	High	0.000678	6.769e-06	116
	FALSE	High	[R].IINEPTAAAIAYGLDR.[TR]		1.62599e-06	0.000444322	1	3	1	A0A0G2JIW1	A0A0G2JIW1 [173-188]		0	1687.9	20421564		High	High	0.000678	1.113e-06	97	41.54
	FALSE	High	[K].LLQDFFNGR.[D]		0.00480727	0.000642774	1	3	1	A0A0G2JIW1	A0A0G2JIW1 [350-358]		0	1109.57	15206450		High	High	0.0007358	0.004148	43	40.4
	FALSE	High	[R].LSKEEIER.[M]		0.0575239	0.00363491	1	5	1	A0A0G2JIW1	A0A0G2JIW1 [511-518]		1	1003.54	4.29299e+06		High	High	0.003419	0.05316	43	17.75
	FALSE	High	[K].ITITNDK.[G]		0.0630783	0.00384141	2	13	1	A0A0G2JIW1; P11142	A0A0G2JIW1 [502-508]; P11142 [501-507]		0	804.446	54035964	Shared	High	High	0.003608	0.05836	36	19.63
	FALSE	High	[K].ITITNDKGR.[L]		0.0140352	0.00122382	2	13	1	A0A0G2JIW1; P11142	A0A0G2JIW1 [502-510]; P11142 [501-509]		1	1017.57	1.68024e+06	Shared	High	High	0.001244	0.01243	50	17.2
	FALSE	High	[R].LVNHFVEEFK.[R]		3.88893e-05	0.000444322	1	3	1	A0A0G2JIW1	A0A0G2JIW1 [238-247]		0	1261.66	9459941		High	High	0.000678	2.923e-05	50	32.31
	FALSE	High	[R].LVNHFVEEFKR.[K]		0.000393609	0.000444322	1	3	1	A0A0G2JIW1	A0A0G2JIW1 [238-248]		1	1417.76	8200955		High	High	0.000678	0.0003149	47	29.15
	FALSE	High	[K].MKEIAEAYLGYPVTNAVITVPAYFNDSQR.[Q]		0.00114058	0.000642774	1	2	1	A0A0G2JIW1	A0A0G2JIW1 [128-156]		1	3260.63		No Quan Values	High	High	0.0007358	0.0009438	18
	FALSE	High	[R].MVQEAEK.[Y]		0.0752785	0.00481945	2	9	1	A0A0G2JIW1; P11142	A0A0G2JIW1 [519-525]; P11142 [518-524]		0	834.403		No Quan Values	High	High	0.004494	0.07018	40
	FALSE	High	[R].MVQEAEK.[Y]	1xOxidation [M1]	0.0280863	0.00213901	2	9	1	A0A0G2JIW1; P11142	A0A0G2JIW1 [519-525]; P11142 [518-524]		0	850.397	756030	Shared	High	High	0.00206	0.02533	30	11.4
	FALSE	High	[K].NALESYAFNMK.[S]		0.00480727	0.000642774	1	5	1	A0A0G2JIW1	A0A0G2JIW1 [541-551]		0	1287.6	12213516		High	High	0.0007358	0.004129	28	37.4
	FALSE	High	[K].NQVALNPQNTVFDAK.[R]		1.15419e-06	0.000444322	1	2	1	A0A0G2JIW1	A0A0G2JIW1 [58-72]		0	1658.85	13757828		High	High	0.000678	7.84e-07	84	34.77
	FALSE	High	[R].NVLIFDLGGGTFDVSILTIDDGIFEVK.[A]		0.00737336	0.000977083	1	3	1	A0A0G2JIW1	A0A0G2JIW1 [195-221]		0	2897.52	491007		High	High	0.001033	0.006422	42	72.32
	FALSE	High	[K].SAVEDEGLK.[G]		0.00836734	0.000977083	1	3	1	A0A0G2JIW1	A0A0G2JIW1 [552-560]		0	947.468	15763458		High	High	0.001033	0.007321	67	20.65
	FALSE	High	[K].SINPDEAVAYGAAVQAAILMGDK.[S]		1.23337e-05	0.000444322	1	5	1	A0A0G2JIW1	A0A0G2JIW1 [363-385]		0	2304.15	2.68967e+06		High	High	0.000678	8.959e-06	103	53.15
	FALSE	High	[R].STLEPVEK.[A]		0.00507514	0.000642774	1	5	1	A0A0G2JIW1	A0A0G2JIW1 [313-320]		0	902.483	12609776		High	High	0.0007358	0.004381	43	21.62
	FALSE	High	[R].TTPSYVAFTDTER.[L]		8.09823e-05	0.000444322	2	17	1	A0A0G2JIW1; P11142	A0A0G2JIW1 [38-50]; P11142 [37-49]		0	1487.7	68599760	Shared	High	High	0.000678	6.189e-05	66	33.36
	FALSE	High	[KR].VEIIANDQGNR.[TI]		0.000120427	0.000444322	3	16	1	A0A0G2JIW1; P11142; P11021	A0A0G2JIW1 [27-37]; P11142 [26-36]; P11021 [50-60]		0	1228.63	84234872	Shared	High	High	0.000678	9.299e-05	71	24.23
	FALSE	High	[K].YKAEDEVQR.[E]		0.0126726	0.00122382	1	5	1	A0A0G2JIW1	A0A0G2JIW1 [526-534]		1	1137.55	13341782		High	High	0.001244	0.01122	42	16.48
FALSE	High	Master Protein	P11021	Endoplasmic reticulum chaperone BiP OS=Homo sapiens OX=9606 GN=HSPA5 PE=1 SV=2	0	111.066	49	31	35	29	654	72.3	5.16	1095	31	cell communication;cell death;cell differentiation;cell organization and biogenesis;metabolic process;regulation of biological process;response to stimulus;transport	cell surface;cytoplasm;endoplasmic reticulum;membrane;mitochondrion;nucleus;organelle lumen	catalytic activity;metal ion binding;nucleotide binding;protein binding	Pf00012, Pf01968, Pf06723	3309	ENSG00000044574.7	9	HSPA5	Protein export; Thyroid hormone synthesis; Prion diseases; Protein processing in endoplasmic reticulum; Antigen processing and presentation	Parkin-Ubiquitin Proteasomal System pathway; Apoptosis-related network due to altered Notch3 in ovarian cancer; Photodynamic therapy-induced unfolded protein response; MAPK Signaling Pathway	Platelet degranulation ; PERK regulates gene expression; ATF6 (ATF6-alpha) activates chaperone genes; Antigen Presentation: Folding, assembly and peptide loading of class I MHC; Regulation of HSF1-mediated heat shock response; IRE1alpha activates chaperones	27	0	1.03772e+08	High	1
	Checked	Confidence	Annotated Sequence	Modifications	Qvality PEP	Qvality q-value	# Protein Groups	# Proteins	# PSMs	Master Protein Accessions	Positions in Master Proteins	Modifications in Master Proteins	# Missed Cleavages	Theo. MH+ [Da]	Abundance: F12: Sample	Quan Info	Found in Sample: [S12] F12: Sample	Confidence (by Search Engine): Mascot	Percolator q-Value (by Search Engine): Mascot	Percolator PEP (by Search Engine): Mascot	Ions Score (by Search Engine): Mascot	Top Apex RT [min]
	FALSE	High	[R].AKFEELNMDLFR.[S]		0.00535795	0.000642774	1	1	2	P11021	P11021 [325-336]		1	1512.75		No Quan Values	High	High	0.0007358	0.004614	49
	FALSE	High	[K].DAGTIAGLNVMR.[I]		0.000151336	0.000444322	1	1	1	P11021	P11021 [186-197]		0	1217.63	6169360		High	High	0.000678	0.0001178	52	37.68
	FALSE	High	[K].DAGTIAGLNVMR.[I]	1xOxidation [M11]	0.00638086	0.000642774	1	1	1	P11021	P11021 [186-197]		0	1233.63		No Quan Values	High	High	0.0007358	0.005532	14
	FALSE	High	[K].DNHLLGTFDLTGIPPAPR.[G]		0.00411026	0.000642774	1	1	1	P11021	P11021 [475-492]		0	1934.01		No Quan Values	High	High	0.0007358	0.003513	57
	FALSE	High	[K].ELEEIVQPIISK.[L]		0.000417994	0.000444322	1	1	1	P11021	P11021 [622-633]		0	1397.79		No Quan Values	High	High	0.000678	0.000335	43
	FALSE	High	[K].ETAEAYLGK.[K]		0.00474969	0.000642774	1	1	1	P11021	P11021 [155-163]		0	981.489		No Quan Values	High	High	0.0007358	0.004076	36
	FALSE	High	[K].FEELNMDLFR.[S]		0.00068838	0.000642774	1	1	1	P11021	P11021 [327-336]		0	1313.62		No Quan Values	High	High	0.0007358	0.0005619	32
	FALSE	High	[K].KKELEEIVQPIISK.[L]		0.000757868	0.000642774	1	1	1	P11021	P11021 [620-633]		2	1653.98	3100878		High	High	0.0007358	0.0006186	30	32.97
	FALSE	High	[K].KSDIDEIVLVGGSTR.[I]		1.1133e-06	0.000444322	1	1	1	P11021	P11021 [353-367]		1	1588.85		No Quan Values	High	High	0.000678	7.532e-07	103
	FALSE	High	[R].IEIESFYEGEDFSETLTR.[A]		2.33184e-07	0.000444322	1	1	1	P11021	P11021 [307-324]		0	2164.99	4491903		High	High	0.000678	1.515e-07	98	46.34
	FALSE	High	[K].IEWLESHQDADIEDFK.[A]		3.16929e-06	0.000444322	1	1	1	P11021	P11021 [602-617]		0	1974.91	4.39607e+06		High	High	0.000678	2.218e-06	58	39.07
	FALSE	High	[R].IINEPTAAAIAYGLDK.[-KRG]		4.91661e-05	0.000444322	2	9	1	P11142; P11021	P11142 [172-187]; P11021 [198-213]		0	1659.9	35819548	Shared	High	High	0.000678	3.72e-05	94	40.81
	FALSE	High	[R].IINEPTAAAIAYGLDKR.[E]		4.28077e-06	0.000444322	1	1	1	P11021	P11021 [198-214]		1	1816	7253650		High	High	0.000678	3.007e-06	65	37.88
	FALSE	High	[K].ITITNDQNR.[L]		0.053662	0.00285135	1	1	1	P11021	P11021 [524-532]		0	1074.55	8007513		High	High	0.002704	0.04941	18	20.65
	FALSE	High	[R].LTPEEIER.[M]		0.00759877	0.000977083	1	1	1	P11021	P11021 [533-540]		0	986.515	7.02561e+06		High	High	0.001033	0.006603	41	25.32
	FALSE	High	[R].ITPSYVAFTPEGER.[L]		0.00227809	0.000642774	1	1	1	P11021	P11021 [61-74]		0	1566.78	8704893		High	High	0.0007358	0.001921	34	36
	FALSE	High	[K].LYGSAGPPPTGEEDTAEK.[D]		0.0120777	0.00122382	1	1	1	P11021	P11021 [634-651]		0	1818.84		No Quan Values	High	High	0.001244	0.01065	29
	FALSE	High	[K].LYGSAGPPPTGEEDTAEKDEL.[-]		1.45859e-08	0.000444322	1	1	1	P11021	P11021 [634-654]		1	2175.99	3.98293e+06		High	High	0.000678	8.712e-09	97	32.08
	FALSE	High	[R].MVNDAEK.[F]		0.0164052	0.00149618	1	1	1	P11021	P11021 [541-547]		0	806.371		No Quan Values	High	High	0.001489	0.01463	30
	FALSE	High	[R].NELESYAYSLK.[N]		0.000193639	0.000444322	1	1	1	P11021	P11021 [563-573]		0	1316.64	12555692		High	High	0.000678	0.0001518	63	35.72
	FALSE	High	[R].NTVVPTKK.[S]		0.0623577	0.00384141	1	1	1	P11021	P11021 [440-447]		1	886.536		No Quan Values	High	High	0.003608	0.05751	26
	FALSE	High	[K].SDIDEIVLVGGSTR.[I]		1.646e-05	0.000444322	1	1	3	P11021	P11021 [354-367]		0	1460.76	4740768		High	High	0.000678	1.203e-05	73	39.76
	FALSE	High	[K].SQIFSTASDNQPTVTIK.[V]		2.0685e-05	0.000444322	1	1	1	P11021	P11021 [448-464]		0	1836.93	7192197		High	High	0.000678	1.523e-05	105	34.34
	FALSE	High	[K].TFAPEEISAMVLTK.[M]		0.000379666	0.000444322	1	1	1	P11021	P11021 [139-152]		0	1536.8	6326762		High	High	0.000678	0.0003037	9	46.57
	FALSE	High	[K].TKPYIQVDIGGGQTK.[T]		0.000203179	0.000444322	1	1	1	P11021	P11021 [124-138]		1	1604.86		No Quan Values	High	High	0.000678	0.0001594	56
	FALSE	High	[R].TWNDPSVQQDIK.[F]		0.000696705	0.000642774	1	1	1	P11021	P11021 [102-113]		0	1430.69	14359515		High	High	0.0007358	0.0005679	43	29.89
	FALSE	High	[KR].VEIIANDQGNR.[TI]		0.000120427	0.000444322	3	16	1	A0A0G2JIW1; P11142; P11021	A0A0G2JIW1 [27-37]; P11142 [26-36]; P11021 [50-60]		0	1228.63	84234872	Shared	High	High	0.000678	9.299e-05	71	24.23
	FALSE	High	[K].VLEDSDLK.[K]		0.0054229	0.000642774	1	1	1	P11021	P11021 [345-352]		0	918.478		No Quan Values	High	High	0.0007358	0.004694	43
	FALSE	High	[K].VLEDSDLKK.[S]		0.097896	0.00644021	1	1	1	P11021	P11021 [345-353]		1	1046.57		No Quan Values	High	High	0.005961	0.09153	28
	FALSE	High	[R].VMEHFIK.[L]		0.00460874	0.000642774	1	1	1	P11021	P11021 [262-268]		0	903.476		No Quan Values	High	High	0.0007358	0.003955	37
	FALSE	High	[K].VTHAVVTVPAYFNDAQR.[Q]		0.00116134	0.000642774	1	1	1	P11021	P11021 [165-181]		0	1887.97		No Quan Values	High	High	0.0007358	0.0009622	31
	FALSE	High	[K].VYEGERPLTK.[D]		0.0649139	0.00384141	1	1	1	P11021	P11021 [465-474]		1	1191.64	5464337		High	High	0.003608	0.05995	12	19.77
FALSE	High	Master Protein	P04350	Tubulin beta-4A chain OS=Homo sapiens OX=9606 GN=TUBB4A PE=1 SV=2	0	107.29	67	20	37	1	444	49.6	4.88	1283	20	cell organization and biogenesis;regulation of biological process	cytoplasm;cytoskeleton;cytosol;nucleus	catalytic activity;metal ion binding;nucleotide binding;protein binding;structural molecule activity	Pf00091, Pf03953, Pf10644	10382	ENSG00000104833.11	19	TUBB4A	Pathogenic Escherichia coli infection; Phagosome; Gap junction	Pathogenic Escherichia coli infection; Parkin-Ubiquitin Proteasomal System pathway	COPI-independent Golgi-to-ER retrograde traffic; COPI-dependent Golgi-to-ER retrograde traffic; Carboxyterminal post-translational modifications of tubulin; Regulation of PLK1 Activity at G2/M Transition; Recruitment of NuMA to mitotic centrosomes; Hedgehog 'off' state; Loss of Nlp from mitotic centrosomes; Translocation of GLUT4 to the plasma membrane; Prefoldin mediated transfer of substrate to…	72	1	1.00058e+07	High	1
	Checked	Confidence	Annotated Sequence	Modifications	Qvality PEP	Qvality q-value	# Protein Groups	# Proteins	# PSMs	Master Protein Accessions	Positions in Master Proteins	Modifications in Master Proteins	# Missed Cleavages	Theo. MH+ [Da]	Abundance: F12: Sample	Quan Info	Found in Sample: [S12] F12: Sample	Confidence (by Search Engine): Mascot	Percolator q-Value (by Search Engine): Mascot	Percolator PEP (by Search Engine): Mascot	Ions Score (by Search Engine): Mascot	Top Apex RT [min]
	FALSE	High	[R].ALTVPELTQQMFDAK.[N]	1xOxidation [M11]	0.000629034	0.000642774	3	4	1	Q13509; P04350; P68371	Q13509 [283-297]; P04350 [283-297]; P68371 [283-297]		0	1707.86	3.43371e+06	Shared	High	High	0.0007358	0.0005093	31	39.63
	FALSE	High	[K].EAESCDCLQGFQLTHSLGGGTGSGMGTLLISK.[I]	2xCarbamidomethyl [C5; C7]	3.11327e-05	0.000444322	3	7	1	P04350; P07437; P68371	P04350 [123-154]; P07437 [123-154]; P68371 [123-154]		0	3311.53	39912584	Shared	High	High	0.000678	2.318e-05	33	44.92
	FALSE	High	[K].EAESCDCLQGFQLTHSLGGGTGSGMGTLLISK.[I]	2xCarbamidomethyl [C5; C7]; 1xOxidation [M25]	7.52994e-08	0.000444322	3	7	1	P04350; P07437; P68371	P04350 [123-154]; P07437 [123-154]; P68371 [123-154]		0	3327.53	11868427	Shared	High	High	0.000678	4.73e-08	67	41.78
	FALSE	High	[R].FPGQLNADLR.[K]		4.57437e-05	0.000444322	6	18	5	Q13885; Q13509; P04350; Q9BUF5; P07437; P68371	Q13885 [242-251]; Q13509 [242-251]; P04350 [242-251]; Q9BUF5 [242-251]; P07437 [242-251]; P68371 [242-251]		0	1130.6	23526160	Shared	High	High	0.000678	3.437e-05	68	33.49
	FALSE	High	[R].FPGQLNADLRK.[L]		0.0679538	0.00407111	6	18	1	Q13885; Q13509; P04350; Q9BUF5; P07437; P68371	Q13885 [242-252]; Q13509 [242-252]; P04350 [242-252]; Q9BUF5 [242-252]; P07437 [242-252]; P68371 [242-252]		1	1258.69	4.06596e+06	Shared	High	High	0.003814	0.0631	15	28.38
	FALSE	High	[K].FWEVISDEHGIDPTGTYHGDSDLQLER.[I]		1.71495e-10	0.000444322	2	10	1	P04350; P68371	P04350 [20-46]; P68371 [20-46]		0	3116.42	12316954	Shared	High	High	0.000678	9.067e-11	106	40.91
	FALSE	High	[K].GHYTEGAELVDAVLDVVR.[K]		1.10686e-05	0.000444322	2	7	1	P04350; Q9BUF5	P04350 [104-121]; Q9BUF5 [104-121]		0	1942.99	2.00305e+06	Shared	High	High	0.000678	8.021e-06	67	51.98
	FALSE	High	[R].KEAESCDCLQGFQLTHSLGGGTGSGMGTLLISK.[I]	2xCarbamidomethyl [C6; C8]	0.000370646	0.000444322	3	7	1	P04350; P07437; P68371	P04350 [122-154]; P07437 [122-154]; P68371 [122-154]		1	3439.63	12465179	Shared	High	High	0.000678	0.0002963	66	42.04
	FALSE	High	[R].KLAVNMVPFPR.[L]		0.00565651	0.000642774	6	16	1	Q13885; Q13509; P04350; Q9BUF5; P07437; P68371	Q13885 [252-262]; Q13509 [252-262]; P04350 [252-262]; Q9BUF5 [252-262]; P07437 [252-262]; P68371 [252-262]		1	1271.73	7.344e+06	Shared	High	High	0.0007358	0.004874	46	36.53
	FALSE	High	[K].LAVNMVPFPR.[L]		0.000417994	0.000444322	6	16	1	Q13885; Q13509; P04350; Q9BUF5; P07437; P68371	Q13885 [253-262]; Q13509 [253-262]; P04350 [253-262]; Q9BUF5 [253-262]; P07437 [253-262]; P68371 [253-262]		0	1143.63	80306496	Shared	High	High	0.000678	0.0003353	59	41.39
[truncated: 4,485 more rows]

## Sheet: Supplementary Table 5
Checked	Protein FDR Confidence: Combined	Master	Accession	Description	Exp. q-value: Combined	Sum PEP Score	Coverage [%]	# Peptides	# PSMs	# Unique Peptides	# AAs	MW [kDa]	calc. pI	Score Mascot: Mascot	# Peptides (by Search Engine): Mascot	Biological Process	Cellular Component	Molecular Function	Pfam IDs	Entrez Gene ID	Ensembl Gene ID	Chromosome	Gene Symbol	KEGG Pathways	Reactome Pathways	WikiPathways	# Protein Pathway Groups	# Razor Peptides	Abundance: F11: Sample	Found in Sample: [S11] F11: Sample	# Protein Groups	Modifications
[truncated: 6,023 more rows]
